# Supplementary material for: Diversity change during the rise of tetrapods and the impact of the ‘Carboniferous rainforest collapse’
Source: Proc Biol Sci. 2018 Feb 7;285(1872):20172730. doi: 10.1098/rspb.2017.2730 (PMC5829207; doi:10.1098/rspb.2017.2730)
Supplement: A Early tetrapod occurrence dataset [file rspb20172730supp2.csv]

Data Provider	The Paleobiology Database
Data Source	The Paleobiology Database
Data License	Creative Commons CC-BY
License URL	http://creativecommons.org/licenses/by/4.0/
Documentation URL	http://paleobiodb.org/data1.2/occs/list_doc.html
Data URL	http://paleobiodb.org/data1.2/occs/list.csv?datainfo&rowcount&base_name=Tetrapodomorpha&ident=all&interval=Tournaisian,Kungurian&private&show=full,classext,genus,subgenus,ident,strat,lith,env,resgroup,ref,ent,entname,crmod
Access Time	Tue 2017-09-19 14:36:03 GMT
Title	PBDB Data Service
Parameters:
	base_name	Tetrapodomorpha
	idtype	all
	interval	Tournaisian,Kungurian
	timerule	major
	taxon_status	all
	show	full,classext,genus,subgenus,ident,strat,lith,env,resgroup,ref,ent,entname,crmod
	private	1
Elapsed Time	6.03
Records Found	1700
Records Returned	1700
Records:
occurrence_no	record_type	reid_no	flags	collection_no	permissions	identified_name	identified_rank	identified_no	difference	accepted_name	accepted_attr	accepted_rank	accepted_no	early_interval	late_interval	max_ma	min_ma	ref_author	ref_pubyr	reference_no	phylum	phylum_no	class	class_no	order	order_no	family	family_no	genus	genus_no	subgenus_no	plant_organ	plant_organ2	abund_value	abund_unit	lng	lat	collection_name	collection_subset	collection_aka	cc	state	county	latlng_basis	latlng_precision	geogscale	geogcomments	paleomodel	paleolng
146665	occ			12943		n. gen. Anconastes n. sp. vesperus	species	136412		Anconastes vesperus		species	136412	Missourian	Gzhelian	305.9	298.9	Berman et al.	1987	4336	Chordata	33815	Osteichthyes	34881	Temnospondyli	36320	Trematopidae	37047	Anconastes	136411				2	specimens	-106.347778	36.304443	El Cobre Canyon	34761	(Cutler Formation) type horizon of Anconastes vesperus	US	New Mexico	Rio Arriba	stated in text	seconds	outcrop	lower portion of exposed section of Cutler Formation, El Cobre Canyon, 11 km northwest of Abiquiu, specimens collected from the floor of the canyon	gp_mid	-34.93
147523	occ		R	13044		Bolosaurus striatus	species	138029		Bolosaurus striatus		species	138029	Artinskian		290.1	279.3	Case	1907	5938	Chordata	33815	Reptilia	36322			Bolosauridae	37510	Bolosaurus	37511				2	individuals	-98.933609	33.611668	Mouth of Godwin Creek		"Godlin Creek", Locality XI of Case, 1907	US	Texas	Archer	based on nearby landmark	seconds	small collection	Near mouth of Godwin Creek, northern portion of Archer County (Vaughn, 1955; for further details see discussion therein). Lat long is for junction of Godwin Creek and North Fork of Little Wichita River.\r\n	gp_mid	-30.27
147523	occ	21597		13044		n. gen. Ophiodeirus n. sp. casei	species	138981	recombined as	Araeoscelis casei		species	138981	Artinskian		290.1	279.3	Broom	1913	28940	Chordata	33815	Reptilia	36322	Araeoscelidia	37769	Araeoscelidae	37772	Araeoscelis	37773				2	individuals	-98.933609	33.611668	Mouth of Godwin Creek		"Godlin Creek", Locality XI of Case, 1907	US	Texas	Archer	based on nearby landmark	seconds	small collection	Near mouth of Godwin Creek, northern portion of Archer County (Vaughn, 1955; for further details see discussion therein). Lat long is for junction of Godwin Creek and North Fork of Little Wichita River.\r\n	gp_mid	-30.27
147563	occ			13046		Broiliellus n. sp. arroyoensis	species	136989		Broiliellus arroyoensis		species	136989	Kungurian		279.3	272.3	DeMar	1967	4333	Chordata	33815	Osteichthyes	34881	Temnospondyli	36320	Dissorophidae	37017	Broiliellus	37024				6	specimens	-99.199997	33.809723	Broiliellus pocket	28256	East Coffee Creek	US	Texas	Baylor	based on nearby landmark	seconds	small collection	DMS coordinates are for mouth of East Coffee Creek into Lake Kemp.	gp_mid	-28.89
147564	occ			13048		Broiliellus n. sp. olsoni	species	136990		Broiliellus olsoni		species	136990	Wolfcamp		296.4	268	DeMar	1967	4333	Chordata	33815	Osteichthyes	34881	Temnospondyli	36320	Dissorophidae	37017	Broiliellus	37024				2	specimens	-98.147781	33.826389	Thaxton Ranch		Texas Ranch	US	Texas	Clay	estimated from map	seconds	small collection	Thaxton Ranch (more commonly known as Texas Ranch) is about 2 mi ENE of Henrietta, Clay Co.	gp_mid	-29.58
147591	occ			13049		Edaphosaurus n. sp. colohistion	species	122353		Edaphosaurus colohistion		species	122353	Virgilian		303.4	298.9	Berman	1979	4337	Chordata	33815	Osteichthyes	34881	Cotylosauria	56749	Edaphosauridae	38910	Edaphosaurus	38911				1	specimens	-80.627220	40.044167	I-70 Roadcut half mile East of Elm Grove			US	West Virginia	Ohio	estimated from map	seconds	small collection	Road cut on Interstate highway 70, about 1/2 mile east of Elm Grove, West Virginia (p. 187)	gp_mid	-15.20
148242	occ			13080		Cricotus sp.	genus	37197		Cricotus		genus	37197	Artinskian		290.1	279.3	Romer	1928	7693	Chordata	33815	Osteichthyes	34881			Archeriidae	37195	Cricotus	37197				39	specimens	-98.856941	33.622501	Briar Creek		(Admiral Formation) Locality 13 (Romer 1928), Locality IVd (Romer & Price 1940), faunal Zone 1, Wichita Group, Texas red-beds, redbeds; Brier Creek	US	Texas	Archer	based on nearby landmark	seconds	outcrop	"the collecting ground being mainly on the east side a few miles from the mouth, near and in the bone bed discovered by Case." Lat long is for Dundee, approx. 9 mi south of locality, but see detailed locality map in Romer 1928. "Zone 1. Lower Wichita; to Godwin Creek; Admiral Formation?"; DMS coordinates are for the mouth of Briar Creek into Lake Kickapoo	gp_mid	-30.21
148243	occ			13080		Eryops sp.	genus	37011		Eryops		genus	37011	Artinskian		290.1	279.3	Romer	1928	7693	Chordata	33815	Osteichthyes	34881	Temnospondyli	36320	Eryopidae	37007	Eryops	37011				56	specimens	-98.856941	33.622501	Briar Creek		(Admiral Formation) Locality 13 (Romer 1928), Locality IVd (Romer & Price 1940), faunal Zone 1, Wichita Group, Texas red-beds, redbeds; Brier Creek	US	Texas	Archer	based on nearby landmark	seconds	outcrop	"the collecting ground being mainly on the east side a few miles from the mouth, near and in the bone bed discovered by Case." Lat long is for Dundee, approx. 9 mi south of locality, but see detailed locality map in Romer 1928. "Zone 1. Lower Wichita; to Godwin Creek; Admiral Formation?"; DMS coordinates are for the mouth of Briar Creek into Lake Kickapoo	gp_mid	-30.21
148244	occ			13080		Aspidosaurus sp.	genus	37021		Aspidosaurus		genus	37021	Artinskian		290.1	279.3	Romer	1928	7693	Chordata	33815	Osteichthyes	34881	Temnospondyli	36320	Dissorophidae	37017	Aspidosaurus	37021				2	specimens	-98.856941	33.622501	Briar Creek		(Admiral Formation) Locality 13 (Romer 1928), Locality IVd (Romer & Price 1940), faunal Zone 1, Wichita Group, Texas red-beds, redbeds; Brier Creek	US	Texas	Archer	based on nearby landmark	seconds	outcrop	"the collecting ground being mainly on the east side a few miles from the mouth, near and in the bone bed discovered by Case." Lat long is for Dundee, approx. 9 mi south of locality, but see detailed locality map in Romer 1928. "Zone 1. Lower Wichita; to Godwin Creek; Admiral Formation?"; DMS coordinates are for the mouth of Briar Creek into Lake Kickapoo	gp_mid	-30.21
148245	occ			13080		Zatrachys serratus	species	255221		Zatrachys serratus		species	255221	Artinskian		290.1	279.3	Romer	1928	7693	Chordata	33815	Osteichthyes	34881	Temnospondyli	36320	Zatracheidae	37053	Zatrachys	37056				1	specimens	-98.856941	33.622501	Briar Creek		(Admiral Formation) Locality 13 (Romer 1928), Locality IVd (Romer & Price 1940), faunal Zone 1, Wichita Group, Texas red-beds, redbeds; Brier Creek	US	Texas	Archer	based on nearby landmark	seconds	outcrop	"the collecting ground being mainly on the east side a few miles from the mouth, near and in the bone bed discovered by Case." Lat long is for Dundee, approx. 9 mi south of locality, but see detailed locality map in Romer 1928. "Zone 1. Lower Wichita; to Godwin Creek; Admiral Formation?"; DMS coordinates are for the mouth of Briar Creek into Lake Kickapoo	gp_mid	-30.21
148246	occ			13080		Trimerorhachis sp.	genus	36991		Trimerorhachis		genus	36991	Artinskian		290.1	279.3	Romer	1928	7693	Chordata	33815	Osteichthyes	34881	Temnospondyli	36320	Trimerorhachidae	36985	Trimerorhachis	36991				3	specimens	-98.856941	33.622501	Briar Creek		(Admiral Formation) Locality 13 (Romer 1928), Locality IVd (Romer & Price 1940), faunal Zone 1, Wichita Group, Texas red-beds, redbeds; Brier Creek	US	Texas	Archer	based on nearby landmark	seconds	outcrop	"the collecting ground being mainly on the east side a few miles from the mouth, near and in the bone bed discovered by Case." Lat long is for Dundee, approx. 9 mi south of locality, but see detailed locality map in Romer 1928. "Zone 1. Lower Wichita; to Godwin Creek; Admiral Formation?"; DMS coordinates are for the mouth of Briar Creek into Lake Kickapoo	gp_mid	-30.21
148247	occ			13080		Diplocaulus sp.	genus	37264		Diplocaulus		genus	37264	Artinskian		290.1	279.3	Romer	1928	7693	Chordata	33815	Osteichthyes	34881			Diplocaulidae	142457	Diplocaulus	37264				1	specimens	-98.856941	33.622501	Briar Creek		(Admiral Formation) Locality 13 (Romer 1928), Locality IVd (Romer & Price 1940), faunal Zone 1, Wichita Group, Texas red-beds, redbeds; Brier Creek	US	Texas	Archer	based on nearby landmark	seconds	outcrop	"the collecting ground being mainly on the east side a few miles from the mouth, near and in the bone bed discovered by Case." Lat long is for Dundee, approx. 9 mi south of locality, but see detailed locality map in Romer 1928. "Zone 1. Lower Wichita; to Godwin Creek; Admiral Formation?"; DMS coordinates are for the mouth of Briar Creek into Lake Kickapoo	gp_mid	-30.21
148248	occ			13080		Diadectes sp.	genus	37247		Diadectes		genus	37247	Artinskian		290.1	279.3	Romer	1928	7693	Chordata	33815	Osteichthyes	34881	Cotylosauria	56749	Diadectidae	37246	Diadectes	37247				3	specimens	-98.856941	33.622501	Briar Creek		(Admiral Formation) Locality 13 (Romer 1928), Locality IVd (Romer & Price 1940), faunal Zone 1, Wichita Group, Texas red-beds, redbeds; Brier Creek	US	Texas	Archer	based on nearby landmark	seconds	outcrop	"the collecting ground being mainly on the east side a few miles from the mouth, near and in the bone bed discovered by Case." Lat long is for Dundee, approx. 9 mi south of locality, but see detailed locality map in Romer 1928. "Zone 1. Lower Wichita; to Godwin Creek; Admiral Formation?"; DMS coordinates are for the mouth of Briar Creek into Lake Kickapoo	gp_mid	-30.21
148249	occ			13080		n. gen. Archeria n. sp. robinsoni	species	345354	subjective synonym of	Archeria crassidisca		species	229309	Artinskian		290.1	279.3	Romer	1928	7693	Chordata	33815	Osteichthyes	34881			Archeriidae	37195	Archeria	37196				4	specimens	-98.856941	33.622501	Briar Creek		(Admiral Formation) Locality 13 (Romer 1928), Locality IVd (Romer & Price 1940), faunal Zone 1, Wichita Group, Texas red-beds, redbeds; Brier Creek	US	Texas	Archer	based on nearby landmark	seconds	outcrop	"the collecting ground being mainly on the east side a few miles from the mouth, near and in the bone bed discovered by Case." Lat long is for Dundee, approx. 9 mi south of locality, but see detailed locality map in Romer 1928. "Zone 1. Lower Wichita; to Godwin Creek; Admiral Formation?"; DMS coordinates are for the mouth of Briar Creek into Lake Kickapoo	gp_mid	-30.21
148250	occ			13080		Theropleura sp.	genus	138047	subjective synonym of	Ophiacodon		genus	38888	Artinskian		290.1	279.3	Romer	1928	7693	Chordata	33815	Osteichthyes	34881	Cotylosauria	56749	Ophiacodontidae	38884	Ophiacodon	38888				11	specimens	-98.856941	33.622501	Briar Creek		(Admiral Formation) Locality 13 (Romer 1928), Locality IVd (Romer & Price 1940), faunal Zone 1, Wichita Group, Texas red-beds, redbeds; Brier Creek	US	Texas	Archer	based on nearby landmark	seconds	outcrop	"the collecting ground being mainly on the east side a few miles from the mouth, near and in the bone bed discovered by Case." Lat long is for Dundee, approx. 9 mi south of locality, but see detailed locality map in Romer 1928. "Zone 1. Lower Wichita; to Godwin Creek; Admiral Formation?"; DMS coordinates are for the mouth of Briar Creek into Lake Kickapoo	gp_mid	-30.21
148257	occ			13083		n. gen. Noteosaurus n. sp. africanus	species	138739	nomen dubium	Mesosauridae		family	37578	Artinskian		290.1	279.3	Modesto	1996	4307	Chordata	33815	Osteichthyes	34881	Cotylosauria	56749	Mesosauridae	37578						1	individuals	23.116667	-31.400000	Victoria West District		("Dwyka Formation") Karoo, Karroo	ZA	Northern Cape	Victoria West (Ubuntu)	based on nearby landmark	minutes	small collection	"Reported by Broom (1913) to have been collected from the Dwyka Formation in the Victoria West District, South Africa." (Modesto, 1996).\r\nDMS coordinates are for town of Victoria West.	gp_mid	-47.63
149618	occ			13219		Dendrerpeton sp.	genus	36995		Dendrerpeton		genus	36995	Westphalian A		318.1	314.6	Milner	1982	4391	Chordata	33815	Osteichthyes	34881	Temnospondyli	36320	Dendrerpetonidae	36994	Dendrerpeton	36995				1	individuals	-64.316666	45.400002	Main Bluff at West Bay		(Parrsboro Formation) West Bay southwest of Parrsboro	CA	Nova Scotia	Cumberland	based on nearby landmark	minutes	outcrop	Lat long is for Parrsboro. See Carroll, R. L., E. S. Belt, D. L. Dineley, D. Baird and D. C. McGregor. 1972. Excursion A59, Vertebrate paleontology of eastern Canada. Guidebook, 24th Int. Geol. Cong. 1-113. (fig. 10) for specific locality. Specimen was found "in the upright core of a lycopod stump at the talus of the main bluff near the midpoint of West Bay."	gp_mid	-10.26
149740	occ			13257		Eryops sp.	genus	37011		Eryops		genus	37011	Asselian	Sakmarian	298.9	290.1	Vaughn	1962	4394	Chordata	33815	Osteichthyes	34881	Temnospondyli	36320	Eryopidae	37007	Eryops	37011						-109.848053	37.174168	Platyhystrix pocket Locality		(Cutler Formation) Halgaito Tongue	US	Utah	San Juan	based on nearby landmark	seconds		NW 1/4 Sec. 21, T. 42S, R. 19 E. Lime Creek Valley\r\nLat.Long. based on Mexican Hat Rock	gp_mid	-35.77
149741	occ			13257		cf. Platyhystrix rugosus	species	345923		Platyhystrix rugosus		species	194929	Asselian	Sakmarian	298.9	290.1	Vaughn	1962	4394	Chordata	33815	Osteichthyes	34881	Temnospondyli	36320	Dissorophidae	37017	Platyhystrix	37034						-109.848053	37.174168	Platyhystrix pocket Locality		(Cutler Formation) Halgaito Tongue	US	Utah	San Juan	based on nearby landmark	seconds		NW 1/4 Sec. 21, T. 42S, R. 19 E. Lime Creek Valley\r\nLat.Long. based on Mexican Hat Rock	gp_mid	-35.77
149742	occ			13257		Nectridea ? indet.	unranked clade	37260		Nectridea		unranked clade	37260	Asselian	Sakmarian	298.9	290.1	Vaughn	1962	4394	Chordata	33815	Osteichthyes	34881										2	individuals	-109.848053	37.174168	Platyhystrix pocket Locality		(Cutler Formation) Halgaito Tongue	US	Utah	San Juan	based on nearby landmark	seconds		NW 1/4 Sec. 21, T. 42S, R. 19 E. Lime Creek Valley\r\nLat.Long. based on Mexican Hat Rock	gp_mid	-35.77
149743	occ			13257		Diadectes sp.	genus	37247		Diadectes		genus	37247	Asselian	Sakmarian	298.9	290.1	Vaughn	1962	4394	Chordata	33815	Osteichthyes	34881	Cotylosauria	56749	Diadectidae	37246	Diadectes	37247				1	specimens	-109.848053	37.174168	Platyhystrix pocket Locality		(Cutler Formation) Halgaito Tongue	US	Utah	San Juan	based on nearby landmark	seconds		NW 1/4 Sec. 21, T. 42S, R. 19 E. Lime Creek Valley\r\nLat.Long. based on Mexican Hat Rock	gp_mid	-35.77
149744	occ			13257		Limnoscelidae indet.	family	37231		Limnoscelidae		family	37231	Asselian	Sakmarian	298.9	290.1	Vaughn	1962	4394	Chordata	33815	Osteichthyes	34881	Cotylosauria	56749	Limnoscelidae	37231						1	specimens	-109.848053	37.174168	Platyhystrix pocket Locality		(Cutler Formation) Halgaito Tongue	US	Utah	San Juan	based on nearby landmark	seconds		NW 1/4 Sec. 21, T. 42S, R. 19 E. Lime Creek Valley\r\nLat.Long. based on Mexican Hat Rock	gp_mid	-35.77
149745	occ			13257		cf. Ophiacodon navajovicus	species	122334		Ophiacodon navajovicus		species	54987	Asselian	Sakmarian	298.9	290.1	Vaughn	1962	4394	Chordata	33815	Osteichthyes	34881	Cotylosauria	56749	Ophiacodontidae	38884	Ophiacodon	38888						-109.848053	37.174168	Platyhystrix pocket Locality		(Cutler Formation) Halgaito Tongue	US	Utah	San Juan	based on nearby landmark	seconds		NW 1/4 Sec. 21, T. 42S, R. 19 E. Lime Creek Valley\r\nLat.Long. based on Mexican Hat Rock	gp_mid	-35.77
149746	occ			13257		Sphenacodontidae indet.	family	38901		Sphenacodontidae		family	38901	Asselian	Sakmarian	298.9	290.1	Vaughn	1962	4394	Chordata	33815	Osteichthyes	34881	Cotylosauria	56749	Sphenacodontidae	38901						1	individuals	-109.848053	37.174168	Platyhystrix pocket Locality		(Cutler Formation) Halgaito Tongue	US	Utah	San Juan	based on nearby landmark	seconds		NW 1/4 Sec. 21, T. 42S, R. 19 E. Lime Creek Valley\r\nLat.Long. based on Mexican Hat Rock	gp_mid	-35.77
157307	occ			13947		Eryops ? sp.	genus	37011		Eryops		genus	37011	Virgilian		303.4	298.9	Kissel and Lehman	2002	6174	Chordata	33815	Osteichthyes	34881	Temnospondyli	36320	Eryopidae	37007	Eryops	37011				3	specimens	-96.699997	34.933334	OMNH V1005			US	Oklahoma	Seminole	based on nearby landmark	minutes	small collection	"just north of the Canadian River"; shown on map as due north of Ada, in the southermost part of Seminole County; this is just north of the town of Tyrola	gp_mid	-28.89
157308	occ			13947		Diasparactus zenos	species	157286	recombined as	Diadectes zenos		species	157286	Virgilian		303.4	298.9	Kissel and Lehman	2002	6174	Chordata	33815	Osteichthyes	34881	Cotylosauria	56749	Diadectidae	37246	Diadectes	37247				3	specimens	-96.699997	34.933334	OMNH V1005			US	Oklahoma	Seminole	based on nearby landmark	minutes	small collection	"just north of the Canadian River"; shown on map as due north of Ada, in the southermost part of Seminole County; this is just north of the town of Tyrola	gp_mid	-28.89
157309	occ			13947		Ophiacodon cf. mirus	species	123418		Ophiacodon mirus		species	123418	Virgilian		303.4	298.9	Kissel and Lehman	2002	6174	Chordata	33815	Osteichthyes	34881	Cotylosauria	56749	Ophiacodontidae	38884	Ophiacodon	38888				30	specimens	-96.699997	34.933334	OMNH V1005			US	Oklahoma	Seminole	based on nearby landmark	minutes	small collection	"just north of the Canadian River"; shown on map as due north of Ada, in the southermost part of Seminole County; this is just north of the town of Tyrola	gp_mid	-28.89
157310	occ			13947		Sphenacodontia indet.	suborder	95328		Sphenacodontia		suborder	95328	Virgilian		303.4	298.9	Kissel and Lehman	2002	6174	Chordata	33815	Osteichthyes	34881	Cotylosauria	56749								2	specimens	-96.699997	34.933334	OMNH V1005			US	Oklahoma	Seminole	based on nearby landmark	minutes	small collection	"just north of the Canadian River"; shown on map as due north of Ada, in the southermost part of Seminole County; this is just north of the town of Tyrola	gp_mid	-28.89
157311	occ			13947		Tetrapoda informal indet. 1	species	137279	species not entered	Tetrapoda		unranked clade	53190	Virgilian		303.4	298.9	Kissel and Lehman	2002	6174	Chordata	33815	Osteichthyes	34881										1	specimens	-96.699997	34.933334	OMNH V1005			US	Oklahoma	Seminole	based on nearby landmark	minutes	small collection	"just north of the Canadian River"; shown on map as due north of Ada, in the southermost part of Seminole County; this is just north of the town of Tyrola	gp_mid	-28.89
157312	occ			13947		Tetrapoda informal indet. 2	species	137279	species not entered	Tetrapoda		unranked clade	53190	Virgilian		303.4	298.9	Kissel and Lehman	2002	6174	Chordata	33815	Osteichthyes	34881										1	specimens	-96.699997	34.933334	OMNH V1005			US	Oklahoma	Seminole	based on nearby landmark	minutes	small collection	"just north of the Canadian River"; shown on map as due north of Ada, in the southermost part of Seminole County; this is just north of the town of Tyrola	gp_mid	-28.89
219910	occ			22635		Eryops megacephalus	species	70397		Eryops megacephalus		species	70397	Wolfcamp		296.4	268	Sander	1989	5743	Chordata	33815	Osteichthyes	34881	Temnospondyli	36320	Eryopidae	37007	Eryops	37011						-98.389999	33.340000	Archer City Bonebed 3		ETE Locality 1509, Archer City Bonebed 3,	US	Texas			4	basin		gp_mid	-30.01
219911	occ			22635		Archeria crassidisca	species	345353		Archeria crassidisca		species	229309	Wolfcamp		296.4	268	Sander	1989	5743	Chordata	33815	Osteichthyes	34881			Archeriidae	37195	Archeria	37196						-98.389999	33.340000	Archer City Bonebed 3		ETE Locality 1509, Archer City Bonebed 3,	US	Texas			4	basin		gp_mid	-30.01
219912	occ			22635		Edaphosaurus boanerges	species	122352		Edaphosaurus boanerges		species	122352	Wolfcamp		296.4	268	Sander	1989	5743	Chordata	33815	Osteichthyes	34881	Cotylosauria	56749	Edaphosauridae	38910	Edaphosaurus	38911						-98.389999	33.340000	Archer City Bonebed 3		ETE Locality 1509, Archer City Bonebed 3,	US	Texas			4	basin		gp_mid	-30.01
220192	occ			22714		Trimerorhachis insignis	species	90711		Trimerorhachis insignis		species	90711	Artinskian		290.1	279.3	Parrish	1978	5693	Chordata	33815	Osteichthyes	34881	Temnospondyli	36320	Trimerorhachidae	36985	Trimerorhachis	36991						-98.621597	34.125999	Thrift Bone Bed		ETE Locality 1589, Thrift Bone Bed,	US	Texas	Wichita		4			gp_mid	-29.78
220193	occ			22714		Eryops sp.	genus	37011		Eryops		genus	37011	Artinskian		290.1	279.3	Parrish	1978	5693	Chordata	33815	Osteichthyes	34881	Temnospondyli	36320	Eryopidae	37007	Eryops	37011						-98.621597	34.125999	Thrift Bone Bed		ETE Locality 1589, Thrift Bone Bed,	US	Texas	Wichita		4			gp_mid	-29.78
220194	occ			22714		Archeria sp.	genus	37196		Archeria		genus	37196	Artinskian		290.1	279.3	Parrish	1978	5693	Chordata	33815	Osteichthyes	34881			Archeriidae	37195	Archeria	37196						-98.621597	34.125999	Thrift Bone Bed		ETE Locality 1589, Thrift Bone Bed,	US	Texas	Wichita		4			gp_mid	-29.78
220195	occ			22714		Diplocaulus sp.	genus	37264		Diplocaulus		genus	37264	Artinskian		290.1	279.3	Parrish	1978	5693	Chordata	33815	Osteichthyes	34881			Diplocaulidae	142457	Diplocaulus	37264						-98.621597	34.125999	Thrift Bone Bed		ETE Locality 1589, Thrift Bone Bed,	US	Texas	Wichita		4			gp_mid	-29.78
220196	occ			22714		Ophiacodon sp.	genus	38888		Ophiacodon		genus	38888	Artinskian		290.1	279.3	Parrish	1978	5693	Chordata	33815	Osteichthyes	34881	Cotylosauria	56749	Ophiacodontidae	38884	Ophiacodon	38888						-98.621597	34.125999	Thrift Bone Bed		ETE Locality 1589, Thrift Bone Bed,	US	Texas	Wichita		4			gp_mid	-29.78
220197	occ			22714		Dimetrodon sp.	genus	38904		Dimetrodon		genus	38904	Artinskian		290.1	279.3	Parrish	1978	5693	Chordata	33815	Osteichthyes	34881	Cotylosauria	56749	Sphenacodontidae	38901	Dimetrodon	38904						-98.621597	34.125999	Thrift Bone Bed		ETE Locality 1589, Thrift Bone Bed,	US	Texas	Wichita		4			gp_mid	-29.78
220214	occ		R	22725		Reptilia indet.	class	36322		Reptilia		class	36322	Brigantian		336	326.4	Rolfe et al.	1990	4596	Chordata	33815	Reptilia	36322												-3.200000	55.950001	East Kirkton site (Units 70-82: East Kirkton Limestone)		ETE Locality 1604	UK	Scotland	West Lothian	based on nearby landmark	4	basin	East Kirkton quarry, near Bathgate, West Lothian, Scotland; ca. 27 km W of Edinburgh (Grid reference NS 991690).	gp_mid	-4.83
220214	occ	24373		22725		n. gen. Westlothiana n. sp. lizziae	species	179032		Westlothiana lizziae		species	179032	Brigantian		336	326.4	Smithson and Rolfe	1990	35413	Chordata	33815	Osteichthyes	34881					Westlothiana	179031						-3.200000	55.950001	East Kirkton site (Units 70-82: East Kirkton Limestone)		ETE Locality 1604	UK	Scotland	West Lothian	based on nearby landmark	4	basin	East Kirkton quarry, near Bathgate, West Lothian, Scotland; ca. 27 km W of Edinburgh (Grid reference NS 991690).	gp_mid	-4.83
220215	occ		R	22725		Temnospondyli indet.	unranked clade	36320		Temnospondyli		unranked clade	36320	Brigantian		336	326.4	Rolfe et al.	1990	4596	Chordata	33815	Osteichthyes	34881	Temnospondyli	36320								27	specimens	-3.200000	55.950001	East Kirkton site (Units 70-82: East Kirkton Limestone)		ETE Locality 1604	UK	Scotland	West Lothian	based on nearby landmark	4	basin	East Kirkton quarry, near Bathgate, West Lothian, Scotland; ca. 27 km W of Edinburgh (Grid reference NS 991690).	gp_mid	-4.83
220215	occ	27216		22725		n. gen. Balanerpeton n. sp. woodi	species	227178		Balanerpeton woodi		species	227178	Brigantian		336	326.4	Milner and Sequeira	1994	42475	Chordata	33815	Osteichthyes	34881	Temnospondyli	36320			Balanerpeton	227174				27	specimens	-3.200000	55.950001	East Kirkton site (Units 70-82: East Kirkton Limestone)		ETE Locality 1604	UK	Scotland	West Lothian	based on nearby landmark	4	basin	East Kirkton quarry, near Bathgate, West Lothian, Scotland; ca. 27 km W of Edinburgh (Grid reference NS 991690).	gp_mid	-4.83
220216	occ		R	22725		Anthracosauridae indet.	family	37199		Anthracosauridae		family	37199	Brigantian		336	326.4	Rolfe et al.	1990	4596	Chordata	33815	Osteichthyes	34881			Anthracosauridae	37199						1	specimens	-3.200000	55.950001	East Kirkton site (Units 70-82: East Kirkton Limestone)		ETE Locality 1604	UK	Scotland	West Lothian	based on nearby landmark	4	basin	East Kirkton quarry, near Bathgate, West Lothian, Scotland; ca. 27 km W of Edinburgh (Grid reference NS 991690).	gp_mid	-4.83
220216	occ	24374		22725		n. gen. Silvanerpeton n. sp. miripedes	species	243094		Silvanerpeton miripedes		species	243094	Brigantian		336	326.4	Clack	1994	42473	Chordata	33815	Osteichthyes	34881					Silvanerpeton	243093				1	specimens	-3.200000	55.950001	East Kirkton site (Units 70-82: East Kirkton Limestone)		ETE Locality 1604	UK	Scotland	West Lothian	based on nearby landmark	4	basin	East Kirkton quarry, near Bathgate, West Lothian, Scotland; ca. 27 km W of Edinburgh (Grid reference NS 991690).	gp_mid	-4.83
220217	occ			22725		Loxommatidae indet.	family	36969	objective synonym of	Baphetidae		family	227378	Brigantian		336	326.4	Rolfe et al.	1990	4596	Chordata	33815	Osteichthyes	34881			Baphetidae	227378								-3.200000	55.950001	East Kirkton site (Units 70-82: East Kirkton Limestone)		ETE Locality 1604	UK	Scotland	West Lothian	based on nearby landmark	4	basin	East Kirkton quarry, near Bathgate, West Lothian, Scotland; ca. 27 km W of Edinburgh (Grid reference NS 991690).	gp_mid	-4.83
220222	occ			22726		Anthracosauria indet.	unranked clade	37177		Anthracosauria		unranked clade	37177	Pendleian		326.4	318.1	Andrews et al.	1977	5931	Chordata	33815	Osteichthyes	34881												-3.350000	56.116600	Cowdenbeath Amphibian Bonebed		ETE Locality 1605; Dora Opencast Coal Site	UK				4	outcrop	"south-east of Cowdenbeath... a section 30 m long"	gp_mid	0.18
220223	occ			22726		Lepospondyli indet.	unranked clade	37250		Lepospondyli		unranked clade	37250	Pendleian		326.4	318.1	Andrews et al.	1977	5931	Chordata	33815	Osteichthyes	34881												-3.350000	56.116600	Cowdenbeath Amphibian Bonebed		ETE Locality 1605; Dora Opencast Coal Site	UK				4	outcrop	"south-east of Cowdenbeath... a section 30 m long"	gp_mid	0.18
220224	occ			22726		Spathicephalus mirus	species	332435		Spathicephalus mirus		species	332435	Pendleian		326.4	318.1	Andrews et al.	1977	5931	Chordata	33815	Osteichthyes	34881			Spathicephalidae	332447	Spathicephalus	36973						-3.350000	56.116600	Cowdenbeath Amphibian Bonebed		ETE Locality 1605; Dora Opencast Coal Site	UK				4	outcrop	"south-east of Cowdenbeath... a section 30 m long"	gp_mid	0.18
220225	occ			22726		Eoherpeton watsoni	species	229321		Eoherpeton watsoni		species	229321	Pendleian		326.4	318.1	Andrews et al.	1977	5931	Chordata	33815	Osteichthyes	34881			Eoherpetontidae	37179	Eoherpeton	37180						-3.350000	56.116600	Cowdenbeath Amphibian Bonebed		ETE Locality 1605; Dora Opencast Coal Site	UK				4	outcrop	"south-east of Cowdenbeath... a section 30 m long"	gp_mid	0.18
221283	occ			22715		Captorhinus sp.	genus	37497		Captorhinus		genus	37497	Kungurian		279.3	272.3	White	1939	5719	Chordata	33815	Reptilia	36322			Captorhinidae	37495	Captorhinus	37497				2	individuals	-99.236900	33.797699	West Coffee Creek		ETE Locality 1591, Reptile B, West Coffee Creek,	US	Texas	Baylor		4			gp_mid	-28.93
221284	occ			22715		Seymouria sp.	genus	37223		Seymouria		genus	37223	Kungurian		279.3	272.3	White	1939	5719	Chordata	33815	Osteichthyes	34881			Seymouriidae	37219	Seymouria	37223				9	individuals	-99.236900	33.797699	West Coffee Creek		ETE Locality 1591, Reptile B, West Coffee Creek,	US	Texas	Baylor		4			gp_mid	-28.93
221285	occ			22716		Diplocaulus sp.	genus	37264		Diplocaulus		genus	37264	Kungurian		279.3	272.3	Dalquest and Mamay	1962	5665	Chordata	33815	Osteichthyes	34881			Diplocaulidae	142457	Diplocaulus	37264				360	individuals	-99.771301	32.942402	Rowland Site		ETE Locality 1592, Rowland Site,	US	Texas	Jones		4	local area		gp_mid	-29.75
221286	occ			22716		Trimerorhachis sp.	genus	36991		Trimerorhachis		genus	36991	Kungurian		279.3	272.3	Dalquest and Mamay	1962	5665	Chordata	33815	Osteichthyes	34881	Temnospondyli	36320	Trimerorhachidae	36985	Trimerorhachis	36991				32	individuals	-99.771301	32.942402	Rowland Site		ETE Locality 1592, Rowland Site,	US	Texas	Jones		4	local area		gp_mid	-29.75
221287	occ			22716		Eryopidae indet.	family	37007		Eryopidae		family	37007	Kungurian		279.3	272.3	Dalquest and Mamay	1962	5665	Chordata	33815	Osteichthyes	34881	Temnospondyli	36320	Eryopidae	37007						8	individuals	-99.771301	32.942402	Rowland Site		ETE Locality 1592, Rowland Site,	US	Texas	Jones		4	local area		gp_mid	-29.75
229269	occ			22667		Parioxys ferricolus	species	345270		Parioxys ferricolus		species	345270	Asselian	Sakmarian	298.9	290.1	Moustafa	1952	5689	Chordata	33815	Osteichthyes	34881	Temnospondyli	36320	Dissorophidae	37017	Parioxys	37052				8	specimens	-98.540001	33.439999	Parioxys site		ETE Locality 1542, Parioxys site, near Dundee	US	Texas	Baylor	estimated from map	4			gp_mid	-30.38
229270	occ			22668		Trematops sp.	genus	37050	objective synonym of	Acheloma		genus	37048	Artinskian		290.1	279.3	White	1939	5719	Chordata	33815	Osteichthyes	34881	Temnospondyli	36320	Trematopidae	37047	Acheloma	37048				5	specimens	-98.949997	33.633301	Williams Ranch 1		ETE Locality 1543, Williams Ranch 1,	US	Texas			4			gp_mid	-30.27
229271	occ			22669		Parioxys sp.	genus	37052		Parioxys		genus	37052	Artinskian		290.1	279.3	White	1939	5719	Chordata	33815	Osteichthyes	34881	Temnospondyli	36320	Dissorophidae	37017	Parioxys	37052				2	specimens	-98.949997	33.633301	Williams Ranch 2		ETE Locality 1544	US	Texas			4			gp_mid	-30.27
229272	occ			22670		Conodectes favosus	species	138237	subjective synonym of	Seymouria baylorensis		species	137488	Kungurian		279.3	272.3	White	1939	5719	Chordata	33815	Osteichthyes	34881			Seymouriidae	37219	Seymouria	37223				4	specimens	-99.233299	33.783298	Gray Creek		ETE Locality 1545, Gray Creek,	US	Texas			4			gp_mid	-28.93
229273	occ			22671		Dissorophus multicinctus	species	255227		Dissorophus multicinctus		species	255227	Kungurian		279.3	272.3	White	1939	5719	Chordata	33815	Osteichthyes	34881	Temnospondyli	36320	Dissorophidae	37017	Dissorophus	37027				6	specimens	-99.233299	33.783298	Indian Creek		ETE Locality 1546, Indian Creek,	US	Texas			4			gp_mid	-28.93
285528	occ			27133		n. gen. Carrolla n. sp. craddocki	species	227004		Carrolla craddocki		species	227004	Artinskian		290.1	279.3	Langston	1986	7510	Chordata	33815	Osteichthyes	34881	Microsauria	37278	Brachystelechidae	37314	Carrolla	37316				1	individuals	-98.901947	33.740276	South side of Tit Mountain butte		TMM 40031 (Belle Plains Formation)	US	Texas	Archer	based on nearby landmark	seconds	outcrop	"Dissected flats about 100 feet above the base of the south side of a butte termed Tit Mountain, about three miles notheast of Dundee, in northwest Archer County, Texas.	gp_mid	-30.18
286238	occ			27263		n. gen. Lysipterygium n. sp. deterrai	species	345841	species not entered	Lysipterygium		genus	345841	Asselian	Sakmarian	298.9	290.1	Branson	1935	7535	Chordata	33815	Osteichthyes	34881	Temnospondyli	36320	Lysipterygiidae	345842	Lysipterygium	345841				1	specimens	74.908333	34.041668	Risin Spur (Gangamopteris Shales)		Lower Gondwanan series	IN	Kashmir		based on nearby landmark	seconds		specimens were collected "..on Risin Spur near Zewan Village.."	gp_mid	61.41
286240	occ			27263		Archegosaurus ornatus	species	345879	recombined as	Kashmirosaurus ornatus		species	345879	Asselian	Sakmarian	298.9	290.1	Branson	1935	7535	Chordata	33815	Osteichthyes	34881	Temnospondyli	36320	Archegosauridae	37057	Kashmirosaurus	345877						74.908333	34.041668	Risin Spur (Gangamopteris Shales)		Lower Gondwanan series	IN	Kashmir		based on nearby landmark	seconds		specimens were collected "..on Risin Spur near Zewan Village.."	gp_mid	61.41
289594	occ			27601		Tetrapoda indet.	unranked clade	53190		Tetrapoda		unranked clade	53190	Kungurian	Roadian	279.3	268.8	Olson	1965	4327	Chordata	33815	Osteichthyes	34881										1	specimens	-97.557220	34.978889	MC-1 (Duncan Formation)			US	Oklahoma	McClain	based on political unit	seconds	small collection	Sec. 19, T. 6 N., R. 3 W., 0.5 mile east of Criner. Lat long is for this Sec., T., R. Specimens are from a road cut.	gp_mid	-26.45
290380	occ		I	27703		Matthewichnus sp.	genus	125551		Matthewichnus		genus	125551	Tournaisian	Gzhelian	358.9	298.9	Clark and Jewkes	2000	7616	Chordata	33815	Osteichthyes	34881	Temnospondyli	36320			Matthewichnus	125551				1	individuals	-4.416667	55.599998	Redford Pit (GLAHM 0HF 3.28.2)		Broadhead Farm (GLAHM OHF 3.28.6); No.2 Candie Pit (GLAHM OHF 3.28.1); Lower Coal Measures; Colinburn and Armadale Main coals	UK	Scotland		based on nearby landmark	seconds	small collection	The sandstone block containing the trackways was collected from and "old bing", or heap, near Broadhead Farm (GLAHM OHF 3.28.6), 1.5 km south of Bowhouse, south east of Falkirk. The Redford Pit is the likely source. Lat long is for Bowhouse.	gp_mid	-4.50
290381	occ		IF	27703		Pseudobradypus ? sp.	genus	328598		Pseudobradypus		genus	328598	Tournaisian	Gzhelian	358.9	298.9	Clark and Jewkes	2000	7616	Chordata	33815	Osteichthyes	34881					Pseudobradypus	328598				1	individuals	-4.416667	55.599998	Redford Pit (GLAHM 0HF 3.28.2)		Broadhead Farm (GLAHM OHF 3.28.6); No.2 Candie Pit (GLAHM OHF 3.28.1); Lower Coal Measures; Colinburn and Armadale Main coals	UK	Scotland		based on nearby landmark	seconds	small collection	The sandstone block containing the trackways was collected from and "old bing", or heap, near Broadhead Farm (GLAHM OHF 3.28.6), 1.5 km south of Bowhouse, south east of Falkirk. The Redford Pit is the likely source. Lat long is for Bowhouse.	gp_mid	-4.50
290382	occ			27704		n. gen. Waggoneria n. sp. knoxensis	species	120859		Waggoneria knoxensis		species	120859	Kungurian		279.3	272.3	Olson	1951	4326	Chordata	33815	Osteichthyes	34881			Waggoneriidae	120858	Waggoneria	120857				1	individuals	-99.557777	33.731667	Locality KF (Middle Vale Formation)		three-channel hill, "fish quarry"	US	Texas	Knox	estimated from map	seconds	small collection	"approx. seven miles north of Vera, Knox County, Texas" (Olson, 1951)\r\n"North wall of valley of South Wichita River, east of Vera-Gilliland road" (Olson, 1948); for details see map on p. 188 in Olson (1948)	gp_mid	-29.19
290383	occ			27704		n. gen. Captorhinoides n. sp. valensis	species	120860		Captorhinoides valensis		species	120860	Kungurian		279.3	272.3	Olson	1951	4326	Chordata	33815	Reptilia	36322			Captorhinidae	37495	Captorhinoides	37498				1	individuals	-99.557777	33.731667	Locality KF (Middle Vale Formation)		three-channel hill, "fish quarry"	US	Texas	Knox	estimated from map	seconds	small collection	"approx. seven miles north of Vera, Knox County, Texas" (Olson, 1951)\r\n"North wall of valley of South Wichita River, east of Vera-Gilliland road" (Olson, 1948); for details see map on p. 188 in Olson (1948)	gp_mid	-29.19
294218	occ			28067		Embolomeri indet.	suborder	37178		Embolomeri		suborder	37178	Wolfcamp		296.4	268	Langston	1952	7686	Chordata	33815	Osteichthyes	34881										1	individuals	-106.783333	35.716667	UCMP 39179, Jemez Canyon (Abo Formation)		Harvard locality, Canyon de San Diego	US	New Mexico	Sandoval	stated in text	minutes	small collection	4.5 mi south of Jemez Springs, Sandoval County, New Mexico. Western side of the Permian Basin. Lat long is for Jemez Springs.\n" [...] on east side of Canyon de San Diego, east of State Highway 4, about 4 1/2 miles south of Jemez Springs, approximately lat 35° 43' N.; long 106° 47' W., Sandoval County, New Mexico" (Berman, 1977)	gp_mid	-34.43
294219	occ			28067		Eryops sp.	genus	37011		Eryops		genus	37011	Wolfcamp		296.4	268	Langston	1952	7686	Chordata	33815	Osteichthyes	34881	Temnospondyli	36320	Eryopidae	37007	Eryops	37011						-106.783333	35.716667	UCMP 39179, Jemez Canyon (Abo Formation)		Harvard locality, Canyon de San Diego	US	New Mexico	Sandoval	stated in text	minutes	small collection	4.5 mi south of Jemez Springs, Sandoval County, New Mexico. Western side of the Permian Basin. Lat long is for Jemez Springs.\n" [...] on east side of Canyon de San Diego, east of State Highway 4, about 4 1/2 miles south of Jemez Springs, approximately lat 35° 43' N.; long 106° 47' W., Sandoval County, New Mexico" (Berman, 1977)	gp_mid	-34.43
294220	occ			28067		Diadectidae indet.	family	37246		Diadectidae		family	37246	Wolfcamp		296.4	268	Langston	1952	7686	Chordata	33815	Osteichthyes	34881	Cotylosauria	56749	Diadectidae	37246								-106.783333	35.716667	UCMP 39179, Jemez Canyon (Abo Formation)		Harvard locality, Canyon de San Diego	US	New Mexico	Sandoval	stated in text	minutes	small collection	4.5 mi south of Jemez Springs, Sandoval County, New Mexico. Western side of the Permian Basin. Lat long is for Jemez Springs.\n" [...] on east side of Canyon de San Diego, east of State Highway 4, about 4 1/2 miles south of Jemez Springs, approximately lat 35° 43' N.; long 106° 47' W., Sandoval County, New Mexico" (Berman, 1977)	gp_mid	-34.43
294221	occ			28067		Sphenacodontidae indet.	family	38901		Sphenacodontidae		family	38901	Wolfcamp		296.4	268	Langston	1952	7686	Chordata	33815	Osteichthyes	34881	Cotylosauria	56749	Sphenacodontidae	38901								-106.783333	35.716667	UCMP 39179, Jemez Canyon (Abo Formation)		Harvard locality, Canyon de San Diego	US	New Mexico	Sandoval	stated in text	minutes	small collection	4.5 mi south of Jemez Springs, Sandoval County, New Mexico. Western side of the Permian Basin. Lat long is for Jemez Springs.\n" [...] on east side of Canyon de San Diego, east of State Highway 4, about 4 1/2 miles south of Jemez Springs, approximately lat 35° 43' N.; long 106° 47' W., Sandoval County, New Mexico" (Berman, 1977)	gp_mid	-34.43
294222	occ			28068		Embolomeri indet.	suborder	37178		Embolomeri		suborder	37178	Rotliegendes		298.9	254	Langston	1952	7686	Chordata	33815	Osteichthyes	34881										1	specimens	-106.718330	35.730278	UCMP V-3440 (Abo Formation)		Johnson locality	US	New Mexico	Sandoval	based on nearby landmark	seconds	small collection	"...locality lies about 100 yards north of the abandoned "Spanish Queen" copper mine (Burnett on some maps), on the east side of Canyon San Diego, 2.75 miles south of Jemez Springs."	gp_mid	-33.06
294223	occ			28068		Amphibia indet.	unranked clade	36319		Amphibia		unranked clade	36319	Rotliegendes		298.9	254	Langston	1952	7686	Chordata	33815	Osteichthyes	34881												-106.718330	35.730278	UCMP V-3440 (Abo Formation)		Johnson locality	US	New Mexico	Sandoval	based on nearby landmark	seconds	small collection	"...locality lies about 100 yards north of the abandoned "Spanish Queen" copper mine (Burnett on some maps), on the east side of Canyon San Diego, 2.75 miles south of Jemez Springs."	gp_mid	-33.06
294225	occ		R	28069		Batrachia indet.	unranked clade	157518		Batrachia		unranked clade	67352	Westphalian A		318.1	314.6	Wyman	1853	32314	Chordata	33815	Osteichthyes	34881										1	specimens	-64.451385	45.698612	Coal Mine Point; Divison 4, Section XV, coal-group 15		South Joggins; Coal Measures; Head of Bay of Fundy	CA	Nova Scotia	Cumberland	estimated from map	seconds	outcrop	Cliffs called the South Joggins (coast), about half a mile eastward of the Coal Pier.	gp_mid	-10.29
294225	occ	23005		28069		n. gen. Dendrerpeton n. sp. acadianum	species	164775		Dendrerpeton acadianum		species	164775	Westphalian A		318.1	314.6	Owen	1853	32300	Chordata	33815	Osteichthyes	34881	Temnospondyli	36320	Dendrerpetonidae	36994	Dendrerpeton	36995				1	specimens	-64.451385	45.698612	Coal Mine Point; Divison 4, Section XV, coal-group 15		South Joggins; Coal Measures; Head of Bay of Fundy	CA	Nova Scotia	Cumberland	estimated from map	seconds	outcrop	Cliffs called the South Joggins (coast), about half a mile eastward of the Coal Pier.	gp_mid	-10.29
295886	occ			28119		Eryops sp.	genus	37011		Eryops		genus	37011	Sakmarian		295.5	290.1	Romer	1928	7693	Chordata	33815	Osteichthyes	34881	Temnospondyli	36320	Eryopidae	37007	Eryops	37011				1	specimens	-98.764725	33.473057	Cottonwood Creek, 1 (Putnam Formation)		Locality 1 (Romer 1928), faunal Zone 0, Cisco Group, Texas red-beds, redbeds	US	Texas	Archer	estimated from map	seconds	outcrop	Cottonwood Creek, a tributary of the south fork of the Little Wichita, 10 miles south of Archer City. See detailed locality map in Romer 1928.	gp_mid	-30.42
295887	occ			28120		Eryops sp.	genus	37011		Eryops		genus	37011	Sakmarian		295.5	290.1	Romer	1928	7693	Chordata	33815	Osteichthyes	34881	Temnospondyli	36320	Eryopidae	37007	Eryops	37011				3	specimens	-98.625275	33.595554	Elm Creek, 2 (Putnam Formation)		Locality 2 (Romer 1928), Locality IIIa (Romer & Price (1940), faunal Zone 0, Cisco Group, Texas red-beds, redbeds	US	Texas	Archer	based on nearby landmark	seconds	local area	"Elm Creek, stated by Cummins to be 12 miles southwest of Archer City; its exact position is uncertain.." Lat long is for Archer City, but see detailed locality map in Romer 1928.	gp_mid	-30.26
295888	occ			28120		Dimetrodon sp.	genus	38904		Dimetrodon		genus	38904	Sakmarian		295.5	290.1	Romer	1928	7693	Chordata	33815	Osteichthyes	34881	Cotylosauria	56749	Sphenacodontidae	38901	Dimetrodon	38904				3	specimens	-98.625275	33.595554	Elm Creek, 2 (Putnam Formation)		Locality 2 (Romer 1928), Locality IIIa (Romer & Price (1940), faunal Zone 0, Cisco Group, Texas red-beds, redbeds	US	Texas	Archer	based on nearby landmark	seconds	local area	"Elm Creek, stated by Cummins to be 12 miles southwest of Archer City; its exact position is uncertain.." Lat long is for Archer City, but see detailed locality map in Romer 1928.	gp_mid	-30.26
295889	occ			28121		Theropleura sp.	genus	138047	subjective synonym of	Ophiacodon		genus	38888	Sakmarian		295.5	290.1	Romer	1928	7693	Chordata	33815	Osteichthyes	34881	Cotylosauria	56749	Ophiacodontidae	38884	Ophiacodon	38888				1	specimens	-98.625275	33.595554	Onion Creek, 3 (Putnam Formation)		Locality 3 (Romer 1928), mouth of Onion Creek, faunal Zone 0, Cisco Group, Texas red-beds, redbeds	US	Texas	Archer	based on nearby landmark	seconds	outcrop	The mouth of Onion Creek, northeast of Archer City. Lat long is for Archer City, but see detailed locality map in Romer 1928.	gp_mid	-30.26
295890	occ			28122		Cricotus sp.	genus	37197		Cricotus		genus	37197	Sakmarian		295.5	290.1	Romer	1928	7693	Chordata	33815	Osteichthyes	34881			Archeriidae	37195	Cricotus	37197				1	specimens	-98.625275	33.595554	Fireplace, 4 (Putnam Formation)		Locality 4 (Romer 1928), faunal Zone 0, Cisco Group, Texas red-beds, redbeds	US	Texas	Archer	based on nearby landmark	seconds	outcrop	"The "Fireplace," on the south fork, near the mouth of Cottonwood Creek." Lat long is for Archer City, but see detailed locality map in Romer 1928.	gp_mid	-30.26
295891	occ			28122		Eryops sp.	genus	37011		Eryops		genus	37011	Sakmarian		295.5	290.1	Romer	1928	7693	Chordata	33815	Osteichthyes	34881	Temnospondyli	36320	Eryopidae	37007	Eryops	37011				1	specimens	-98.625275	33.595554	Fireplace, 4 (Putnam Formation)		Locality 4 (Romer 1928), faunal Zone 0, Cisco Group, Texas red-beds, redbeds	US	Texas	Archer	based on nearby landmark	seconds	outcrop	"The "Fireplace," on the south fork, near the mouth of Cottonwood Creek." Lat long is for Archer City, but see detailed locality map in Romer 1928.	gp_mid	-30.26
295892	occ			28123		Cricotus sp.	genus	37197		Cricotus		genus	37197	Sakmarian		295.5	290.1	Romer	1928	7693	Chordata	33815	Osteichthyes	34881			Archeriidae	37195	Cricotus	37197				1	specimens	-98.625275	33.595554	Three Forks of the Little Wichita, 5 (Putnam Formation)		Locality 5 (Romer 1928), Locality IVb (Romer & Price, 1940) faunal Zone 0, Cisco Group, Texas red-beds, redbeds	US	Texas	Archer	based on nearby landmark	seconds	outcrop	"Three Forks of the Little Wichita, northwest of Archer City." Lat long is for Archer City, but see detailed locality map in Romer 1928.	gp_mid	-30.26
295893	occ			28123		Eryops sp.	genus	37011		Eryops		genus	37011	Sakmarian		295.5	290.1	Romer	1928	7693	Chordata	33815	Osteichthyes	34881	Temnospondyli	36320	Eryopidae	37007	Eryops	37011				2	specimens	-98.625275	33.595554	Three Forks of the Little Wichita, 5 (Putnam Formation)		Locality 5 (Romer 1928), Locality IVb (Romer & Price, 1940) faunal Zone 0, Cisco Group, Texas red-beds, redbeds	US	Texas	Archer	based on nearby landmark	seconds	outcrop	"Three Forks of the Little Wichita, northwest of Archer City." Lat long is for Archer City, but see detailed locality map in Romer 1928.	gp_mid	-30.26
295894	occ			28123		Zatrachys sp.	genus	37056		Zatrachys		genus	37056	Sakmarian		295.5	290.1	Romer	1928	7693	Chordata	33815	Osteichthyes	34881	Temnospondyli	36320	Zatracheidae	37053	Zatrachys	37056				1	specimens	-98.625275	33.595554	Three Forks of the Little Wichita, 5 (Putnam Formation)		Locality 5 (Romer 1928), Locality IVb (Romer & Price, 1940) faunal Zone 0, Cisco Group, Texas red-beds, redbeds	US	Texas	Archer	based on nearby landmark	seconds	outcrop	"Three Forks of the Little Wichita, northwest of Archer City." Lat long is for Archer City, but see detailed locality map in Romer 1928.	gp_mid	-30.26
295895	occ			28123		Dimetrodon sp.	genus	38904		Dimetrodon		genus	38904	Sakmarian		295.5	290.1	Romer	1928	7693	Chordata	33815	Osteichthyes	34881	Cotylosauria	56749	Sphenacodontidae	38901	Dimetrodon	38904				2	specimens	-98.625275	33.595554	Three Forks of the Little Wichita, 5 (Putnam Formation)		Locality 5 (Romer 1928), Locality IVb (Romer & Price, 1940) faunal Zone 0, Cisco Group, Texas red-beds, redbeds	US	Texas	Archer	based on nearby landmark	seconds	outcrop	"Three Forks of the Little Wichita, northwest of Archer City." Lat long is for Archer City, but see detailed locality map in Romer 1928.	gp_mid	-30.26
295896	occ			28124		Cricotus sp.	genus	37197		Cricotus		genus	37197	Sakmarian		295.5	290.1	Romer	1928	7693	Chordata	33815	Osteichthyes	34881			Archeriidae	37195	Cricotus	37197				1	specimens	-98.625275	33.595554	Shell Point, 6 (Putnam Formation)		Locality 6 (Romer 1928), "Shell Point", faunal Zone 0, Cisco Group, Texas red-beds, redbeds	US	Texas	Archer	based on nearby landmark	seconds	local area	" "Shell Point," a Boll locality whose exact position is unknown, but which was probably not far from the Three Forks [of the Little Wichita collection]." Lat long is for Archer City, but see detailed locality map in Romer 1928.	gp_mid	-30.26
295897	occ			28124		Eryops sp.	genus	37011		Eryops		genus	37011	Sakmarian		295.5	290.1	Romer	1928	7693	Chordata	33815	Osteichthyes	34881	Temnospondyli	36320	Eryopidae	37007	Eryops	37011				1	specimens	-98.625275	33.595554	Shell Point, 6 (Putnam Formation)		Locality 6 (Romer 1928), "Shell Point", faunal Zone 0, Cisco Group, Texas red-beds, redbeds	US	Texas	Archer	based on nearby landmark	seconds	local area	" "Shell Point," a Boll locality whose exact position is unknown, but which was probably not far from the Three Forks [of the Little Wichita collection]." Lat long is for Archer City, but see detailed locality map in Romer 1928.	gp_mid	-30.26
295898	occ			28124		Diadectes n. sp. latibuccatus	species	320987	subjective synonym of	Diadectes sideropelicus		species	320982	Sakmarian		295.5	290.1	Romer	1928	7693	Chordata	33815	Osteichthyes	34881	Cotylosauria	56749	Diadectidae	37246	Diadectes	37247				1	specimens	-98.625275	33.595554	Shell Point, 6 (Putnam Formation)		Locality 6 (Romer 1928), "Shell Point", faunal Zone 0, Cisco Group, Texas red-beds, redbeds	US	Texas	Archer	based on nearby landmark	seconds	local area	" "Shell Point," a Boll locality whose exact position is unknown, but which was probably not far from the Three Forks [of the Little Wichita collection]." Lat long is for Archer City, but see detailed locality map in Romer 1928.	gp_mid	-30.26
295899	occ			28124		Theropleura sp.	genus	138047	subjective synonym of	Ophiacodon		genus	38888	Sakmarian		295.5	290.1	Romer	1928	7693	Chordata	33815	Osteichthyes	34881	Cotylosauria	56749	Ophiacodontidae	38884	Ophiacodon	38888				1	specimens	-98.625275	33.595554	Shell Point, 6 (Putnam Formation)		Locality 6 (Romer 1928), "Shell Point", faunal Zone 0, Cisco Group, Texas red-beds, redbeds	US	Texas	Archer	based on nearby landmark	seconds	local area	" "Shell Point," a Boll locality whose exact position is unknown, but which was probably not far from the Three Forks [of the Little Wichita collection]." Lat long is for Archer City, but see detailed locality map in Romer 1928.	gp_mid	-30.26
295900	occ			28124		n. gen. Dimetrodon n. sp. incisivus	species	54986	subjective synonym of	Dimetrodon limbatus		species	70401	Sakmarian		295.5	290.1	Romer	1928	7693	Chordata	33815	Osteichthyes	34881	Cotylosauria	56749	Sphenacodontidae	38901	Dimetrodon	38904				3	specimens	-98.625275	33.595554	Shell Point, 6 (Putnam Formation)		Locality 6 (Romer 1928), "Shell Point", faunal Zone 0, Cisco Group, Texas red-beds, redbeds	US	Texas	Archer	based on nearby landmark	seconds	local area	" "Shell Point," a Boll locality whose exact position is unknown, but which was probably not far from the Three Forks [of the Little Wichita collection]." Lat long is for Archer City, but see detailed locality map in Romer 1928.	gp_mid	-30.26
295901	occ			28125		Eryops sp.	genus	37011		Eryops		genus	37011	Sakmarian		295.5	290.1	Romer	1928	7693	Chordata	33815	Osteichthyes	34881	Temnospondyli	36320	Eryopidae	37007	Eryops	37011				1	specimens	-98.625275	33.595554	Long Creek, 7 (Putnam Formation)		Locality 7 (Romer 1928), faunal Zone 0, Cisco Group, Texas red-beds, redbeds	US	Texas	Archer	based on nearby landmark	seconds	local area	"Long Creek, which empties into the north side of the Little Wichita due north of Archer City (not northwest of the copper mines, as stated by Cummins). "Lat long is for Archer City, but see detailed locality map in Romer 1928.	gp_mid	-30.26
295902	occ			28125		Diadectes sp.	genus	37247		Diadectes		genus	37247	Sakmarian		295.5	290.1	Romer	1928	7693	Chordata	33815	Osteichthyes	34881	Cotylosauria	56749	Diadectidae	37246	Diadectes	37247				1	specimens	-98.625275	33.595554	Long Creek, 7 (Putnam Formation)		Locality 7 (Romer 1928), faunal Zone 0, Cisco Group, Texas red-beds, redbeds	US	Texas	Archer	based on nearby landmark	seconds	local area	"Long Creek, which empties into the north side of the Little Wichita due north of Archer City (not northwest of the copper mines, as stated by Cummins). "Lat long is for Archer City, but see detailed locality map in Romer 1928.	gp_mid	-30.26
295903	occ			28125		Dimetrodon sp.	genus	38904		Dimetrodon		genus	38904	Sakmarian		295.5	290.1	Romer	1928	7693	Chordata	33815	Osteichthyes	34881	Cotylosauria	56749	Sphenacodontidae	38901	Dimetrodon	38904				1	specimens	-98.625275	33.595554	Long Creek, 7 (Putnam Formation)		Locality 7 (Romer 1928), faunal Zone 0, Cisco Group, Texas red-beds, redbeds	US	Texas	Archer	based on nearby landmark	seconds	local area	"Long Creek, which empties into the north side of the Little Wichita due north of Archer City (not northwest of the copper mines, as stated by Cummins). "Lat long is for Archer City, but see detailed locality map in Romer 1928.	gp_mid	-30.26
295904	occ			28125		Edaphosaurus sp.	genus	38911		Edaphosaurus		genus	38911	Sakmarian		295.5	290.1	Romer	1928	7693	Chordata	33815	Osteichthyes	34881	Cotylosauria	56749	Edaphosauridae	38910	Edaphosaurus	38911				1	specimens	-98.625275	33.595554	Long Creek, 7 (Putnam Formation)		Locality 7 (Romer 1928), faunal Zone 0, Cisco Group, Texas red-beds, redbeds	US	Texas	Archer	based on nearby landmark	seconds	local area	"Long Creek, which empties into the north side of the Little Wichita due north of Archer City (not northwest of the copper mines, as stated by Cummins). "Lat long is for Archer City, but see detailed locality map in Romer 1928.	gp_mid	-30.26
295905	occ			28141		Cricotus sp.	genus	37197		Cricotus		genus	37197	Artinskian		290.1	279.3	Romer	1928	7693	Chordata	33815	Osteichthyes	34881			Archeriidae	37195	Cricotus	37197				1	specimens	-98.625275	33.595554	Middle Fork of the Little Wichita, 10 (Admiral Formation)		Locality 10 (Romer 1928), Locality Vg (Romer & Price 1940), faunal Zone 1, Wichita Group, Texas red-beds, redbeds	US	Texas	Archer	based on nearby landmark	seconds	outcrop	This locality is "...4 miles west of Archer City; on the east bank, near the old Archer-Seymour (now Archer-Megargel) road." Lat long is for Archer City, but see detailed locality map in Romer 1928. "Zone 1. Lower Wichita; to Godwin Creek; Admiral Formation?"	gp_mid	-30.06
295906	occ			28141		Eryops sp.	genus	37011		Eryops		genus	37011	Artinskian		290.1	279.3	Romer	1928	7693	Chordata	33815	Osteichthyes	34881	Temnospondyli	36320	Eryopidae	37007	Eryops	37011				2	specimens	-98.625275	33.595554	Middle Fork of the Little Wichita, 10 (Admiral Formation)		Locality 10 (Romer 1928), Locality Vg (Romer & Price 1940), faunal Zone 1, Wichita Group, Texas red-beds, redbeds	US	Texas	Archer	based on nearby landmark	seconds	outcrop	This locality is "...4 miles west of Archer City; on the east bank, near the old Archer-Seymour (now Archer-Megargel) road." Lat long is for Archer City, but see detailed locality map in Romer 1928. "Zone 1. Lower Wichita; to Godwin Creek; Admiral Formation?"	gp_mid	-30.06
295907	occ			28141		Trimerorhachis sp.	genus	36991		Trimerorhachis		genus	36991	Artinskian		290.1	279.3	Romer	1928	7693	Chordata	33815	Osteichthyes	34881	Temnospondyli	36320	Trimerorhachidae	36985	Trimerorhachis	36991				1	specimens	-98.625275	33.595554	Middle Fork of the Little Wichita, 10 (Admiral Formation)		Locality 10 (Romer 1928), Locality Vg (Romer & Price 1940), faunal Zone 1, Wichita Group, Texas red-beds, redbeds	US	Texas	Archer	based on nearby landmark	seconds	outcrop	This locality is "...4 miles west of Archer City; on the east bank, near the old Archer-Seymour (now Archer-Megargel) road." Lat long is for Archer City, but see detailed locality map in Romer 1928. "Zone 1. Lower Wichita; to Godwin Creek; Admiral Formation?"	gp_mid	-30.06
295908	occ		R	28141		Theropleura sp.	genus	138047	subjective synonym of	Ophiacodon		genus	38888	Artinskian		290.1	279.3	Romer	1928	7693	Chordata	33815	Osteichthyes	34881	Cotylosauria	56749	Ophiacodontidae	38884	Ophiacodon	38888				1	specimens	-98.625275	33.595554	Middle Fork of the Little Wichita, 10 (Admiral Formation)		Locality 10 (Romer 1928), Locality Vg (Romer & Price 1940), faunal Zone 1, Wichita Group, Texas red-beds, redbeds	US	Texas	Archer	based on nearby landmark	seconds	outcrop	This locality is "...4 miles west of Archer City; on the east bank, near the old Archer-Seymour (now Archer-Megargel) road." Lat long is for Archer City, but see detailed locality map in Romer 1928. "Zone 1. Lower Wichita; to Godwin Creek; Admiral Formation?"	gp_mid	-30.06
295908	occ	21225		28141		Ophiacodon retroversus	species	123420		Ophiacodon retroversus		species	138048	Artinskian		290.1	279.3	Romer and Price	1940	5692	Chordata	33815	Osteichthyes	34881	Cotylosauria	56749	Ophiacodontidae	38884	Ophiacodon	38888				1	specimens	-98.625275	33.595554	Middle Fork of the Little Wichita, 10 (Admiral Formation)		Locality 10 (Romer 1928), Locality Vg (Romer & Price 1940), faunal Zone 1, Wichita Group, Texas red-beds, redbeds	US	Texas	Archer	based on nearby landmark	seconds	outcrop	This locality is "...4 miles west of Archer City; on the east bank, near the old Archer-Seymour (now Archer-Megargel) road." Lat long is for Archer City, but see detailed locality map in Romer 1928. "Zone 1. Lower Wichita; to Godwin Creek; Admiral Formation?"	gp_mid	-30.06
295909	occ			28141		Dimetrodon sp.	genus	38904		Dimetrodon		genus	38904	Artinskian		290.1	279.3	Romer	1928	7693	Chordata	33815	Osteichthyes	34881	Cotylosauria	56749	Sphenacodontidae	38901	Dimetrodon	38904				1	specimens	-98.625275	33.595554	Middle Fork of the Little Wichita, 10 (Admiral Formation)		Locality 10 (Romer 1928), Locality Vg (Romer & Price 1940), faunal Zone 1, Wichita Group, Texas red-beds, redbeds	US	Texas	Archer	based on nearby landmark	seconds	outcrop	This locality is "...4 miles west of Archer City; on the east bank, near the old Archer-Seymour (now Archer-Megargel) road." Lat long is for Archer City, but see detailed locality map in Romer 1928. "Zone 1. Lower Wichita; to Godwin Creek; Admiral Formation?"	gp_mid	-30.06
295910	occ			28141		Edaphosaurus sp.	genus	38911		Edaphosaurus		genus	38911	Artinskian		290.1	279.3	Romer	1928	7693	Chordata	33815	Osteichthyes	34881	Cotylosauria	56749	Edaphosauridae	38910	Edaphosaurus	38911				1	specimens	-98.625275	33.595554	Middle Fork of the Little Wichita, 10 (Admiral Formation)		Locality 10 (Romer 1928), Locality Vg (Romer & Price 1940), faunal Zone 1, Wichita Group, Texas red-beds, redbeds	US	Texas	Archer	based on nearby landmark	seconds	outcrop	This locality is "...4 miles west of Archer City; on the east bank, near the old Archer-Seymour (now Archer-Megargel) road." Lat long is for Archer City, but see detailed locality map in Romer 1928. "Zone 1. Lower Wichita; to Godwin Creek; Admiral Formation?"	gp_mid	-30.06
295911	occ			28239		Eryops sp.	genus	37011		Eryops		genus	37011	Artinskian		290.1	279.3	Romer	1928	7693	Chordata	33815	Osteichthyes	34881	Temnospondyli	36320	Eryopidae	37007	Eryops	37011				3	specimens	-98.694725	33.816113	South of Holliday, 11 (Admiral Formation)		Locality 11 (Romer 1928), S. of Holliday, Head of Long Creek, faunal Zone 1, Wichita Group, Texas red-beds, redbeds	US	Texas	Archer	based on nearby landmark	seconds	local area	"Case's notes for 1906 show that a number of specimens were collected south of Holliday and near the Little Wichita, but the exact location cannot now be ascertained." That being said, the detailed locality map in Romer 1928 marks locality 11 at the head of Long Creek, ~7 mi due south of Holliday. "Zone 1. Lower Wichita; to Godwin Creek; Admiral Formation?" Lat long is for Holliday.	gp_mid	-30.00
295912	occ			28239		Theropleura sp.	genus	138047	subjective synonym of	Ophiacodon		genus	38888	Artinskian		290.1	279.3	Romer	1928	7693	Chordata	33815	Osteichthyes	34881	Cotylosauria	56749	Ophiacodontidae	38884	Ophiacodon	38888				1	specimens	-98.694725	33.816113	South of Holliday, 11 (Admiral Formation)		Locality 11 (Romer 1928), S. of Holliday, Head of Long Creek, faunal Zone 1, Wichita Group, Texas red-beds, redbeds	US	Texas	Archer	based on nearby landmark	seconds	local area	"Case's notes for 1906 show that a number of specimens were collected south of Holliday and near the Little Wichita, but the exact location cannot now be ascertained." That being said, the detailed locality map in Romer 1928 marks locality 11 at the head of Long Creek, ~7 mi due south of Holliday. "Zone 1. Lower Wichita; to Godwin Creek; Admiral Formation?" Lat long is for Holliday.	gp_mid	-30.00
295913	occ			28239		Dimetrodon sp.	genus	38904		Dimetrodon		genus	38904	Artinskian		290.1	279.3	Romer	1928	7693	Chordata	33815	Osteichthyes	34881	Cotylosauria	56749	Sphenacodontidae	38901	Dimetrodon	38904				4	specimens	-98.694725	33.816113	South of Holliday, 11 (Admiral Formation)		Locality 11 (Romer 1928), S. of Holliday, Head of Long Creek, faunal Zone 1, Wichita Group, Texas red-beds, redbeds	US	Texas	Archer	based on nearby landmark	seconds	local area	"Case's notes for 1906 show that a number of specimens were collected south of Holliday and near the Little Wichita, but the exact location cannot now be ascertained." That being said, the detailed locality map in Romer 1928 marks locality 11 at the head of Long Creek, ~7 mi due south of Holliday. "Zone 1. Lower Wichita; to Godwin Creek; Admiral Formation?" Lat long is for Holliday.	gp_mid	-30.00
295914	occ			28142		Cricotus sp.	genus	37197		Cricotus		genus	37197	Artinskian		290.1	279.3	Romer	1928	7693	Chordata	33815	Osteichthyes	34881			Archeriidae	37195	Cricotus	37197				1	specimens	-98.694725	33.816113	Mount Barry, 12 (Admiral Formation)		Locality 12 (Romer 1928), Locality IVf (Romer & Price 1940), Mt. Barry, faunal Zone 1, Wichita Group, Texas red-beds, redbeds	US	Texas	Wichita	based on nearby landmark	seconds	local area	"10 miles west of Wichita Falls." Lat long is for Holliday, approx. 5 mi southeast of locality, but see detailed locality map in Romer 1928. "Zone 1. Lower Wichita; to Godwin Creek; Admiral Formation?"	gp_mid	-30.00
295915	occ			28142		Eryops n. sp. anatinus	species	37011	species not entered	Eryops		genus	37011	Artinskian		290.1	279.3	Romer	1928	7693	Chordata	33815	Osteichthyes	34881	Temnospondyli	36320	Eryopidae	37007	Eryops	37011				7	specimens	-98.694725	33.816113	Mount Barry, 12 (Admiral Formation)		Locality 12 (Romer 1928), Locality IVf (Romer & Price 1940), Mt. Barry, faunal Zone 1, Wichita Group, Texas red-beds, redbeds	US	Texas	Wichita	based on nearby landmark	seconds	local area	"10 miles west of Wichita Falls." Lat long is for Holliday, approx. 5 mi southeast of locality, but see detailed locality map in Romer 1928. "Zone 1. Lower Wichita; to Godwin Creek; Admiral Formation?"	gp_mid	-30.00
295916	occ			28142		Trimerorhachis sp.	genus	36991		Trimerorhachis		genus	36991	Artinskian		290.1	279.3	Romer	1928	7693	Chordata	33815	Osteichthyes	34881	Temnospondyli	36320	Trimerorhachidae	36985	Trimerorhachis	36991				2	specimens	-98.694725	33.816113	Mount Barry, 12 (Admiral Formation)		Locality 12 (Romer 1928), Locality IVf (Romer & Price 1940), Mt. Barry, faunal Zone 1, Wichita Group, Texas red-beds, redbeds	US	Texas	Wichita	based on nearby landmark	seconds	local area	"10 miles west of Wichita Falls." Lat long is for Holliday, approx. 5 mi southeast of locality, but see detailed locality map in Romer 1928. "Zone 1. Lower Wichita; to Godwin Creek; Admiral Formation?"	gp_mid	-30.00
295917	occ			28142		n. gen. Parioxys n. sp. ferricolus	species	345270		Parioxys ferricolus		species	345270	Artinskian		290.1	279.3	Romer	1928	7693	Chordata	33815	Osteichthyes	34881	Temnospondyli	36320	Dissorophidae	37017	Parioxys	37052				1	specimens	-98.694725	33.816113	Mount Barry, 12 (Admiral Formation)		Locality 12 (Romer 1928), Locality IVf (Romer & Price 1940), Mt. Barry, faunal Zone 1, Wichita Group, Texas red-beds, redbeds	US	Texas	Wichita	based on nearby landmark	seconds	local area	"10 miles west of Wichita Falls." Lat long is for Holliday, approx. 5 mi southeast of locality, but see detailed locality map in Romer 1928. "Zone 1. Lower Wichita; to Godwin Creek; Admiral Formation?"	gp_mid	-30.00
295918	occ			28142		n. gen. Diadectes n. sp. sideropelicus	species	320982		Diadectes sideropelicus		species	320982	Artinskian		290.1	279.3	Romer	1928	7693	Chordata	33815	Osteichthyes	34881	Cotylosauria	56749	Diadectidae	37246	Diadectes	37247						-98.694725	33.816113	Mount Barry, 12 (Admiral Formation)		Locality 12 (Romer 1928), Locality IVf (Romer & Price 1940), Mt. Barry, faunal Zone 1, Wichita Group, Texas red-beds, redbeds	US	Texas	Wichita	based on nearby landmark	seconds	local area	"10 miles west of Wichita Falls." Lat long is for Holliday, approx. 5 mi southeast of locality, but see detailed locality map in Romer 1928. "Zone 1. Lower Wichita; to Godwin Creek; Admiral Formation?"	gp_mid	-30.00
295919	occ			28142		Diadectes n. sp. biculminatus	species	320986	subjective synonym of	Diadectes sideropelicus		species	320982	Artinskian		290.1	279.3	Romer	1928	7693	Chordata	33815	Osteichthyes	34881	Cotylosauria	56749	Diadectidae	37246	Diadectes	37247						-98.694725	33.816113	Mount Barry, 12 (Admiral Formation)		Locality 12 (Romer 1928), Locality IVf (Romer & Price 1940), Mt. Barry, faunal Zone 1, Wichita Group, Texas red-beds, redbeds	US	Texas	Wichita	based on nearby landmark	seconds	local area	"10 miles west of Wichita Falls." Lat long is for Holliday, approx. 5 mi southeast of locality, but see detailed locality map in Romer 1928. "Zone 1. Lower Wichita; to Godwin Creek; Admiral Formation?"	gp_mid	-30.00
295920	occ			28142		n. gen. Empedias n. sp. alatus	species	320991	subjective synonym of	Diadectes sideropelicus		species	320982	Artinskian		290.1	279.3	Romer	1928	7693	Chordata	33815	Osteichthyes	34881	Cotylosauria	56749	Diadectidae	37246	Diadectes	37247						-98.694725	33.816113	Mount Barry, 12 (Admiral Formation)		Locality 12 (Romer 1928), Locality IVf (Romer & Price 1940), Mt. Barry, faunal Zone 1, Wichita Group, Texas red-beds, redbeds	US	Texas	Wichita	based on nearby landmark	seconds	local area	"10 miles west of Wichita Falls." Lat long is for Holliday, approx. 5 mi southeast of locality, but see detailed locality map in Romer 1928. "Zone 1. Lower Wichita; to Godwin Creek; Admiral Formation?"	gp_mid	-30.00
295921	occ			28142		Theropleura n. sp. retroversa	species	138048	recombined as	Ophiacodon retroversus		species	138048	Artinskian		290.1	279.3	Romer	1928	7693	Chordata	33815	Osteichthyes	34881	Cotylosauria	56749	Ophiacodontidae	38884	Ophiacodon	38888				6	specimens	-98.694725	33.816113	Mount Barry, 12 (Admiral Formation)		Locality 12 (Romer 1928), Locality IVf (Romer & Price 1940), Mt. Barry, faunal Zone 1, Wichita Group, Texas red-beds, redbeds	US	Texas	Wichita	based on nearby landmark	seconds	local area	"10 miles west of Wichita Falls." Lat long is for Holliday, approx. 5 mi southeast of locality, but see detailed locality map in Romer 1928. "Zone 1. Lower Wichita; to Godwin Creek; Admiral Formation?"	gp_mid	-30.00
295922	occ			28142		Dimetrodon n. sp. rectiformis	species	138121	subjective synonym of	Dimetrodon limbatus		species	70401	Artinskian		290.1	279.3	Romer	1928	7693	Chordata	33815	Osteichthyes	34881	Cotylosauria	56749	Sphenacodontidae	38901	Dimetrodon	38904				8	specimens	-98.694725	33.816113	Mount Barry, 12 (Admiral Formation)		Locality 12 (Romer 1928), Locality IVf (Romer & Price 1940), Mt. Barry, faunal Zone 1, Wichita Group, Texas red-beds, redbeds	US	Texas	Wichita	based on nearby landmark	seconds	local area	"10 miles west of Wichita Falls." Lat long is for Holliday, approx. 5 mi southeast of locality, but see detailed locality map in Romer 1928. "Zone 1. Lower Wichita; to Godwin Creek; Admiral Formation?"	gp_mid	-30.00
295923	occ			28142		Clepsydrops n. sp. natalis	species	54971	recombined as	Dimetrodon natalis		species	54971	Artinskian		290.1	279.3	Romer	1928	7693	Chordata	33815	Osteichthyes	34881	Cotylosauria	56749	Sphenacodontidae	38901	Dimetrodon	38904				1	individuals	-98.694725	33.816113	Mount Barry, 12 (Admiral Formation)		Locality 12 (Romer 1928), Locality IVf (Romer & Price 1940), Mt. Barry, faunal Zone 1, Wichita Group, Texas red-beds, redbeds	US	Texas	Wichita	based on nearby landmark	seconds	local area	"10 miles west of Wichita Falls." Lat long is for Holliday, approx. 5 mi southeast of locality, but see detailed locality map in Romer 1928. "Zone 1. Lower Wichita; to Godwin Creek; Admiral Formation?"	gp_mid	-30.00
295924	occ			28142		n. gen. Bolosaurus n. sp. striatus	species	138029		Bolosaurus striatus		species	138029	Artinskian		290.1	279.3	Romer	1928	7693	Chordata	33815	Reptilia	36322			Bolosauridae	37510	Bolosaurus	37511				7	individuals	-98.694725	33.816113	Mount Barry, 12 (Admiral Formation)		Locality 12 (Romer 1928), Locality IVf (Romer & Price 1940), Mt. Barry, faunal Zone 1, Wichita Group, Texas red-beds, redbeds	US	Texas	Wichita	based on nearby landmark	seconds	local area	"10 miles west of Wichita Falls." Lat long is for Holliday, approx. 5 mi southeast of locality, but see detailed locality map in Romer 1928. "Zone 1. Lower Wichita; to Godwin Creek; Admiral Formation?"	gp_mid	-30.00
295925	occ			28142		Bolosaurus n. sp. major	species	138979		Bolosaurus major		species	138979	Artinskian		290.1	279.3	Romer	1928	7693	Chordata	33815	Reptilia	36322			Bolosauridae	37510	Bolosaurus	37511				1	individuals	-98.694725	33.816113	Mount Barry, 12 (Admiral Formation)		Locality 12 (Romer 1928), Locality IVf (Romer & Price 1940), Mt. Barry, faunal Zone 1, Wichita Group, Texas red-beds, redbeds	US	Texas	Wichita	based on nearby landmark	seconds	local area	"10 miles west of Wichita Falls." Lat long is for Holliday, approx. 5 mi southeast of locality, but see detailed locality map in Romer 1928. "Zone 1. Lower Wichita; to Godwin Creek; Admiral Formation?"	gp_mid	-30.00
295927	occ			13080		Edaphosaurus sp.	genus	38911		Edaphosaurus		genus	38911	Artinskian		290.1	279.3	Romer	1928	7693	Chordata	33815	Osteichthyes	34881	Cotylosauria	56749	Edaphosauridae	38910	Edaphosaurus	38911				21	specimens	-98.856941	33.622501	Briar Creek		(Admiral Formation) Locality 13 (Romer 1928), Locality IVd (Romer & Price 1940), faunal Zone 1, Wichita Group, Texas red-beds, redbeds; Brier Creek	US	Texas	Archer	based on nearby landmark	seconds	outcrop	"the collecting ground being mainly on the east side a few miles from the mouth, near and in the bone bed discovered by Case." Lat long is for Dundee, approx. 9 mi south of locality, but see detailed locality map in Romer 1928. "Zone 1. Lower Wichita; to Godwin Creek; Admiral Formation?"; DMS coordinates are for the mouth of Briar Creek into Lake Kickapoo	gp_mid	-30.21
295928	occ			13080		Bolosaurus sp.	genus	37511		Bolosaurus		genus	37511	Artinskian		290.1	279.3	Romer	1928	7693	Chordata	33815	Reptilia	36322			Bolosauridae	37510	Bolosaurus	37511				7	specimens	-98.856941	33.622501	Briar Creek		(Admiral Formation) Locality 13 (Romer 1928), Locality IVd (Romer & Price 1940), faunal Zone 1, Wichita Group, Texas red-beds, redbeds; Brier Creek	US	Texas	Archer	based on nearby landmark	seconds	outcrop	"the collecting ground being mainly on the east side a few miles from the mouth, near and in the bone bed discovered by Case." Lat long is for Dundee, approx. 9 mi south of locality, but see detailed locality map in Romer 1928. "Zone 1. Lower Wichita; to Godwin Creek; Admiral Formation?"; DMS coordinates are for the mouth of Briar Creek into Lake Kickapoo	gp_mid	-30.21
295930	occ			28150		Cricotus sp.	genus	37197		Cricotus		genus	37197	Artinskian		290.1	279.3	Romer	1928	7693	Chordata	33815	Osteichthyes	34881			Archeriidae	37195	Cricotus	37197				1	specimens	-98.920830	33.601391	Godwin Creek, 14 (Admiral Formation)		Locality 14 (Romer 1928), Locality IVe (Romer & Price 1940), Southeast side of Godwin creek, faunal Zone 1, Wichita Group, Texas red-beds, redbeds	US	Texas	Archer	based on nearby landmark	seconds	outcrop	"specimens appear to come from the southeast side of this creek." See detailed locality map in Romer 1928. "Zone 1. Lat long is for Godwin Creek, USGS Dundee SW, Archer County.	gp_mid	-30.27
295931	occ			28150		Eryops sp.	genus	37011		Eryops		genus	37011	Artinskian		290.1	279.3	Romer	1928	7693	Chordata	33815	Osteichthyes	34881	Temnospondyli	36320	Eryopidae	37007	Eryops	37011				11	specimens	-98.920830	33.601391	Godwin Creek, 14 (Admiral Formation)		Locality 14 (Romer 1928), Locality IVe (Romer & Price 1940), Southeast side of Godwin creek, faunal Zone 1, Wichita Group, Texas red-beds, redbeds	US	Texas	Archer	based on nearby landmark	seconds	outcrop	"specimens appear to come from the southeast side of this creek." See detailed locality map in Romer 1928. "Zone 1. Lat long is for Godwin Creek, USGS Dundee SW, Archer County.	gp_mid	-30.27
295932	occ			28150		Trimerorhachis sp.	genus	36991		Trimerorhachis		genus	36991	Artinskian		290.1	279.3	Romer	1928	7693	Chordata	33815	Osteichthyes	34881	Temnospondyli	36320	Trimerorhachidae	36985	Trimerorhachis	36991				5	specimens	-98.920830	33.601391	Godwin Creek, 14 (Admiral Formation)		Locality 14 (Romer 1928), Locality IVe (Romer & Price 1940), Southeast side of Godwin creek, faunal Zone 1, Wichita Group, Texas red-beds, redbeds	US	Texas	Archer	based on nearby landmark	seconds	outcrop	"specimens appear to come from the southeast side of this creek." See detailed locality map in Romer 1928. "Zone 1. Lat long is for Godwin Creek, USGS Dundee SW, Archer County.	gp_mid	-30.27
295933	occ			28150		Diadectes sp.	genus	37247		Diadectes		genus	37247	Artinskian		290.1	279.3	Romer	1928	7693	Chordata	33815	Osteichthyes	34881	Cotylosauria	56749	Diadectidae	37246	Diadectes	37247				7	specimens	-98.920830	33.601391	Godwin Creek, 14 (Admiral Formation)		Locality 14 (Romer 1928), Locality IVe (Romer & Price 1940), Southeast side of Godwin creek, faunal Zone 1, Wichita Group, Texas red-beds, redbeds	US	Texas	Archer	based on nearby landmark	seconds	outcrop	"specimens appear to come from the southeast side of this creek." See detailed locality map in Romer 1928. "Zone 1. Lat long is for Godwin Creek, USGS Dundee SW, Archer County.	gp_mid	-30.27
295934	occ			28150		Empedias n. sp. fissus	species	309287	subjective synonym of	Diadectes sideropelicus		species	320982	Artinskian		290.1	279.3	Romer	1928	7693	Chordata	33815	Osteichthyes	34881	Cotylosauria	56749	Diadectidae	37246	Diadectes	37247						-98.920830	33.601391	Godwin Creek, 14 (Admiral Formation)		Locality 14 (Romer 1928), Locality IVe (Romer & Price 1940), Southeast side of Godwin creek, faunal Zone 1, Wichita Group, Texas red-beds, redbeds	US	Texas	Archer	based on nearby landmark	seconds	outcrop	"specimens appear to come from the southeast side of this creek." See detailed locality map in Romer 1928. "Zone 1. Lat long is for Godwin Creek, USGS Dundee SW, Archer County.	gp_mid	-30.27
295935	occ		R	28150		Theropleura sp.	genus	138047	subjective synonym of	Ophiacodon		genus	38888	Artinskian		290.1	279.3	Romer	1928	7693	Chordata	33815	Osteichthyes	34881	Cotylosauria	56749	Ophiacodontidae	38884	Ophiacodon	38888				1	specimens	-98.920830	33.601391	Godwin Creek, 14 (Admiral Formation)		Locality 14 (Romer 1928), Locality IVe (Romer & Price 1940), Southeast side of Godwin creek, faunal Zone 1, Wichita Group, Texas red-beds, redbeds	US	Texas	Archer	based on nearby landmark	seconds	outcrop	"specimens appear to come from the southeast side of this creek." See detailed locality map in Romer 1928. "Zone 1. Lat long is for Godwin Creek, USGS Dundee SW, Archer County.	gp_mid	-30.27
295935	occ	21219		28150		Ophiacodon uniformis	species	123419		Ophiacodon uniformis		species	138049	Artinskian		290.1	279.3	Romer and Price	1940	5692	Chordata	33815	Osteichthyes	34881	Cotylosauria	56749	Ophiacodontidae	38884	Ophiacodon	38888				1	specimens	-98.920830	33.601391	Godwin Creek, 14 (Admiral Formation)		Locality 14 (Romer 1928), Locality IVe (Romer & Price 1940), Southeast side of Godwin creek, faunal Zone 1, Wichita Group, Texas red-beds, redbeds	US	Texas	Archer	based on nearby landmark	seconds	outcrop	"specimens appear to come from the southeast side of this creek." See detailed locality map in Romer 1928. "Zone 1. Lat long is for Godwin Creek, USGS Dundee SW, Archer County.	gp_mid	-30.27
295936	occ			28150		Dimetrodon sp.	genus	38904		Dimetrodon		genus	38904	Artinskian		290.1	279.3	Romer	1928	7693	Chordata	33815	Osteichthyes	34881	Cotylosauria	56749	Sphenacodontidae	38901	Dimetrodon	38904				24	specimens	-98.920830	33.601391	Godwin Creek, 14 (Admiral Formation)		Locality 14 (Romer 1928), Locality IVe (Romer & Price 1940), Southeast side of Godwin creek, faunal Zone 1, Wichita Group, Texas red-beds, redbeds	US	Texas	Archer	based on nearby landmark	seconds	outcrop	"specimens appear to come from the southeast side of this creek." See detailed locality map in Romer 1928. "Zone 1. Lat long is for Godwin Creek, USGS Dundee SW, Archer County.	gp_mid	-30.27
295937	occ			28240		Cricotus sp.	genus	37197		Cricotus		genus	37197	Artinskian		290.1	279.3	Romer	1928	7693	Chordata	33815	Osteichthyes	34881			Archeriidae	37195	Cricotus	37197				1	specimens	-98.901947	33.740276	Scalen's, 16 (Belle Plains Formation)		Locality 16 (Romer 1928), Scalen's Ranch, Scalen's place S, Scalen's pasture, faunal Zone 2, Middle Wichita Group, Texas red-beds, redbeds	US	Texas	Archer	based on nearby landmark	seconds	local area	"Case recorded a number of specimens from Scalen's ranch. This was situated somewhere to the south (and probably to the east) of Dundee; its location is not known to me." \nAMNH records for Case's 1908 Permian, Belle Plains Formation collections as Scalen's Ranch, Scalen's place S, and Scalen's pasture localities. \nSee detailed locality map in Romer 1928. "Zone 2. Middle Wichita; to the Beaverbu…	gp_mid	-30.18
295938	occ			28240		Eryops sp.	genus	37011		Eryops		genus	37011	Artinskian		290.1	279.3	Romer	1928	7693	Chordata	33815	Osteichthyes	34881	Temnospondyli	36320	Eryopidae	37007	Eryops	37011				2	specimens	-98.901947	33.740276	Scalen's, 16 (Belle Plains Formation)		Locality 16 (Romer 1928), Scalen's Ranch, Scalen's place S, Scalen's pasture, faunal Zone 2, Middle Wichita Group, Texas red-beds, redbeds	US	Texas	Archer	based on nearby landmark	seconds	local area	"Case recorded a number of specimens from Scalen's ranch. This was situated somewhere to the south (and probably to the east) of Dundee; its location is not known to me." \nAMNH records for Case's 1908 Permian, Belle Plains Formation collections as Scalen's Ranch, Scalen's place S, and Scalen's pasture localities. \nSee detailed locality map in Romer 1928. "Zone 2. Middle Wichita; to the Beaverbu…	gp_mid	-30.18
295939	occ			28240		Trimerorhachis sp.	genus	36991		Trimerorhachis		genus	36991	Artinskian		290.1	279.3	Romer	1928	7693	Chordata	33815	Osteichthyes	34881	Temnospondyli	36320	Trimerorhachidae	36985	Trimerorhachis	36991				1	specimens	-98.901947	33.740276	Scalen's, 16 (Belle Plains Formation)		Locality 16 (Romer 1928), Scalen's Ranch, Scalen's place S, Scalen's pasture, faunal Zone 2, Middle Wichita Group, Texas red-beds, redbeds	US	Texas	Archer	based on nearby landmark	seconds	local area	"Case recorded a number of specimens from Scalen's ranch. This was situated somewhere to the south (and probably to the east) of Dundee; its location is not known to me." \nAMNH records for Case's 1908 Permian, Belle Plains Formation collections as Scalen's Ranch, Scalen's place S, and Scalen's pasture localities. \nSee detailed locality map in Romer 1928. "Zone 2. Middle Wichita; to the Beaverbu…	gp_mid	-30.18
295940	occ			28240		Diadectes sp.	genus	37247		Diadectes		genus	37247	Artinskian		290.1	279.3	Romer	1928	7693	Chordata	33815	Osteichthyes	34881	Cotylosauria	56749	Diadectidae	37246	Diadectes	37247				1	specimens	-98.901947	33.740276	Scalen's, 16 (Belle Plains Formation)		Locality 16 (Romer 1928), Scalen's Ranch, Scalen's place S, Scalen's pasture, faunal Zone 2, Middle Wichita Group, Texas red-beds, redbeds	US	Texas	Archer	based on nearby landmark	seconds	local area	"Case recorded a number of specimens from Scalen's ranch. This was situated somewhere to the south (and probably to the east) of Dundee; its location is not known to me." \nAMNH records for Case's 1908 Permian, Belle Plains Formation collections as Scalen's Ranch, Scalen's place S, and Scalen's pasture localities. \nSee detailed locality map in Romer 1928. "Zone 2. Middle Wichita; to the Beaverbu…	gp_mid	-30.18
295941	occ			28240		Dimetrodon sp.	genus	38904		Dimetrodon		genus	38904	Artinskian		290.1	279.3	Romer	1928	7693	Chordata	33815	Osteichthyes	34881	Cotylosauria	56749	Sphenacodontidae	38901	Dimetrodon	38904				5	specimens	-98.901947	33.740276	Scalen's, 16 (Belle Plains Formation)		Locality 16 (Romer 1928), Scalen's Ranch, Scalen's place S, Scalen's pasture, faunal Zone 2, Middle Wichita Group, Texas red-beds, redbeds	US	Texas	Archer	based on nearby landmark	seconds	local area	"Case recorded a number of specimens from Scalen's ranch. This was situated somewhere to the south (and probably to the east) of Dundee; its location is not known to me." \nAMNH records for Case's 1908 Permian, Belle Plains Formation collections as Scalen's Ranch, Scalen's place S, and Scalen's pasture localities. \nSee detailed locality map in Romer 1928. "Zone 2. Middle Wichita; to the Beaverbu…	gp_mid	-30.18
295942	occ			28143		Eryops sp.	genus	37011		Eryops		genus	37011	Artinskian		290.1	279.3	Romer	1928	7693	Chordata	33815	Osteichthyes	34881	Temnospondyli	36320	Eryopidae	37007	Eryops	37011				14	specimens	-98.901947	33.740276	Cox's Camp, 17 (Belle Plains Formation)		Locality 17 (Romer 1928), Wooderum's pasture, faunal Zone 2, Middle Wichita Group, Texas red-beds, redbeds	US	Texas	Baylor	based on nearby landmark	seconds	outcrop	"Cox's Camp (Cummins); Wooderum's pasture (Case). Exposures on the north side of the Little Wichita about opposite the mouth of Goodwin Creek." See detailed locality map in Romer 1928. "Zone 2. Middle Wichita; to the Beaverburk Limestone; Belle Plains Formation?" Lat long is for Dundee, approx. 7 mi north of locality.	gp_mid	-30.18
295943	occ			28143		Aspidosaurus n. sp. glascocki	species	194932		Aspidosaurus glascocki		species	194932	Artinskian		290.1	279.3	Case	1910	28729	Chordata	33815	Osteichthyes	34881	Temnospondyli	36320	Dissorophidae	37017	Aspidosaurus	37021				1	specimens	-98.901947	33.740276	Cox's Camp, 17 (Belle Plains Formation)		Locality 17 (Romer 1928), Wooderum's pasture, faunal Zone 2, Middle Wichita Group, Texas red-beds, redbeds	US	Texas	Baylor	based on nearby landmark	seconds	outcrop	"Cox's Camp (Cummins); Wooderum's pasture (Case). Exposures on the north side of the Little Wichita about opposite the mouth of Goodwin Creek." See detailed locality map in Romer 1928. "Zone 2. Middle Wichita; to the Beaverburk Limestone; Belle Plains Formation?" Lat long is for Dundee, approx. 7 mi north of locality.	gp_mid	-30.18
295944	occ			28143		Trimerorhachis n. sp. alleni	species	194933	subjective synonym of	Trimerorhachis insignis		species	90711	Artinskian		290.1	279.3	Case	1910	28729	Chordata	33815	Osteichthyes	34881	Temnospondyli	36320	Trimerorhachidae	36985	Trimerorhachis	36991				1	specimens	-98.901947	33.740276	Cox's Camp, 17 (Belle Plains Formation)		Locality 17 (Romer 1928), Wooderum's pasture, faunal Zone 2, Middle Wichita Group, Texas red-beds, redbeds	US	Texas	Baylor	based on nearby landmark	seconds	outcrop	"Cox's Camp (Cummins); Wooderum's pasture (Case). Exposures on the north side of the Little Wichita about opposite the mouth of Goodwin Creek." See detailed locality map in Romer 1928. "Zone 2. Middle Wichita; to the Beaverburk Limestone; Belle Plains Formation?" Lat long is for Dundee, approx. 7 mi north of locality.	gp_mid	-30.18
295945	occ			28143		Diadectes sp.	genus	37247		Diadectes		genus	37247	Artinskian		290.1	279.3	Romer	1928	7693	Chordata	33815	Osteichthyes	34881	Cotylosauria	56749	Diadectidae	37246	Diadectes	37247				5	specimens	-98.901947	33.740276	Cox's Camp, 17 (Belle Plains Formation)		Locality 17 (Romer 1928), Wooderum's pasture, faunal Zone 2, Middle Wichita Group, Texas red-beds, redbeds	US	Texas	Baylor	based on nearby landmark	seconds	outcrop	"Cox's Camp (Cummins); Wooderum's pasture (Case). Exposures on the north side of the Little Wichita about opposite the mouth of Goodwin Creek." See detailed locality map in Romer 1928. "Zone 2. Middle Wichita; to the Beaverburk Limestone; Belle Plains Formation?" Lat long is for Dundee, approx. 7 mi north of locality.	gp_mid	-30.18
295946	occ			28143		Dimetrodon sp.	genus	38904		Dimetrodon		genus	38904	Artinskian		290.1	279.3	Romer	1928	7693	Chordata	33815	Osteichthyes	34881	Cotylosauria	56749	Sphenacodontidae	38901	Dimetrodon	38904				6	specimens	-98.901947	33.740276	Cox's Camp, 17 (Belle Plains Formation)		Locality 17 (Romer 1928), Wooderum's pasture, faunal Zone 2, Middle Wichita Group, Texas red-beds, redbeds	US	Texas	Baylor	based on nearby landmark	seconds	outcrop	"Cox's Camp (Cummins); Wooderum's pasture (Case). Exposures on the north side of the Little Wichita about opposite the mouth of Goodwin Creek." See detailed locality map in Romer 1928. "Zone 2. Middle Wichita; to the Beaverburk Limestone; Belle Plains Formation?" Lat long is for Dundee, approx. 7 mi north of locality.	gp_mid	-30.18
295947	occ			28144		Eryops sp.	genus	37011		Eryops		genus	37011	Artinskian		290.1	279.3	Romer	1928	7693	Chordata	33815	Osteichthyes	34881	Temnospondyli	36320	Eryopidae	37007	Eryops	37011				6	specimens	-99.022781	33.687222	Head of Godwin Creek, 18 (Belle Plains Formation)		Locality 18 (Romer 1928), faunal Zone 2, Middle Wichita Group, Texas red-beds, redbeds	US	Texas	Baylor	based on nearby landmark	seconds	outcrop	"Specimens so labeled are from the exposures below the Beaverburk on the west side of the Godwin Creek Valley, near Dagget Creek, etc." See detailed locality map in Romer 1928. "Zone 2. Middle Wichita; to the Beaverburk Limestone; Belle Plains Formation?" Lat long is for Fulda, approx. 5 mi north of locality.	gp_mid	-30.30
295948	occ			28144		Dimetrodon sp.	genus	38904		Dimetrodon		genus	38904	Artinskian		290.1	279.3	Romer	1928	7693	Chordata	33815	Osteichthyes	34881	Cotylosauria	56749	Sphenacodontidae	38901	Dimetrodon	38904				3	specimens	-99.022781	33.687222	Head of Godwin Creek, 18 (Belle Plains Formation)		Locality 18 (Romer 1928), faunal Zone 2, Middle Wichita Group, Texas red-beds, redbeds	US	Texas	Baylor	based on nearby landmark	seconds	outcrop	"Specimens so labeled are from the exposures below the Beaverburk on the west side of the Godwin Creek Valley, near Dagget Creek, etc." See detailed locality map in Romer 1928. "Zone 2. Middle Wichita; to the Beaverburk Limestone; Belle Plains Formation?" Lat long is for Fulda, approx. 5 mi north of locality.	gp_mid	-30.30
295949	occ			28145		Eryops sp.	genus	37011		Eryops		genus	37011	Artinskian		290.1	279.3	Romer	1928	7693	Chordata	33815	Osteichthyes	34881	Temnospondyli	36320	Eryopidae	37007	Eryops	37011				37	specimens	-99.022781	33.687222	South of Fulda, 19 (Belle Plains)		Locality 19 (Romer 1928), Locality Vb (Romer & Price 1940), S. of Fulda, Hackberry Creek, North Side Little Wichita, South Side Little Wichita, North Side of Godwin Creek, faunal Zone 2, Middle Wichita Group, Texas red-beds, redbeds	US	Texas	Baylor	based on nearby landmark	seconds	local area	"Numerous exposures occur in the valley of the Little Wichita south and southeast of Fulda." Specimens are labeled with various locality names, see aka above. See detailed locality map in Romer 1928. "Zone 2. Middle Wichita; to the Beaverburk Limestone; Belle Plains Formation?" Lat long is for Fulda, approx. 2 mi north of locality.	gp_mid	-30.30
295950	occ			28145		Trimerorhachis n. sp. medius	species	345365	subjective synonym of	Trimerorhachis insignis		species	90711	Artinskian		290.1	279.3	Romer	1928	7693	Chordata	33815	Osteichthyes	34881	Temnospondyli	36320	Trimerorhachidae	36985	Trimerorhachis	36991				30	specimens	-99.022781	33.687222	South of Fulda, 19 (Belle Plains)		Locality 19 (Romer 1928), Locality Vb (Romer & Price 1940), S. of Fulda, Hackberry Creek, North Side Little Wichita, South Side Little Wichita, North Side of Godwin Creek, faunal Zone 2, Middle Wichita Group, Texas red-beds, redbeds	US	Texas	Baylor	based on nearby landmark	seconds	local area	"Numerous exposures occur in the valley of the Little Wichita south and southeast of Fulda." Specimens are labeled with various locality names, see aka above. See detailed locality map in Romer 1928. "Zone 2. Middle Wichita; to the Beaverburk Limestone; Belle Plains Formation?" Lat long is for Fulda, approx. 2 mi north of locality.	gp_mid	-30.30
295951	occ			28145		Diadectes sp.	genus	37247		Diadectes		genus	37247	Artinskian		290.1	279.3	Romer	1928	7693	Chordata	33815	Osteichthyes	34881	Cotylosauria	56749	Diadectidae	37246	Diadectes	37247				18	specimens	-99.022781	33.687222	South of Fulda, 19 (Belle Plains)		Locality 19 (Romer 1928), Locality Vb (Romer & Price 1940), S. of Fulda, Hackberry Creek, North Side Little Wichita, South Side Little Wichita, North Side of Godwin Creek, faunal Zone 2, Middle Wichita Group, Texas red-beds, redbeds	US	Texas	Baylor	based on nearby landmark	seconds	local area	"Numerous exposures occur in the valley of the Little Wichita south and southeast of Fulda." Specimens are labeled with various locality names, see aka above. See detailed locality map in Romer 1928. "Zone 2. Middle Wichita; to the Beaverburk Limestone; Belle Plains Formation?" Lat long is for Fulda, approx. 2 mi north of locality.	gp_mid	-30.30
295954	occ		R	28145		Dimetrodon sp.	genus	38904		Dimetrodon		genus	38904	Artinskian		290.1	279.3	Romer	1928	7693	Chordata	33815	Osteichthyes	34881	Cotylosauria	56749	Sphenacodontidae	38901	Dimetrodon	38904				38	specimens	-99.022781	33.687222	South of Fulda, 19 (Belle Plains)		Locality 19 (Romer 1928), Locality Vb (Romer & Price 1940), S. of Fulda, Hackberry Creek, North Side Little Wichita, South Side Little Wichita, North Side of Godwin Creek, faunal Zone 2, Middle Wichita Group, Texas red-beds, redbeds	US	Texas	Baylor	based on nearby landmark	seconds	local area	"Numerous exposures occur in the valley of the Little Wichita south and southeast of Fulda." Specimens are labeled with various locality names, see aka above. See detailed locality map in Romer 1928. "Zone 2. Middle Wichita; to the Beaverburk Limestone; Belle Plains Formation?" Lat long is for Fulda, approx. 2 mi north of locality.	gp_mid	-30.30
295954	occ	27876		28145		Dimetrodon n. sp. booneorum	species	122783		Dimetrodon booneorum		species	122783	Artinskian		290.1	279.3	Romer	1937	43845	Chordata	33815	Osteichthyes	34881	Cotylosauria	56749	Sphenacodontidae	38901	Dimetrodon	38904				38	specimens	-99.022781	33.687222	South of Fulda, 19 (Belle Plains)		Locality 19 (Romer 1928), Locality Vb (Romer & Price 1940), S. of Fulda, Hackberry Creek, North Side Little Wichita, South Side Little Wichita, North Side of Godwin Creek, faunal Zone 2, Middle Wichita Group, Texas red-beds, redbeds	US	Texas	Baylor	based on nearby landmark	seconds	local area	"Numerous exposures occur in the valley of the Little Wichita south and southeast of Fulda." Specimens are labeled with various locality names, see aka above. See detailed locality map in Romer 1928. "Zone 2. Middle Wichita; to the Beaverburk Limestone; Belle Plains Formation?" Lat long is for Fulda, approx. 2 mi north of locality.	gp_mid	-30.30
295955	occ			28145		Edaphosaurus sp.	genus	38911		Edaphosaurus		genus	38911	Artinskian		290.1	279.3	Romer	1928	7693	Chordata	33815	Osteichthyes	34881	Cotylosauria	56749	Edaphosauridae	38910	Edaphosaurus	38911				4	specimens	-99.022781	33.687222	South of Fulda, 19 (Belle Plains)		Locality 19 (Romer 1928), Locality Vb (Romer & Price 1940), S. of Fulda, Hackberry Creek, North Side Little Wichita, South Side Little Wichita, North Side of Godwin Creek, faunal Zone 2, Middle Wichita Group, Texas red-beds, redbeds	US	Texas	Baylor	based on nearby landmark	seconds	local area	"Numerous exposures occur in the valley of the Little Wichita south and southeast of Fulda." Specimens are labeled with various locality names, see aka above. See detailed locality map in Romer 1928. "Zone 2. Middle Wichita; to the Beaverburk Limestone; Belle Plains Formation?" Lat long is for Fulda, approx. 2 mi north of locality.	gp_mid	-30.30
295956	occ			28145		n. gen. Therosaurus n. sp. watsoni	species	66597	subjective synonym of	Ophiacodon retroversus		species	138048	Artinskian		290.1	279.3	Romer	1928	7693	Chordata	33815	Osteichthyes	34881	Cotylosauria	56749	Ophiacodontidae	38884	Ophiacodon	38888				1	individuals	-99.022781	33.687222	South of Fulda, 19 (Belle Plains)		Locality 19 (Romer 1928), Locality Vb (Romer & Price 1940), S. of Fulda, Hackberry Creek, North Side Little Wichita, South Side Little Wichita, North Side of Godwin Creek, faunal Zone 2, Middle Wichita Group, Texas red-beds, redbeds	US	Texas	Baylor	based on nearby landmark	seconds	local area	"Numerous exposures occur in the valley of the Little Wichita south and southeast of Fulda." Specimens are labeled with various locality names, see aka above. See detailed locality map in Romer 1928. "Zone 2. Middle Wichita; to the Beaverburk Limestone; Belle Plains Formation?" Lat long is for Fulda, approx. 2 mi north of locality.	gp_mid	-30.30
295957	occ			28145		n. gen. Tersomius n. sp. texensis	species	90713		Tersomius texensis		species	90713	Artinskian		290.1	279.3	Case	1910	28729	Chordata	33815	Osteichthyes	34881	Temnospondyli	36320	Amphibamidae	123081	Tersomius	37035				1	specimens	-99.022781	33.687222	South of Fulda, 19 (Belle Plains)		Locality 19 (Romer 1928), Locality Vb (Romer & Price 1940), S. of Fulda, Hackberry Creek, North Side Little Wichita, South Side Little Wichita, North Side of Godwin Creek, faunal Zone 2, Middle Wichita Group, Texas red-beds, redbeds	US	Texas	Baylor	based on nearby landmark	seconds	local area	"Numerous exposures occur in the valley of the Little Wichita south and southeast of Fulda." Specimens are labeled with various locality names, see aka above. See detailed locality map in Romer 1928. "Zone 2. Middle Wichita; to the Beaverburk Limestone; Belle Plains Formation?" Lat long is for Fulda, approx. 2 mi north of locality.	gp_mid	-30.30
295958	occ			28145		Gymnarthrus willoughbyi	species	137382	subjective synonym of	Cardiocephalus sternbergi		species	90715	Artinskian		290.1	279.3	Romer	1928	7693	Chordata	33815	Osteichthyes	34881	Microsauria	37278	Gymnarthridae	37293	Cardiocephalus	37294				1	specimens	-99.022781	33.687222	South of Fulda, 19 (Belle Plains)		Locality 19 (Romer 1928), Locality Vb (Romer & Price 1940), S. of Fulda, Hackberry Creek, North Side Little Wichita, South Side Little Wichita, North Side of Godwin Creek, faunal Zone 2, Middle Wichita Group, Texas red-beds, redbeds	US	Texas	Baylor	based on nearby landmark	seconds	local area	"Numerous exposures occur in the valley of the Little Wichita south and southeast of Fulda." Specimens are labeled with various locality names, see aka above. See detailed locality map in Romer 1928. "Zone 2. Middle Wichita; to the Beaverburk Limestone; Belle Plains Formation?" Lat long is for Fulda, approx. 2 mi north of locality.	gp_mid	-30.30
295959	occ			28146		Eryops sp.	genus	37011		Eryops		genus	37011	Artinskian		290.1	279.3	Romer	1928	7693	Chordata	33815	Osteichthyes	34881	Temnospondyli	36320	Eryopidae	37007	Eryops	37011				10	specimens	-98.901947	33.740276	Slippery Creek, 20 (Belle Plains Formation)		Locality 20 (Romer 1928), Locality Vc (Romer & Price 1940), Lyle locality, Pearce locality, Young locality, faunal Zone 2, Middle Wichita Group, Texas red-beds, redbeds	US	Texas	Archer	based on nearby landmark	seconds	local area	"Slippery Creek is a tributary of the Little Wichita on the north side. Along it's course, nearly due south of Dundee, is a series of breaks. Lyle's, Pearce's, and Young's localities of Case were in this neighborhood." See detailed locality map in Romer 1928. "Zone 2. Middle Wichita; to the Beaverburk Limestone; Belle Plains Formation?" Lat long is for Dundee, approx. 4 mi due north of locality.	gp_mid	-30.18
295960	occ			28146		Zatrachys sp.	genus	37056		Zatrachys		genus	37056	Artinskian		290.1	279.3	Romer	1928	7693	Chordata	33815	Osteichthyes	34881	Temnospondyli	36320	Zatracheidae	37053	Zatrachys	37056				1	specimens	-98.901947	33.740276	Slippery Creek, 20 (Belle Plains Formation)		Locality 20 (Romer 1928), Locality Vc (Romer & Price 1940), Lyle locality, Pearce locality, Young locality, faunal Zone 2, Middle Wichita Group, Texas red-beds, redbeds	US	Texas	Archer	based on nearby landmark	seconds	local area	"Slippery Creek is a tributary of the Little Wichita on the north side. Along it's course, nearly due south of Dundee, is a series of breaks. Lyle's, Pearce's, and Young's localities of Case were in this neighborhood." See detailed locality map in Romer 1928. "Zone 2. Middle Wichita; to the Beaverburk Limestone; Belle Plains Formation?" Lat long is for Dundee, approx. 4 mi due north of locality.	gp_mid	-30.18
295961	occ			28146		Trimerorhachis sp.	genus	36991		Trimerorhachis		genus	36991	Artinskian		290.1	279.3	Romer	1928	7693	Chordata	33815	Osteichthyes	34881	Temnospondyli	36320	Trimerorhachidae	36985	Trimerorhachis	36991				1	specimens	-98.901947	33.740276	Slippery Creek, 20 (Belle Plains Formation)		Locality 20 (Romer 1928), Locality Vc (Romer & Price 1940), Lyle locality, Pearce locality, Young locality, faunal Zone 2, Middle Wichita Group, Texas red-beds, redbeds	US	Texas	Archer	based on nearby landmark	seconds	local area	"Slippery Creek is a tributary of the Little Wichita on the north side. Along it's course, nearly due south of Dundee, is a series of breaks. Lyle's, Pearce's, and Young's localities of Case were in this neighborhood." See detailed locality map in Romer 1928. "Zone 2. Middle Wichita; to the Beaverburk Limestone; Belle Plains Formation?" Lat long is for Dundee, approx. 4 mi due north of locality.	gp_mid	-30.18
295962	occ			28146		Diadectes sp.	genus	37247		Diadectes		genus	37247	Artinskian		290.1	279.3	Romer	1928	7693	Chordata	33815	Osteichthyes	34881	Cotylosauria	56749	Diadectidae	37246	Diadectes	37247				5	specimens	-98.901947	33.740276	Slippery Creek, 20 (Belle Plains Formation)		Locality 20 (Romer 1928), Locality Vc (Romer & Price 1940), Lyle locality, Pearce locality, Young locality, faunal Zone 2, Middle Wichita Group, Texas red-beds, redbeds	US	Texas	Archer	based on nearby landmark	seconds	local area	"Slippery Creek is a tributary of the Little Wichita on the north side. Along it's course, nearly due south of Dundee, is a series of breaks. Lyle's, Pearce's, and Young's localities of Case were in this neighborhood." See detailed locality map in Romer 1928. "Zone 2. Middle Wichita; to the Beaverburk Limestone; Belle Plains Formation?" Lat long is for Dundee, approx. 4 mi due north of locality.	gp_mid	-30.18
295963	occ			28146		Dimetrodon sp.	genus	38904		Dimetrodon		genus	38904	Artinskian		290.1	279.3	Romer	1928	7693	Chordata	33815	Osteichthyes	34881	Cotylosauria	56749	Sphenacodontidae	38901	Dimetrodon	38904				4	specimens	-98.901947	33.740276	Slippery Creek, 20 (Belle Plains Formation)		Locality 20 (Romer 1928), Locality Vc (Romer & Price 1940), Lyle locality, Pearce locality, Young locality, faunal Zone 2, Middle Wichita Group, Texas red-beds, redbeds	US	Texas	Archer	based on nearby landmark	seconds	local area	"Slippery Creek is a tributary of the Little Wichita on the north side. Along it's course, nearly due south of Dundee, is a series of breaks. Lyle's, Pearce's, and Young's localities of Case were in this neighborhood." See detailed locality map in Romer 1928. "Zone 2. Middle Wichita; to the Beaverburk Limestone; Belle Plains Formation?" Lat long is for Dundee, approx. 4 mi due north of locality.	gp_mid	-30.18
295964	occ			28238		Eryops sp.	genus	37011		Eryops		genus	37011	Artinskian		290.1	279.3	Romer	1928	7693	Chordata	33815	Osteichthyes	34881	Temnospondyli	36320	Eryopidae	37007	Eryops	37011				12	specimens	-98.901947	33.740276	Tit Mountain, 21 (Belle Plains Formation)		Locality 21 (Romer 1928), Locality Vd (Romer & Price 1940), Corn Mountain, Corn Hill, faunal Zone 2, Middle Wichita Group, Texas red-beds, redbeds	US	Texas	Archer	based on nearby landmark	seconds	outcrop	"Tit Mountain or Corn Hill, an elevation just northeast of Dundee" See detailed locality map in Romer 1928. "Zone 2. Middle Wichita; to the Beaverburk Limestone; Belle Plains Formation?" Lat long is for Dundee.	gp_mid	-30.18
295965	occ			28238		Aspidosaurus sp.	genus	37021		Aspidosaurus		genus	37021	Artinskian		290.1	279.3	Romer	1928	7693	Chordata	33815	Osteichthyes	34881	Temnospondyli	36320	Dissorophidae	37017	Aspidosaurus	37021				1	specimens	-98.901947	33.740276	Tit Mountain, 21 (Belle Plains Formation)		Locality 21 (Romer 1928), Locality Vd (Romer & Price 1940), Corn Mountain, Corn Hill, faunal Zone 2, Middle Wichita Group, Texas red-beds, redbeds	US	Texas	Archer	based on nearby landmark	seconds	outcrop	"Tit Mountain or Corn Hill, an elevation just northeast of Dundee" See detailed locality map in Romer 1928. "Zone 2. Middle Wichita; to the Beaverburk Limestone; Belle Plains Formation?" Lat long is for Dundee.	gp_mid	-30.18
295966	occ			28238		Trimerorhachis n. sp. bilobatus	species	309285	subjective synonym of	Trimerorhachis insignis		species	90711	Artinskian		290.1	279.3	Cope	1883	26948	Chordata	33815	Osteichthyes	34881	Temnospondyli	36320	Trimerorhachidae	36985	Trimerorhachis	36991				12	specimens	-98.901947	33.740276	Tit Mountain, 21 (Belle Plains Formation)		Locality 21 (Romer 1928), Locality Vd (Romer & Price 1940), Corn Mountain, Corn Hill, faunal Zone 2, Middle Wichita Group, Texas red-beds, redbeds	US	Texas	Archer	based on nearby landmark	seconds	outcrop	"Tit Mountain or Corn Hill, an elevation just northeast of Dundee" See detailed locality map in Romer 1928. "Zone 2. Middle Wichita; to the Beaverburk Limestone; Belle Plains Formation?" Lat long is for Dundee.	gp_mid	-30.18
295967	occ			28238		Diadectes sp.	genus	37247		Diadectes		genus	37247	Artinskian		290.1	279.3	Romer	1928	7693	Chordata	33815	Osteichthyes	34881	Cotylosauria	56749	Diadectidae	37246	Diadectes	37247						-98.901947	33.740276	Tit Mountain, 21 (Belle Plains Formation)		Locality 21 (Romer 1928), Locality Vd (Romer & Price 1940), Corn Mountain, Corn Hill, faunal Zone 2, Middle Wichita Group, Texas red-beds, redbeds	US	Texas	Archer	based on nearby landmark	seconds	outcrop	"Tit Mountain or Corn Hill, an elevation just northeast of Dundee" See detailed locality map in Romer 1928. "Zone 2. Middle Wichita; to the Beaverburk Limestone; Belle Plains Formation?" Lat long is for Dundee.	gp_mid	-30.18
295968	occ			28238		Dimetrodon n. sp. longiramus	species	123422	subjective synonym of	Secodontosaurus obtusidens		species	138129	Artinskian		290.1	279.3	Romer	1928	7693	Chordata	33815	Osteichthyes	34881	Cotylosauria	56749	Sphenacodontidae	38901	Secodontosaurus	38908						-98.901947	33.740276	Tit Mountain, 21 (Belle Plains Formation)		Locality 21 (Romer 1928), Locality Vd (Romer & Price 1940), Corn Mountain, Corn Hill, faunal Zone 2, Middle Wichita Group, Texas red-beds, redbeds	US	Texas	Archer	based on nearby landmark	seconds	outcrop	"Tit Mountain or Corn Hill, an elevation just northeast of Dundee" See detailed locality map in Romer 1928. "Zone 2. Middle Wichita; to the Beaverburk Limestone; Belle Plains Formation?" Lat long is for Dundee.	gp_mid	-30.18
295969	occ			28147		Eryops sp.	genus	37011		Eryops		genus	37011	Artinskian		290.1	279.3	Romer	1928	7693	Chordata	33815	Osteichthyes	34881	Temnospondyli	36320	Eryopidae	37007	Eryops	37011				1	specimens	-98.843887	33.867222	Camp Creek, 22 (Belle Plains Formation)		Locality 22 (Romer 1928), faunal Zone 2, Middle Wichita Group, Texas red-beds, redbeds	US	Texas	Archer	based on nearby landmark	seconds	outcrop	"Camp Creek, 4 miles west of Tit Mountain." See detailed locality map in Romer 1928. "Zone 2. Middle Wichita; to the Beaverburk Limestone; Belle Plains Formation?" Lat long is for Camp Creek.	gp_mid	-30.07
295970	occ			28147		Trimerorhachis sp.	genus	36991		Trimerorhachis		genus	36991	Artinskian		290.1	279.3	Romer	1928	7693	Chordata	33815	Osteichthyes	34881	Temnospondyli	36320	Trimerorhachidae	36985	Trimerorhachis	36991				1	specimens	-98.843887	33.867222	Camp Creek, 22 (Belle Plains Formation)		Locality 22 (Romer 1928), faunal Zone 2, Middle Wichita Group, Texas red-beds, redbeds	US	Texas	Archer	based on nearby landmark	seconds	outcrop	"Camp Creek, 4 miles west of Tit Mountain." See detailed locality map in Romer 1928. "Zone 2. Middle Wichita; to the Beaverburk Limestone; Belle Plains Formation?" Lat long is for Camp Creek.	gp_mid	-30.07
295971	occ			28147		Diadectes sp.	genus	37247		Diadectes		genus	37247	Artinskian		290.1	279.3	Romer	1928	7693	Chordata	33815	Osteichthyes	34881	Cotylosauria	56749	Diadectidae	37246	Diadectes	37247				1	specimens	-98.843887	33.867222	Camp Creek, 22 (Belle Plains Formation)		Locality 22 (Romer 1928), faunal Zone 2, Middle Wichita Group, Texas red-beds, redbeds	US	Texas	Archer	based on nearby landmark	seconds	outcrop	"Camp Creek, 4 miles west of Tit Mountain." See detailed locality map in Romer 1928. "Zone 2. Middle Wichita; to the Beaverburk Limestone; Belle Plains Formation?" Lat long is for Camp Creek.	gp_mid	-30.07
295972	occ			28147		Dimetrodon sp.	genus	38904		Dimetrodon		genus	38904	Artinskian		290.1	279.3	Romer	1928	7693	Chordata	33815	Osteichthyes	34881	Cotylosauria	56749	Sphenacodontidae	38901	Dimetrodon	38904				1	specimens	-98.843887	33.867222	Camp Creek, 22 (Belle Plains Formation)		Locality 22 (Romer 1928), faunal Zone 2, Middle Wichita Group, Texas red-beds, redbeds	US	Texas	Archer	based on nearby landmark	seconds	outcrop	"Camp Creek, 4 miles west of Tit Mountain." See detailed locality map in Romer 1928. "Zone 2. Middle Wichita; to the Beaverburk Limestone; Belle Plains Formation?" Lat long is for Camp Creek.	gp_mid	-30.07
295973	occ			28147		Edaphosaurus sp.	genus	38911		Edaphosaurus		genus	38911	Artinskian		290.1	279.3	Romer	1928	7693	Chordata	33815	Osteichthyes	34881	Cotylosauria	56749	Edaphosauridae	38910	Edaphosaurus	38911				1	specimens	-98.843887	33.867222	Camp Creek, 22 (Belle Plains Formation)		Locality 22 (Romer 1928), faunal Zone 2, Middle Wichita Group, Texas red-beds, redbeds	US	Texas	Archer	based on nearby landmark	seconds	outcrop	"Camp Creek, 4 miles west of Tit Mountain." See detailed locality map in Romer 1928. "Zone 2. Middle Wichita; to the Beaverburk Limestone; Belle Plains Formation?" Lat long is for Camp Creek.	gp_mid	-30.07
295974	occ			28148		Eryops sp.	genus	37011		Eryops		genus	37011	Artinskian		290.1	279.3	Romer	1928	7693	Chordata	33815	Osteichthyes	34881	Temnospondyli	36320	Eryopidae	37007	Eryops	37011				3	specimens	-99.022781	33.687222	Big Wichita, Cummins, 23 (Belle Plains Formation)		Locality 23 (Romer 1928), Locality Ve (Romer & Price 1940), faunal Zone 2, Middle Wichita Group, Texas red-beds, redbeds	US	Texas	Baylor	based on nearby landmark	seconds	local area	See detailed locality map in Romer 1928. "Zone 2. Middle Wichita; to the Beaverburk Limestone; Belle Plains Formation?" Lat long is for Fulda, approx. 6 mi southwest of locality.	gp_mid	-30.30
295975	occ			28148		Diadectes sp.	genus	37247		Diadectes		genus	37247	Artinskian		290.1	279.3	Romer	1928	7693	Chordata	33815	Osteichthyes	34881	Cotylosauria	56749	Diadectidae	37246	Diadectes	37247				1	specimens	-99.022781	33.687222	Big Wichita, Cummins, 23 (Belle Plains Formation)		Locality 23 (Romer 1928), Locality Ve (Romer & Price 1940), faunal Zone 2, Middle Wichita Group, Texas red-beds, redbeds	US	Texas	Baylor	based on nearby landmark	seconds	local area	See detailed locality map in Romer 1928. "Zone 2. Middle Wichita; to the Beaverburk Limestone; Belle Plains Formation?" Lat long is for Fulda, approx. 6 mi southwest of locality.	gp_mid	-30.30
295976	occ			28148		Varanosaurus sp.	genus	38933		Varanosaurus		genus	38933	Artinskian		290.1	279.3	Romer	1928	7693	Chordata	33815	Osteichthyes	34881	Cotylosauria	56749	Ophiacodontidae	38884	Varanosaurus	38933				1	individuals	-99.022781	33.687222	Big Wichita, Cummins, 23 (Belle Plains Formation)		Locality 23 (Romer 1928), Locality Ve (Romer & Price 1940), faunal Zone 2, Middle Wichita Group, Texas red-beds, redbeds	US	Texas	Baylor	based on nearby landmark	seconds	local area	See detailed locality map in Romer 1928. "Zone 2. Middle Wichita; to the Beaverburk Limestone; Belle Plains Formation?" Lat long is for Fulda, approx. 6 mi southwest of locality.	gp_mid	-30.30
295977	occ			28148		Clepsydrops n. sp. leptocephalus	species	138056	subjective synonym of	Ophiacodon retroversus		species	138048	Artinskian		290.1	279.3	Cope	1884	28847	Chordata	33815	Osteichthyes	34881	Cotylosauria	56749	Ophiacodontidae	38884	Ophiacodon	38888				1	individuals	-99.022781	33.687222	Big Wichita, Cummins, 23 (Belle Plains Formation)		Locality 23 (Romer 1928), Locality Ve (Romer & Price 1940), faunal Zone 2, Middle Wichita Group, Texas red-beds, redbeds	US	Texas	Baylor	based on nearby landmark	seconds	local area	See detailed locality map in Romer 1928. "Zone 2. Middle Wichita; to the Beaverburk Limestone; Belle Plains Formation?" Lat long is for Fulda, approx. 6 mi southwest of locality.	gp_mid	-30.30
295978	occ			28148		Dimetrodon sp.	genus	38904		Dimetrodon		genus	38904	Artinskian		290.1	279.3	Romer	1928	7693	Chordata	33815	Osteichthyes	34881	Cotylosauria	56749	Sphenacodontidae	38901	Dimetrodon	38904				2	specimens	-99.022781	33.687222	Big Wichita, Cummins, 23 (Belle Plains Formation)		Locality 23 (Romer 1928), Locality Ve (Romer & Price 1940), faunal Zone 2, Middle Wichita Group, Texas red-beds, redbeds	US	Texas	Baylor	based on nearby landmark	seconds	local area	See detailed locality map in Romer 1928. "Zone 2. Middle Wichita; to the Beaverburk Limestone; Belle Plains Formation?" Lat long is for Fulda, approx. 6 mi southwest of locality.	gp_mid	-30.30
295979	occ			28149		Eryops sp.	genus	37011		Eryops		genus	37011	Artinskian		290.1	279.3	Romer	1928	7693	Chordata	33815	Osteichthyes	34881	Temnospondyli	36320	Eryopidae	37007	Eryops	37011				2	specimens	-98.812225	33.891945	Beaver Creek, 24 (Belle Plains Formation)		Locality 24 (Romer 1928), Locality Vf (Romer & Price 1940), faunal Zone 2, Middle Wichita Group, Texas red-beds, redbeds	US	Texas	Wichita	based on nearby landmark	seconds	local area	"A number of specimens collected by Boll are stated by Cummins to have been obtained near the mouth of Beaver Creek and hence in this zone; but it is not impossible that some specimens may have come from Zones 1 or 3." See detailed locality map in Romer 1928. "Zone 2. Middle Wichita; to the Beaverburk Limestone; Belle Plains Formation?" Lat long is for Beaver Creek.	gp_mid	-30.04
295980	occ			28149		Diadectes sp.	genus	37247		Diadectes		genus	37247	Artinskian		290.1	279.3	Romer	1928	7693	Chordata	33815	Osteichthyes	34881	Cotylosauria	56749	Diadectidae	37246	Diadectes	37247				1	specimens	-98.812225	33.891945	Beaver Creek, 24 (Belle Plains Formation)		Locality 24 (Romer 1928), Locality Vf (Romer & Price 1940), faunal Zone 2, Middle Wichita Group, Texas red-beds, redbeds	US	Texas	Wichita	based on nearby landmark	seconds	local area	"A number of specimens collected by Boll are stated by Cummins to have been obtained near the mouth of Beaver Creek and hence in this zone; but it is not impossible that some specimens may have come from Zones 1 or 3." See detailed locality map in Romer 1928. "Zone 2. Middle Wichita; to the Beaverburk Limestone; Belle Plains Formation?" Lat long is for Beaver Creek.	gp_mid	-30.04
295981	occ			28149		Theropleura sp.	genus	138047	subjective synonym of	Ophiacodon		genus	38888	Artinskian		290.1	279.3	Romer	1928	7693	Chordata	33815	Osteichthyes	34881	Cotylosauria	56749	Ophiacodontidae	38884	Ophiacodon	38888				1	specimens	-98.812225	33.891945	Beaver Creek, 24 (Belle Plains Formation)		Locality 24 (Romer 1928), Locality Vf (Romer & Price 1940), faunal Zone 2, Middle Wichita Group, Texas red-beds, redbeds	US	Texas	Wichita	based on nearby landmark	seconds	local area	"A number of specimens collected by Boll are stated by Cummins to have been obtained near the mouth of Beaver Creek and hence in this zone; but it is not impossible that some specimens may have come from Zones 1 or 3." See detailed locality map in Romer 1928. "Zone 2. Middle Wichita; to the Beaverburk Limestone; Belle Plains Formation?" Lat long is for Beaver Creek.	gp_mid	-30.04
295982	occ			28149		Dimetrodon obtusidens	species	138130	recombined as	Secodontosaurus obtusidens		species	138129	Artinskian		290.1	279.3	Romer	1928	7693	Chordata	33815	Osteichthyes	34881	Cotylosauria	56749	Sphenacodontidae	38901	Secodontosaurus	38908				1	specimens	-98.812225	33.891945	Beaver Creek, 24 (Belle Plains Formation)		Locality 24 (Romer 1928), Locality Vf (Romer & Price 1940), faunal Zone 2, Middle Wichita Group, Texas red-beds, redbeds	US	Texas	Wichita	based on nearby landmark	seconds	local area	"A number of specimens collected by Boll are stated by Cummins to have been obtained near the mouth of Beaver Creek and hence in this zone; but it is not impossible that some specimens may have come from Zones 1 or 3." See detailed locality map in Romer 1928. "Zone 2. Middle Wichita; to the Beaverburk Limestone; Belle Plains Formation?" Lat long is for Beaver Creek.	gp_mid	-30.04
295983	occ			28149		Edaphosaurus microdus	species	138136		Edaphosaurus microdus		species	138136	Artinskian		290.1	279.3	Romer	1928	7693	Chordata	33815	Osteichthyes	34881	Cotylosauria	56749	Edaphosauridae	38910	Edaphosaurus	38911						-98.812225	33.891945	Beaver Creek, 24 (Belle Plains Formation)		Locality 24 (Romer 1928), Locality Vf (Romer & Price 1940), faunal Zone 2, Middle Wichita Group, Texas red-beds, redbeds	US	Texas	Wichita	based on nearby landmark	seconds	local area	"A number of specimens collected by Boll are stated by Cummins to have been obtained near the mouth of Beaver Creek and hence in this zone; but it is not impossible that some specimens may have come from Zones 1 or 3." See detailed locality map in Romer 1928. "Zone 2. Middle Wichita; to the Beaverburk Limestone; Belle Plains Formation?" Lat long is for Beaver Creek.	gp_mid	-30.04
295984	occ			28238		Clepsydrops n. sp. macrospondylus	species	138122	recombined as	Dimetrodon macrospondylus		species	138122	Artinskian		290.1	279.3	Cope	1884	28847	Chordata	33815	Osteichthyes	34881	Cotylosauria	56749	Sphenacodontidae	38901	Dimetrodon	38904				1	specimens	-98.901947	33.740276	Tit Mountain, 21 (Belle Plains Formation)		Locality 21 (Romer 1928), Locality Vd (Romer & Price 1940), Corn Mountain, Corn Hill, faunal Zone 2, Middle Wichita Group, Texas red-beds, redbeds	US	Texas	Archer	based on nearby landmark	seconds	outcrop	"Tit Mountain or Corn Hill, an elevation just northeast of Dundee" See detailed locality map in Romer 1928. "Zone 2. Middle Wichita; to the Beaverburk Limestone; Belle Plains Formation?" Lat long is for Dundee.	gp_mid	-30.18
295985	occ			28249		Theropleura sp.	genus	138047	subjective synonym of	Ophiacodon		genus	38888	Artinskian	Kungurian	290.1	272.3	Romer	1928	7693	Chordata	33815	Osteichthyes	34881	Cotylosauria	56749	Ophiacodontidae	38884	Ophiacodon	38888				1	specimens	-99.022781	33.687222	Northeast of Fulda, 26 (Waggoner Ranch Formation)		Locality 26 (Romer 1928), faunal Zone 3, Upper Wichita Group, Texas red-beds, redbeds	US	Texas		based on nearby landmark	seconds	local area	"lower portion of this [limestone] series northeast of Fulda." See detailed locality map in Romer 1928. "Zone 3. Upper Wichita; to the Leuders Limestone; Clyde Formation?" Lat long is for Fulda. Numbered "26" with taxonomic list and on map, but is incorrectly numbered "25" in text.	gp_mid	-30.27
295986	occ			28249		Dimetrodon sp.	genus	38904		Dimetrodon		genus	38904	Artinskian	Kungurian	290.1	272.3	Romer	1928	7693	Chordata	33815	Osteichthyes	34881	Cotylosauria	56749	Sphenacodontidae	38901	Dimetrodon	38904				1	specimens	-99.022781	33.687222	Northeast of Fulda, 26 (Waggoner Ranch Formation)		Locality 26 (Romer 1928), faunal Zone 3, Upper Wichita Group, Texas red-beds, redbeds	US	Texas		based on nearby landmark	seconds	local area	"lower portion of this [limestone] series northeast of Fulda." See detailed locality map in Romer 1928. "Zone 3. Upper Wichita; to the Leuders Limestone; Clyde Formation?" Lat long is for Fulda. Numbered "26" with taxonomic list and on map, but is incorrectly numbered "25" in text.	gp_mid	-30.27
295987	occ			28241		Eryops sp.	genus	37011		Eryops		genus	37011	Artinskian	Kungurian	290.1	272.3	Romer	1928	7693	Chordata	33815	Osteichthyes	34881	Temnospondyli	36320	Eryopidae	37007	Eryops	37011				3	specimens	-98.694725	33.816113	Bluff Bonebed of Udden, 27 (Waggoner Ranch Formation)		Locality 27 (Romer 1928), Clyde Formation, faunal Zone 3, Upper Wichita Group, Texas red-beds, redbeds, Udden	US	Texas	Baylor	based on nearby landmark	seconds	outcrop	Description says this locality is in "western Wichita County" but it is not shown on the locality map in Romer 1928. "Zone 3. Upper Wichita; to the Leuders Limestone; Clyde Formation?" Lat long is for Holliday in Archer County. Numbered "27" with taxonomic list, but is incorrectly numbered "26" in text.	gp_mid	-29.97
295988	occ			28241		Trimerorhachis sp.	genus	36991		Trimerorhachis		genus	36991	Artinskian	Kungurian	290.1	272.3	Romer	1928	7693	Chordata	33815	Osteichthyes	34881	Temnospondyli	36320	Trimerorhachidae	36985	Trimerorhachis	36991				2	specimens	-98.694725	33.816113	Bluff Bonebed of Udden, 27 (Waggoner Ranch Formation)		Locality 27 (Romer 1928), Clyde Formation, faunal Zone 3, Upper Wichita Group, Texas red-beds, redbeds, Udden	US	Texas	Baylor	based on nearby landmark	seconds	outcrop	Description says this locality is in "western Wichita County" but it is not shown on the locality map in Romer 1928. "Zone 3. Upper Wichita; to the Leuders Limestone; Clyde Formation?" Lat long is for Holliday in Archer County. Numbered "27" with taxonomic list, but is incorrectly numbered "26" in text.	gp_mid	-29.97
295989	occ			28241		Diplocaulus sp.	genus	37264		Diplocaulus		genus	37264	Artinskian	Kungurian	290.1	272.3	Romer	1928	7693	Chordata	33815	Osteichthyes	34881			Diplocaulidae	142457	Diplocaulus	37264				4	specimens	-98.694725	33.816113	Bluff Bonebed of Udden, 27 (Waggoner Ranch Formation)		Locality 27 (Romer 1928), Clyde Formation, faunal Zone 3, Upper Wichita Group, Texas red-beds, redbeds, Udden	US	Texas	Baylor	based on nearby landmark	seconds	outcrop	Description says this locality is in "western Wichita County" but it is not shown on the locality map in Romer 1928. "Zone 3. Upper Wichita; to the Leuders Limestone; Clyde Formation?" Lat long is for Holliday in Archer County. Numbered "27" with taxonomic list, but is incorrectly numbered "26" in text.	gp_mid	-29.97
295990	occ			28241		Diadectes sp.	genus	37247		Diadectes		genus	37247	Artinskian	Kungurian	290.1	272.3	Romer	1928	7693	Chordata	33815	Osteichthyes	34881	Cotylosauria	56749	Diadectidae	37246	Diadectes	37247				2	specimens	-98.694725	33.816113	Bluff Bonebed of Udden, 27 (Waggoner Ranch Formation)		Locality 27 (Romer 1928), Clyde Formation, faunal Zone 3, Upper Wichita Group, Texas red-beds, redbeds, Udden	US	Texas	Baylor	based on nearby landmark	seconds	outcrop	Description says this locality is in "western Wichita County" but it is not shown on the locality map in Romer 1928. "Zone 3. Upper Wichita; to the Leuders Limestone; Clyde Formation?" Lat long is for Holliday in Archer County. Numbered "27" with taxonomic list, but is incorrectly numbered "26" in text.	gp_mid	-29.97
295991	occ			28241		Theropleura sp.	genus	138047	subjective synonym of	Ophiacodon		genus	38888	Artinskian	Kungurian	290.1	272.3	Romer	1928	7693	Chordata	33815	Osteichthyes	34881	Cotylosauria	56749	Ophiacodontidae	38884	Ophiacodon	38888				5	specimens	-98.694725	33.816113	Bluff Bonebed of Udden, 27 (Waggoner Ranch Formation)		Locality 27 (Romer 1928), Clyde Formation, faunal Zone 3, Upper Wichita Group, Texas red-beds, redbeds, Udden	US	Texas	Baylor	based on nearby landmark	seconds	outcrop	Description says this locality is in "western Wichita County" but it is not shown on the locality map in Romer 1928. "Zone 3. Upper Wichita; to the Leuders Limestone; Clyde Formation?" Lat long is for Holliday in Archer County. Numbered "27" with taxonomic list, but is incorrectly numbered "26" in text.	gp_mid	-29.97
295992	occ			28241		Dimetrodon sp.	genus	38904		Dimetrodon		genus	38904	Artinskian	Kungurian	290.1	272.3	Romer	1928	7693	Chordata	33815	Osteichthyes	34881	Cotylosauria	56749	Sphenacodontidae	38901	Dimetrodon	38904				2	specimens	-98.694725	33.816113	Bluff Bonebed of Udden, 27 (Waggoner Ranch Formation)		Locality 27 (Romer 1928), Clyde Formation, faunal Zone 3, Upper Wichita Group, Texas red-beds, redbeds, Udden	US	Texas	Baylor	based on nearby landmark	seconds	outcrop	Description says this locality is in "western Wichita County" but it is not shown on the locality map in Romer 1928. "Zone 3. Upper Wichita; to the Leuders Limestone; Clyde Formation?" Lat long is for Holliday in Archer County. Numbered "27" with taxonomic list, but is incorrectly numbered "26" in text.	gp_mid	-29.97
295993	occ			28242		n. gen. Broiliellus n. sp. texensis	species	255228		Broiliellus texensis		species	255228	Artinskian	Kungurian	290.1	272.3	Williston	1914	59696	Chordata	33815	Osteichthyes	34881	Temnospondyli	36320	Dissorophidae	37017	Broiliellus	37024						-99.022781	33.687222	Coal Creek, 28 (Waggoner Ranch Formation)		Locality 28 (Romer 1928), faunal Zone 3, Upper Wichita Group, Texas red-beds, redbeds	US	Texas	Baylor	based on nearby landmark	seconds	local area	"near the mouth of this creek southeast of Maybelle." See detailed locality map in Romer 1928. "Zone 3. Upper Wichita; to the Leuders Limestone; Clyde Formation?" Lat long is for Fulda. Numbered "28" with taxonomic list and on map, but is incorrectly numbered "27" in text. Listed as Miller Creek in Williston 1915.	gp_mid	-30.27
295994	occ			28242		Dimetrodon sp.	genus	38904		Dimetrodon		genus	38904	Artinskian	Kungurian	290.1	272.3	Romer	1928	7693	Chordata	33815	Osteichthyes	34881	Cotylosauria	56749	Sphenacodontidae	38901	Dimetrodon	38904				1	specimens	-99.022781	33.687222	Coal Creek, 28 (Waggoner Ranch Formation)		Locality 28 (Romer 1928), faunal Zone 3, Upper Wichita Group, Texas red-beds, redbeds	US	Texas	Baylor	based on nearby landmark	seconds	local area	"near the mouth of this creek southeast of Maybelle." See detailed locality map in Romer 1928. "Zone 3. Upper Wichita; to the Leuders Limestone; Clyde Formation?" Lat long is for Fulda. Numbered "28" with taxonomic list and on map, but is incorrectly numbered "27" in text. Listed as Miller Creek in Williston 1915.	gp_mid	-30.27
295995	occ			28250		Eryops sp.	genus	37011		Eryops		genus	37011	Artinskian	Kungurian	290.1	272.3	Romer	1928	7693	Chordata	33815	Osteichthyes	34881	Temnospondyli	36320	Eryopidae	37007	Eryops	37011				1	individuals	-99.091667	33.733334	Mitchell Creek, 29 (Waggoner Ranch Formation)		Locality 29 (Romer 1928), old Bar X pasture, Timber Creek, faunal Zone 3, Upper Wichita Group, Texas red-beds, redbeds, Lucas Ranch	US	Texas	Baylor	based on nearby landmark	seconds	local area	"near Mitchell and Timber Creeks, northeast of Maybelle in the old Bar X pasture." See detailed locality map in Romer 1928. "Zone 3. Upper Wichita; to the Leuders Limestone; Clyde Formation?". Numbered "29" with taxonomic list and on map, but is incorrectly numbered "28" in text. Lat long is for area enclosed by Mitchell Creek (W), Big Wichita River (N), Timber Creek (E), and U.S. 277 (S).	gp_mid	-30.29
295996	occ			28250		Broiliellus sp.	genus	37024		Broiliellus		genus	37024	Artinskian	Kungurian	290.1	272.3	Romer	1928	7693	Chordata	33815	Osteichthyes	34881	Temnospondyli	36320	Dissorophidae	37017	Broiliellus	37024				2	specimens	-99.091667	33.733334	Mitchell Creek, 29 (Waggoner Ranch Formation)		Locality 29 (Romer 1928), old Bar X pasture, Timber Creek, faunal Zone 3, Upper Wichita Group, Texas red-beds, redbeds, Lucas Ranch	US	Texas	Baylor	based on nearby landmark	seconds	local area	"near Mitchell and Timber Creeks, northeast of Maybelle in the old Bar X pasture." See detailed locality map in Romer 1928. "Zone 3. Upper Wichita; to the Leuders Limestone; Clyde Formation?". Numbered "29" with taxonomic list and on map, but is incorrectly numbered "28" in text. Lat long is for area enclosed by Mitchell Creek (W), Big Wichita River (N), Timber Creek (E), and U.S. 277 (S).	gp_mid	-30.29
295997	occ			28250		Trimerorhachis sp.	genus	36991		Trimerorhachis		genus	36991	Artinskian	Kungurian	290.1	272.3	Romer	1928	7693	Chordata	33815	Osteichthyes	34881	Temnospondyli	36320	Trimerorhachidae	36985	Trimerorhachis	36991				3	specimens	-99.091667	33.733334	Mitchell Creek, 29 (Waggoner Ranch Formation)		Locality 29 (Romer 1928), old Bar X pasture, Timber Creek, faunal Zone 3, Upper Wichita Group, Texas red-beds, redbeds, Lucas Ranch	US	Texas	Baylor	based on nearby landmark	seconds	local area	"near Mitchell and Timber Creeks, northeast of Maybelle in the old Bar X pasture." See detailed locality map in Romer 1928. "Zone 3. Upper Wichita; to the Leuders Limestone; Clyde Formation?". Numbered "29" with taxonomic list and on map, but is incorrectly numbered "28" in text. Lat long is for area enclosed by Mitchell Creek (W), Big Wichita River (N), Timber Creek (E), and U.S. 277 (S).	gp_mid	-30.29
295998	occ			28250		Captorhinus sp.	genus	37497		Captorhinus		genus	37497	Artinskian	Kungurian	290.1	272.3	Romer	1928	7693	Chordata	33815	Reptilia	36322			Captorhinidae	37495	Captorhinus	37497				1	individuals	-99.091667	33.733334	Mitchell Creek, 29 (Waggoner Ranch Formation)		Locality 29 (Romer 1928), old Bar X pasture, Timber Creek, faunal Zone 3, Upper Wichita Group, Texas red-beds, redbeds, Lucas Ranch	US	Texas	Baylor	based on nearby landmark	seconds	local area	"near Mitchell and Timber Creeks, northeast of Maybelle in the old Bar X pasture." See detailed locality map in Romer 1928. "Zone 3. Upper Wichita; to the Leuders Limestone; Clyde Formation?". Numbered "29" with taxonomic list and on map, but is incorrectly numbered "28" in text. Lat long is for area enclosed by Mitchell Creek (W), Big Wichita River (N), Timber Creek (E), and U.S. 277 (S).	gp_mid	-30.29
295999	occ		R	28250		Labidosaurus sp.	genus	37501		Labidosaurus		genus	37501	Artinskian	Kungurian	290.1	272.3	Romer	1928	7693	Chordata	33815	Reptilia	36322			Captorhinidae	37495	Labidosaurus	37501				1	individuals	-99.091667	33.733334	Mitchell Creek, 29 (Waggoner Ranch Formation)		Locality 29 (Romer 1928), old Bar X pasture, Timber Creek, faunal Zone 3, Upper Wichita Group, Texas red-beds, redbeds, Lucas Ranch	US	Texas	Baylor	based on nearby landmark	seconds	local area	"near Mitchell and Timber Creeks, northeast of Maybelle in the old Bar X pasture." See detailed locality map in Romer 1928. "Zone 3. Upper Wichita; to the Leuders Limestone; Clyde Formation?". Numbered "29" with taxonomic list and on map, but is incorrectly numbered "28" in text. Lat long is for area enclosed by Mitchell Creek (W), Big Wichita River (N), Timber Creek (E), and U.S. 277 (S).	gp_mid	-30.29
295999	occ	21135	R	28250		Labidosaurus hamatus	species	134918		Labidosaurus hamatus		species	134856	Artinskian	Kungurian	290.1	272.3	Seltin	1959	28359	Chordata	33815	Reptilia	36322			Captorhinidae	37495	Labidosaurus	37501				1	individuals	-99.091667	33.733334	Mitchell Creek, 29 (Waggoner Ranch Formation)		Locality 29 (Romer 1928), old Bar X pasture, Timber Creek, faunal Zone 3, Upper Wichita Group, Texas red-beds, redbeds, Lucas Ranch	US	Texas	Baylor	based on nearby landmark	seconds	local area	"near Mitchell and Timber Creeks, northeast of Maybelle in the old Bar X pasture." See detailed locality map in Romer 1928. "Zone 3. Upper Wichita; to the Leuders Limestone; Clyde Formation?". Numbered "29" with taxonomic list and on map, but is incorrectly numbered "28" in text. Lat long is for area enclosed by Mitchell Creek (W), Big Wichita River (N), Timber Creek (E), and U.S. 277 (S).	gp_mid	-30.29
295999	occ	25942		28250		n. gen. Reiszorhinus n. sp. olsoni	species	204031		Reiszorhinus olsoni		species	204031	Artinskian	Kungurian	290.1	272.3	Sumida et al.	2010	38301	Chordata	33815	Reptilia	36322			Captorhinidae	37495	Reiszorhinus	204025				1	individuals	-99.091667	33.733334	Mitchell Creek, 29 (Waggoner Ranch Formation)		Locality 29 (Romer 1928), old Bar X pasture, Timber Creek, faunal Zone 3, Upper Wichita Group, Texas red-beds, redbeds, Lucas Ranch	US	Texas	Baylor	based on nearby landmark	seconds	local area	"near Mitchell and Timber Creeks, northeast of Maybelle in the old Bar X pasture." See detailed locality map in Romer 1928. "Zone 3. Upper Wichita; to the Leuders Limestone; Clyde Formation?". Numbered "29" with taxonomic list and on map, but is incorrectly numbered "28" in text. Lat long is for area enclosed by Mitchell Creek (W), Big Wichita River (N), Timber Creek (E), and U.S. 277 (S).	gp_mid	-30.29
296001	occ		R	28250		Varanosaurus sp.	genus	38933		Varanosaurus		genus	38933	Artinskian	Kungurian	290.1	272.3	Romer	1928	7693	Chordata	33815	Osteichthyes	34881	Cotylosauria	56749	Ophiacodontidae	38884	Varanosaurus	38933				1	individuals	-99.091667	33.733334	Mitchell Creek, 29 (Waggoner Ranch Formation)		Locality 29 (Romer 1928), old Bar X pasture, Timber Creek, faunal Zone 3, Upper Wichita Group, Texas red-beds, redbeds, Lucas Ranch	US	Texas	Baylor	based on nearby landmark	seconds	local area	"near Mitchell and Timber Creeks, northeast of Maybelle in the old Bar X pasture." See detailed locality map in Romer 1928. "Zone 3. Upper Wichita; to the Leuders Limestone; Clyde Formation?". Numbered "29" with taxonomic list and on map, but is incorrectly numbered "28" in text. Lat long is for area enclosed by Mitchell Creek (W), Big Wichita River (N), Timber Creek (E), and U.S. 277 (S).	gp_mid	-30.29
296001	occ	21218		28250		Varanosaurus wichitaensis	species	139019		Varanosaurus wichitaensis		species	139019	Artinskian	Kungurian	290.1	272.3	Romer and Price	1940	5692	Chordata	33815	Osteichthyes	34881	Cotylosauria	56749	Ophiacodontidae	38884	Varanosaurus	38933				1	individuals	-99.091667	33.733334	Mitchell Creek, 29 (Waggoner Ranch Formation)		Locality 29 (Romer 1928), old Bar X pasture, Timber Creek, faunal Zone 3, Upper Wichita Group, Texas red-beds, redbeds, Lucas Ranch	US	Texas	Baylor	based on nearby landmark	seconds	local area	"near Mitchell and Timber Creeks, northeast of Maybelle in the old Bar X pasture." See detailed locality map in Romer 1928. "Zone 3. Upper Wichita; to the Leuders Limestone; Clyde Formation?". Numbered "29" with taxonomic list and on map, but is incorrectly numbered "28" in text. Lat long is for area enclosed by Mitchell Creek (W), Big Wichita River (N), Timber Creek (E), and U.S. 277 (S).	gp_mid	-30.29
296002	occ			28250		Theropleura sp.	genus	138047	subjective synonym of	Ophiacodon		genus	38888	Artinskian	Kungurian	290.1	272.3	Romer	1928	7693	Chordata	33815	Osteichthyes	34881	Cotylosauria	56749	Ophiacodontidae	38884	Ophiacodon	38888				2	specimens	-99.091667	33.733334	Mitchell Creek, 29 (Waggoner Ranch Formation)		Locality 29 (Romer 1928), old Bar X pasture, Timber Creek, faunal Zone 3, Upper Wichita Group, Texas red-beds, redbeds, Lucas Ranch	US	Texas	Baylor	based on nearby landmark	seconds	local area	"near Mitchell and Timber Creeks, northeast of Maybelle in the old Bar X pasture." See detailed locality map in Romer 1928. "Zone 3. Upper Wichita; to the Leuders Limestone; Clyde Formation?". Numbered "29" with taxonomic list and on map, but is incorrectly numbered "28" in text. Lat long is for area enclosed by Mitchell Creek (W), Big Wichita River (N), Timber Creek (E), and U.S. 277 (S).	gp_mid	-30.29
296003	occ			28250		Dimetrodon sp.	genus	38904		Dimetrodon		genus	38904	Artinskian	Kungurian	290.1	272.3	Romer	1928	7693	Chordata	33815	Osteichthyes	34881	Cotylosauria	56749	Sphenacodontidae	38901	Dimetrodon	38904				2	specimens	-99.091667	33.733334	Mitchell Creek, 29 (Waggoner Ranch Formation)		Locality 29 (Romer 1928), old Bar X pasture, Timber Creek, faunal Zone 3, Upper Wichita Group, Texas red-beds, redbeds, Lucas Ranch	US	Texas	Baylor	based on nearby landmark	seconds	local area	"near Mitchell and Timber Creeks, northeast of Maybelle in the old Bar X pasture." See detailed locality map in Romer 1928. "Zone 3. Upper Wichita; to the Leuders Limestone; Clyde Formation?". Numbered "29" with taxonomic list and on map, but is incorrectly numbered "28" in text. Lat long is for area enclosed by Mitchell Creek (W), Big Wichita River (N), Timber Creek (E), and U.S. 277 (S).	gp_mid	-30.29
296004	occ			28242		n. gen. Glaucosaurus n. sp. megalops	species	123517		Glaucosaurus megalops		species	123517	Artinskian	Kungurian	290.1	272.3	Williston	1915	42447	Chordata	33815	Osteichthyes	34881	Cotylosauria	56749	Edaphosauridae	38910	Glaucosaurus	38925				1	specimens	-99.022781	33.687222	Coal Creek, 28 (Waggoner Ranch Formation)		Locality 28 (Romer 1928), faunal Zone 3, Upper Wichita Group, Texas red-beds, redbeds	US	Texas	Baylor	based on nearby landmark	seconds	local area	"near the mouth of this creek southeast of Maybelle." See detailed locality map in Romer 1928. "Zone 3. Upper Wichita; to the Leuders Limestone; Clyde Formation?" Lat long is for Fulda. Numbered "28" with taxonomic list and on map, but is incorrectly numbered "27" in text. Listed as Miller Creek in Williston 1915.	gp_mid	-30.27
296006	occ			28251		Eryops sp.	genus	37011		Eryops		genus	37011	Kungurian		279.3	272.3	Romer	1928	7693	Chordata	33815	Osteichthyes	34881	Temnospondyli	36320	Eryopidae	37007	Eryops	37011				2	specimens	-99.144997	33.755001	Whiskey Creek, 30 (Waggoner Ranch Formation)		Locality 30 (Romer 1928), faunal Zone 3, Upper Wichita Group, Texas red-beds, redbeds	US	Texas	Baylor/Wilbarger	based on nearby landmark	seconds	local area	"On the north side of the Big Wichita, not far below the Leauders" Limestone. See detailed locality map in Romer 1928. "Zone 3. Upper Wichita; to the Leuders Limestone; Clyde Formation?" Lat long is for Lake Kemp dam. Numbered "30" with taxonomic list and on map, but is incorrectly numbered "29" in text.	gp_mid	-28.88
296007	occ			28251		Trimerorhachis sp.	genus	36991		Trimerorhachis		genus	36991	Kungurian		279.3	272.3	Romer	1928	7693	Chordata	33815	Osteichthyes	34881	Temnospondyli	36320	Trimerorhachidae	36985	Trimerorhachis	36991				1	specimens	-99.144997	33.755001	Whiskey Creek, 30 (Waggoner Ranch Formation)		Locality 30 (Romer 1928), faunal Zone 3, Upper Wichita Group, Texas red-beds, redbeds	US	Texas	Baylor/Wilbarger	based on nearby landmark	seconds	local area	"On the north side of the Big Wichita, not far below the Leauders" Limestone. See detailed locality map in Romer 1928. "Zone 3. Upper Wichita; to the Leuders Limestone; Clyde Formation?" Lat long is for Lake Kemp dam. Numbered "30" with taxonomic list and on map, but is incorrectly numbered "29" in text.	gp_mid	-28.88
296008	occ		R	28251		Labidosaurus sp.	genus	37501		Labidosaurus		genus	37501	Kungurian		279.3	272.3	Romer	1928	7693	Chordata	33815	Reptilia	36322			Captorhinidae	37495	Labidosaurus	37501				1	specimens	-99.144997	33.755001	Whiskey Creek, 30 (Waggoner Ranch Formation)		Locality 30 (Romer 1928), faunal Zone 3, Upper Wichita Group, Texas red-beds, redbeds	US	Texas	Baylor/Wilbarger	based on nearby landmark	seconds	local area	"On the north side of the Big Wichita, not far below the Leauders" Limestone. See detailed locality map in Romer 1928. "Zone 3. Upper Wichita; to the Leuders Limestone; Clyde Formation?" Lat long is for Lake Kemp dam. Numbered "30" with taxonomic list and on map, but is incorrectly numbered "29" in text.	gp_mid	-28.88
296008	occ	21191		28251		Labidosaurus hamatus	species	134918		Labidosaurus hamatus		species	134856	Kungurian		279.3	272.3	Fox and Bowman	1966	28784	Chordata	33815	Reptilia	36322			Captorhinidae	37495	Labidosaurus	37501				1	specimens	-99.144997	33.755001	Whiskey Creek, 30 (Waggoner Ranch Formation)		Locality 30 (Romer 1928), faunal Zone 3, Upper Wichita Group, Texas red-beds, redbeds	US	Texas	Baylor/Wilbarger	based on nearby landmark	seconds	local area	"On the north side of the Big Wichita, not far below the Leauders" Limestone. See detailed locality map in Romer 1928. "Zone 3. Upper Wichita; to the Leuders Limestone; Clyde Formation?" Lat long is for Lake Kemp dam. Numbered "30" with taxonomic list and on map, but is incorrectly numbered "29" in text.	gp_mid	-28.88
296009	occ			28251		Dimetrodon sp.	genus	38904		Dimetrodon		genus	38904	Kungurian		279.3	272.3	Romer	1928	7693	Chordata	33815	Osteichthyes	34881	Cotylosauria	56749	Sphenacodontidae	38901	Dimetrodon	38904				1	specimens	-99.144997	33.755001	Whiskey Creek, 30 (Waggoner Ranch Formation)		Locality 30 (Romer 1928), faunal Zone 3, Upper Wichita Group, Texas red-beds, redbeds	US	Texas	Baylor/Wilbarger	based on nearby landmark	seconds	local area	"On the north side of the Big Wichita, not far below the Leauders" Limestone. See detailed locality map in Romer 1928. "Zone 3. Upper Wichita; to the Leuders Limestone; Clyde Formation?" Lat long is for Lake Kemp dam. Numbered "30" with taxonomic list and on map, but is incorrectly numbered "29" in text.	gp_mid	-28.88
296010	occ			28251		Chilonyx rapidens	species	120984	subjective synonym of	Diadectes sideropelicus		species	320982	Kungurian		279.3	272.3	Romer	1928	7693	Chordata	33815	Osteichthyes	34881	Cotylosauria	56749	Diadectidae	37246	Diadectes	37247						-99.144997	33.755001	Whiskey Creek, 30 (Waggoner Ranch Formation)		Locality 30 (Romer 1928), faunal Zone 3, Upper Wichita Group, Texas red-beds, redbeds	US	Texas	Baylor/Wilbarger	based on nearby landmark	seconds	local area	"On the north side of the Big Wichita, not far below the Leauders" Limestone. See detailed locality map in Romer 1928. "Zone 3. Upper Wichita; to the Leuders Limestone; Clyde Formation?" Lat long is for Lake Kemp dam. Numbered "30" with taxonomic list and on map, but is incorrectly numbered "29" in text.	gp_mid	-28.88
296011	occ			28252		Eryops sp.	genus	37011		Eryops		genus	37011	Artinskian	Kungurian	290.1	272.3	Romer	1928	7693	Chordata	33815	Osteichthyes	34881	Temnospondyli	36320	Eryopidae	37007	Eryops	37011				2	specimens	-99.144997	33.755001	Moonshine Creek, 31 (Waggoner Ranch Formation)		Locality 31 (Romer 1928), faunal Zone 3, Upper Wichita Group, Texas red-beds, redbeds	US	Texas	Baylor	based on nearby landmark	seconds	local area	"On the south side [of the Big Wichita], farther west.." See detailed locality map in Romer 1928. "Zone 3. Upper Wichita; to the Leuders Limestone; Clyde Formation?" Lat long is for Lake Kemp dam. Numbered "31" with taxonomic list and on map, but is incorrectly numbered "30" in text.	gp_mid	-30.32
296012	occ			28252		Diadectes sp.	genus	37247		Diadectes		genus	37247	Artinskian	Kungurian	290.1	272.3	Romer	1928	7693	Chordata	33815	Osteichthyes	34881	Cotylosauria	56749	Diadectidae	37246	Diadectes	37247				1	specimens	-99.144997	33.755001	Moonshine Creek, 31 (Waggoner Ranch Formation)		Locality 31 (Romer 1928), faunal Zone 3, Upper Wichita Group, Texas red-beds, redbeds	US	Texas	Baylor	based on nearby landmark	seconds	local area	"On the south side [of the Big Wichita], farther west.." See detailed locality map in Romer 1928. "Zone 3. Upper Wichita; to the Leuders Limestone; Clyde Formation?" Lat long is for Lake Kemp dam. Numbered "31" with taxonomic list and on map, but is incorrectly numbered "30" in text.	gp_mid	-30.32
296013	occ			28252		Theropleura sp.	genus	138047	subjective synonym of	Ophiacodon		genus	38888	Artinskian	Kungurian	290.1	272.3	Romer	1928	7693	Chordata	33815	Osteichthyes	34881	Cotylosauria	56749	Ophiacodontidae	38884	Ophiacodon	38888				1	specimens	-99.144997	33.755001	Moonshine Creek, 31 (Waggoner Ranch Formation)		Locality 31 (Romer 1928), faunal Zone 3, Upper Wichita Group, Texas red-beds, redbeds	US	Texas	Baylor	based on nearby landmark	seconds	local area	"On the south side [of the Big Wichita], farther west.." See detailed locality map in Romer 1928. "Zone 3. Upper Wichita; to the Leuders Limestone; Clyde Formation?" Lat long is for Lake Kemp dam. Numbered "31" with taxonomic list and on map, but is incorrectly numbered "30" in text.	gp_mid	-30.32
296014	occ			28252		Dimetrodon sp.	genus	38904		Dimetrodon		genus	38904	Artinskian	Kungurian	290.1	272.3	Romer	1928	7693	Chordata	33815	Osteichthyes	34881	Cotylosauria	56749	Sphenacodontidae	38901	Dimetrodon	38904				4	specimens	-99.144997	33.755001	Moonshine Creek, 31 (Waggoner Ranch Formation)		Locality 31 (Romer 1928), faunal Zone 3, Upper Wichita Group, Texas red-beds, redbeds	US	Texas	Baylor	based on nearby landmark	seconds	local area	"On the south side [of the Big Wichita], farther west.." See detailed locality map in Romer 1928. "Zone 3. Upper Wichita; to the Leuders Limestone; Clyde Formation?" Lat long is for Lake Kemp dam. Numbered "31" with taxonomic list and on map, but is incorrectly numbered "30" in text.	gp_mid	-30.32
296015	occ			28253		Eryops sp.	genus	37011		Eryops		genus	37011	Artinskian	Kungurian	290.1	272.3	Romer	1928	7693	Chordata	33815	Osteichthyes	34881	Temnospondyli	36320	Eryopidae	37007	Eryops	37011				1	specimens	-99.144997	33.755001	Military Trail, 32 (Waggoner Ranch Formation)		Locality 32 (Romer 1928), faunal Zone 3, Upper Wichita Group, Texas red-beds, redbeds	US	Texas	Baylor	based on nearby landmark	seconds	local area	"This trail crossed the Big Wichita about a mile east of the present Kemp Lake dam. South of this it ran in Zone 3, and the same is true for several miles to the north; but while the finds are probably in this zone, the exact horizon cannot be stated." The length of the trail is relatively well-constrained at about 2 - 3 miles. See detailed locality map in Romer 1928. "Zone 3. Upper Wichita; to t…	gp_mid	-30.32
296016	occ			28253		Diadectes sp.	genus	37247		Diadectes		genus	37247	Artinskian	Kungurian	290.1	272.3	Romer	1928	7693	Chordata	33815	Osteichthyes	34881	Cotylosauria	56749	Diadectidae	37246	Diadectes	37247				2	specimens	-99.144997	33.755001	Military Trail, 32 (Waggoner Ranch Formation)		Locality 32 (Romer 1928), faunal Zone 3, Upper Wichita Group, Texas red-beds, redbeds	US	Texas	Baylor	based on nearby landmark	seconds	local area	"This trail crossed the Big Wichita about a mile east of the present Kemp Lake dam. South of this it ran in Zone 3, and the same is true for several miles to the north; but while the finds are probably in this zone, the exact horizon cannot be stated." The length of the trail is relatively well-constrained at about 2 - 3 miles. See detailed locality map in Romer 1928. "Zone 3. Upper Wichita; to t…	gp_mid	-30.32
296018	occ			28253		n. gen. Helodectes n. sp. paridens	species	320978	subjective synonym of	Diadectes sideropelicus		species	320982	Artinskian	Kungurian	290.1	272.3	Romer	1928	7693	Chordata	33815	Osteichthyes	34881	Cotylosauria	56749	Diadectidae	37246	Diadectes	37247				1	specimens	-99.144997	33.755001	Military Trail, 32 (Waggoner Ranch Formation)		Locality 32 (Romer 1928), faunal Zone 3, Upper Wichita Group, Texas red-beds, redbeds	US	Texas	Baylor	based on nearby landmark	seconds	local area	"This trail crossed the Big Wichita about a mile east of the present Kemp Lake dam. South of this it ran in Zone 3, and the same is true for several miles to the north; but while the finds are probably in this zone, the exact horizon cannot be stated." The length of the trail is relatively well-constrained at about 2 - 3 miles. See detailed locality map in Romer 1928. "Zone 3. Upper Wichita; to t…	gp_mid	-30.32
296019	occ			28253		Helodectes n. sp. isaaci	species	320977	subjective synonym of	Diadectes sideropelicus		species	320982	Artinskian	Kungurian	290.1	272.3	Romer	1928	7693	Chordata	33815	Osteichthyes	34881	Cotylosauria	56749	Diadectidae	37246	Diadectes	37247						-99.144997	33.755001	Military Trail, 32 (Waggoner Ranch Formation)		Locality 32 (Romer 1928), faunal Zone 3, Upper Wichita Group, Texas red-beds, redbeds	US	Texas	Baylor	based on nearby landmark	seconds	local area	"This trail crossed the Big Wichita about a mile east of the present Kemp Lake dam. South of this it ran in Zone 3, and the same is true for several miles to the north; but while the finds are probably in this zone, the exact horizon cannot be stated." The length of the trail is relatively well-constrained at about 2 - 3 miles. See detailed locality map in Romer 1928. "Zone 3. Upper Wichita; to t…	gp_mid	-30.32
296020	occ		R	28253		Theropleura sp.	genus	138047	subjective synonym of	Ophiacodon		genus	38888	Artinskian	Kungurian	290.1	272.3	Romer	1928	7693	Chordata	33815	Osteichthyes	34881	Cotylosauria	56749	Ophiacodontidae	38884	Ophiacodon	38888				1	elements	-99.144997	33.755001	Military Trail, 32 (Waggoner Ranch Formation)		Locality 32 (Romer 1928), faunal Zone 3, Upper Wichita Group, Texas red-beds, redbeds	US	Texas	Baylor	based on nearby landmark	seconds	local area	"This trail crossed the Big Wichita about a mile east of the present Kemp Lake dam. South of this it ran in Zone 3, and the same is true for several miles to the north; but while the finds are probably in this zone, the exact horizon cannot be stated." The length of the trail is relatively well-constrained at about 2 - 3 miles. See detailed locality map in Romer 1928. "Zone 3. Upper Wichita; to t…	gp_mid	-30.32
296020	occ	21226		28253		Ophiacodon major	species	122336		Ophiacodon major		species	122336	Artinskian	Kungurian	290.1	272.3	Romer and Price	1940	5692	Chordata	33815	Osteichthyes	34881	Cotylosauria	56749	Ophiacodontidae	38884	Ophiacodon	38888				1	elements	-99.144997	33.755001	Military Trail, 32 (Waggoner Ranch Formation)		Locality 32 (Romer 1928), faunal Zone 3, Upper Wichita Group, Texas red-beds, redbeds	US	Texas	Baylor	based on nearby landmark	seconds	local area	"This trail crossed the Big Wichita about a mile east of the present Kemp Lake dam. South of this it ran in Zone 3, and the same is true for several miles to the north; but while the finds are probably in this zone, the exact horizon cannot be stated." The length of the trail is relatively well-constrained at about 2 - 3 miles. See detailed locality map in Romer 1928. "Zone 3. Upper Wichita; to t…	gp_mid	-30.32
296021	occ			28253		Dimetrodon gigas	species	138120	subjective synonym of	Eryops megacephalus		species	70397	Artinskian	Kungurian	290.1	272.3	Romer	1928	7693	Chordata	33815	Osteichthyes	34881	Temnospondyli	36320	Eryopidae	37007	Eryops	37011						-99.144997	33.755001	Military Trail, 32 (Waggoner Ranch Formation)		Locality 32 (Romer 1928), faunal Zone 3, Upper Wichita Group, Texas red-beds, redbeds	US	Texas	Baylor	based on nearby landmark	seconds	local area	"This trail crossed the Big Wichita about a mile east of the present Kemp Lake dam. South of this it ran in Zone 3, and the same is true for several miles to the north; but while the finds are probably in this zone, the exact horizon cannot be stated." The length of the trail is relatively well-constrained at about 2 - 3 miles. See detailed locality map in Romer 1928. "Zone 3. Upper Wichita; to t…	gp_mid	-30.32
296022	occ			28253		Dimetrodon obtusidens	species	138130	recombined as	Secodontosaurus obtusidens		species	138129	Artinskian	Kungurian	290.1	272.3	Romer	1928	7693	Chordata	33815	Osteichthyes	34881	Cotylosauria	56749	Sphenacodontidae	38901	Secodontosaurus	38908						-99.144997	33.755001	Military Trail, 32 (Waggoner Ranch Formation)		Locality 32 (Romer 1928), faunal Zone 3, Upper Wichita Group, Texas red-beds, redbeds	US	Texas	Baylor	based on nearby landmark	seconds	local area	"This trail crossed the Big Wichita about a mile east of the present Kemp Lake dam. South of this it ran in Zone 3, and the same is true for several miles to the north; but while the finds are probably in this zone, the exact horizon cannot be stated." The length of the trail is relatively well-constrained at about 2 - 3 miles. See detailed locality map in Romer 1928. "Zone 3. Upper Wichita; to t…	gp_mid	-30.32
296023	occ			28253		Dimetrodon n. sp. semiradicatus	species	70438	subjective synonym of	Dimetrodon limbatus		species	70401	Artinskian	Kungurian	290.1	272.3	Romer	1928	7693	Chordata	33815	Osteichthyes	34881	Cotylosauria	56749	Sphenacodontidae	38901	Dimetrodon	38904						-99.144997	33.755001	Military Trail, 32 (Waggoner Ranch Formation)		Locality 32 (Romer 1928), faunal Zone 3, Upper Wichita Group, Texas red-beds, redbeds	US	Texas	Baylor	based on nearby landmark	seconds	local area	"This trail crossed the Big Wichita about a mile east of the present Kemp Lake dam. South of this it ran in Zone 3, and the same is true for several miles to the north; but while the finds are probably in this zone, the exact horizon cannot be stated." The length of the trail is relatively well-constrained at about 2 - 3 miles. See detailed locality map in Romer 1928. "Zone 3. Upper Wichita; to t…	gp_mid	-30.32
296024	occ			28256		Eryops sp.	genus	37011		Eryops		genus	37011	Kungurian		279.3	272.3	Romer	1928	7693	Chordata	33815	Osteichthyes	34881	Temnospondyli	36320	Eryopidae	37007	Eryops	37011				14	specimens	-99.216667	33.766666	Coffee Creek, 34 (Arroyo Formation)		Locality 34 (Romer 1928), faunal Zone 4, Lower Clear Fork Group, Texas red-beds, redbeds; Locality VIIa (Romer & Price 1940); "Labidosaurus pocket"; Coffee Creek Bonebed; West Coffee Creek; Middle Coffee Creek; East Coffee Creek	US	Texas	Baylor/Willbarger	based on nearby landmark	minutes	local area	Collection comprises outcrops that today are at the bottom of Lake Kemp and outcrops in the northern vicinity of Lake Kemp. See detailed locality map in Romer 1928. "Zone 4. Lower Clear Fork". Lat long is for Kemp Lake near the today's mouths of West, Middle, and East Coffee Creek.	gp_mid	-28.93
296025	occ			28256		Dissorophus multicinctus	species	255227		Dissorophus multicinctus		species	255227	Kungurian		279.3	272.3	Cope	1895	54069	Chordata	33815	Osteichthyes	34881	Temnospondyli	36320	Dissorophidae	37017	Dissorophus	37027				3	specimens	-99.216667	33.766666	Coffee Creek, 34 (Arroyo Formation)		Locality 34 (Romer 1928), faunal Zone 4, Lower Clear Fork Group, Texas red-beds, redbeds; Locality VIIa (Romer & Price 1940); "Labidosaurus pocket"; Coffee Creek Bonebed; West Coffee Creek; Middle Coffee Creek; East Coffee Creek	US	Texas	Baylor/Willbarger	based on nearby landmark	minutes	local area	Collection comprises outcrops that today are at the bottom of Lake Kemp and outcrops in the northern vicinity of Lake Kemp. See detailed locality map in Romer 1928. "Zone 4. Lower Clear Fork". Lat long is for Kemp Lake near the today's mouths of West, Middle, and East Coffee Creek.	gp_mid	-28.93
296026	occ			28256		n. gen. Aspidosaurus n. sp. chiton	species	345458		Aspidosaurus chiton		species	345458	Kungurian		279.3	272.3	Romer	1928	7693	Chordata	33815	Osteichthyes	34881	Temnospondyli	36320	Dissorophidae	37017	Aspidosaurus	37021				2	specimens	-99.216667	33.766666	Coffee Creek, 34 (Arroyo Formation)		Locality 34 (Romer 1928), faunal Zone 4, Lower Clear Fork Group, Texas red-beds, redbeds; Locality VIIa (Romer & Price 1940); "Labidosaurus pocket"; Coffee Creek Bonebed; West Coffee Creek; Middle Coffee Creek; East Coffee Creek	US	Texas	Baylor/Willbarger	based on nearby landmark	minutes	local area	Collection comprises outcrops that today are at the bottom of Lake Kemp and outcrops in the northern vicinity of Lake Kemp. See detailed locality map in Romer 1928. "Zone 4. Lower Clear Fork". Lat long is for Kemp Lake near the today's mouths of West, Middle, and East Coffee Creek.	gp_mid	-28.93
296027	occ			28256		Zatrachys n. sp. microphthalmus	species	345490	recombined as	Dasyceps microphthalmus		species	345490	Kungurian		279.3	272.3	Romer	1928	7693	Chordata	33815	Osteichthyes	34881	Temnospondyli	36320	Zatracheidae	37053	Dasyceps	37054						-99.216667	33.766666	Coffee Creek, 34 (Arroyo Formation)		Locality 34 (Romer 1928), faunal Zone 4, Lower Clear Fork Group, Texas red-beds, redbeds; Locality VIIa (Romer & Price 1940); "Labidosaurus pocket"; Coffee Creek Bonebed; West Coffee Creek; Middle Coffee Creek; East Coffee Creek	US	Texas	Baylor/Willbarger	based on nearby landmark	minutes	local area	Collection comprises outcrops that today are at the bottom of Lake Kemp and outcrops in the northern vicinity of Lake Kemp. See detailed locality map in Romer 1928. "Zone 4. Lower Clear Fork". Lat long is for Kemp Lake near the today's mouths of West, Middle, and East Coffee Creek.	gp_mid	-28.93
296028	occ			28256		Trimerorhachis n. sp. mesops	species	345111		Trimerorhachis mesops		species	345111	Kungurian		279.3	272.3	Romer	1928	7693	Chordata	33815	Osteichthyes	34881	Temnospondyli	36320	Trimerorhachidae	36985	Trimerorhachis	36991				8	specimens	-99.216667	33.766666	Coffee Creek, 34 (Arroyo Formation)		Locality 34 (Romer 1928), faunal Zone 4, Lower Clear Fork Group, Texas red-beds, redbeds; Locality VIIa (Romer & Price 1940); "Labidosaurus pocket"; Coffee Creek Bonebed; West Coffee Creek; Middle Coffee Creek; East Coffee Creek	US	Texas	Baylor/Willbarger	based on nearby landmark	minutes	local area	Collection comprises outcrops that today are at the bottom of Lake Kemp and outcrops in the northern vicinity of Lake Kemp. See detailed locality map in Romer 1928. "Zone 4. Lower Clear Fork". Lat long is for Kemp Lake near the today's mouths of West, Middle, and East Coffee Creek.	gp_mid	-28.93
296029	occ			28256		Diplocaulus n. sp. limbatus	species	142461	subjective synonym of	Diplocaulus magnicornis		species	81712	Kungurian		279.3	272.3	Cope	1896	28342	Chordata	33815	Osteichthyes	34881			Diplocaulidae	142457	Diplocaulus	37264				1	individuals	-99.216667	33.766666	Coffee Creek, 34 (Arroyo Formation)		Locality 34 (Romer 1928), faunal Zone 4, Lower Clear Fork Group, Texas red-beds, redbeds; Locality VIIa (Romer & Price 1940); "Labidosaurus pocket"; Coffee Creek Bonebed; West Coffee Creek; Middle Coffee Creek; East Coffee Creek	US	Texas	Baylor/Willbarger	based on nearby landmark	minutes	local area	Collection comprises outcrops that today are at the bottom of Lake Kemp and outcrops in the northern vicinity of Lake Kemp. See detailed locality map in Romer 1928. "Zone 4. Lower Clear Fork". Lat long is for Kemp Lake near the today's mouths of West, Middle, and East Coffee Creek.	gp_mid	-28.93
296030	occ			28256		Diplocaulus n. sp. magnicornis	species	81712		Diplocaulus magnicornis		species	81712	Kungurian		279.3	272.3	Cope	1882	17702	Chordata	33815	Osteichthyes	34881			Diplocaulidae	142457	Diplocaulus	37264				23	specimens	-99.216667	33.766666	Coffee Creek, 34 (Arroyo Formation)		Locality 34 (Romer 1928), faunal Zone 4, Lower Clear Fork Group, Texas red-beds, redbeds; Locality VIIa (Romer & Price 1940); "Labidosaurus pocket"; Coffee Creek Bonebed; West Coffee Creek; Middle Coffee Creek; East Coffee Creek	US	Texas	Baylor/Willbarger	based on nearby landmark	minutes	local area	Collection comprises outcrops that today are at the bottom of Lake Kemp and outcrops in the northern vicinity of Lake Kemp. See detailed locality map in Romer 1928. "Zone 4. Lower Clear Fork". Lat long is for Kemp Lake near the today's mouths of West, Middle, and East Coffee Creek.	gp_mid	-28.93
296031	occ			28256		Lysorophus sp.	genus	37322		Lysorophus		genus	37322	Kungurian		279.3	272.3	Romer	1928	7693	Chordata	33815	Osteichthyes	34881	Lysorophia	37319			Lysorophus	37322				54	specimens	-99.216667	33.766666	Coffee Creek, 34 (Arroyo Formation)		Locality 34 (Romer 1928), faunal Zone 4, Lower Clear Fork Group, Texas red-beds, redbeds; Locality VIIa (Romer & Price 1940); "Labidosaurus pocket"; Coffee Creek Bonebed; West Coffee Creek; Middle Coffee Creek; East Coffee Creek	US	Texas	Baylor/Willbarger	based on nearby landmark	minutes	local area	Collection comprises outcrops that today are at the bottom of Lake Kemp and outcrops in the northern vicinity of Lake Kemp. See detailed locality map in Romer 1928. "Zone 4. Lower Clear Fork". Lat long is for Kemp Lake near the today's mouths of West, Middle, and East Coffee Creek.	gp_mid	-28.93
296032	occ			28256		n. gen. Cardiocephalus n. sp. sternbergi	species	90715		Cardiocephalus sternbergi		species	90715	Kungurian		279.3	272.3	Broili	1904	28751	Chordata	33815	Osteichthyes	34881	Microsauria	37278	Gymnarthridae	37293	Cardiocephalus	37294				2	individuals	-99.216667	33.766666	Coffee Creek, 34 (Arroyo Formation)		Locality 34 (Romer 1928), faunal Zone 4, Lower Clear Fork Group, Texas red-beds, redbeds; Locality VIIa (Romer & Price 1940); "Labidosaurus pocket"; Coffee Creek Bonebed; West Coffee Creek; Middle Coffee Creek; East Coffee Creek	US	Texas	Baylor/Willbarger	based on nearby landmark	minutes	local area	Collection comprises outcrops that today are at the bottom of Lake Kemp and outcrops in the northern vicinity of Lake Kemp. See detailed locality map in Romer 1928. "Zone 4. Lower Clear Fork". Lat long is for Kemp Lake near the today's mouths of West, Middle, and East Coffee Creek.	gp_mid	-28.93
296033	occ			28256		n. gen. Seymouria n. sp. baylorensis	species	137488		Seymouria baylorensis		species	137488	Kungurian		279.3	272.3	Broili	1904	28751	Chordata	33815	Osteichthyes	34881			Seymouriidae	37219	Seymouria	37223				2	individuals	-99.216667	33.766666	Coffee Creek, 34 (Arroyo Formation)		Locality 34 (Romer 1928), faunal Zone 4, Lower Clear Fork Group, Texas red-beds, redbeds; Locality VIIa (Romer & Price 1940); "Labidosaurus pocket"; Coffee Creek Bonebed; West Coffee Creek; Middle Coffee Creek; East Coffee Creek	US	Texas	Baylor/Willbarger	based on nearby landmark	minutes	local area	Collection comprises outcrops that today are at the bottom of Lake Kemp and outcrops in the northern vicinity of Lake Kemp. See detailed locality map in Romer 1928. "Zone 4. Lower Clear Fork". Lat long is for Kemp Lake near the today's mouths of West, Middle, and East Coffee Creek.	gp_mid	-28.93
296034	occ			28256		n. gen. Desmospondylus n. sp. anomalus	species	151341	subjective synonym of	Seymouria baylorensis		species	137488	Kungurian		279.3	272.3	Williston	1910	9272	Chordata	33815	Osteichthyes	34881			Seymouriidae	37219	Seymouria	37223				1	individuals	-99.216667	33.766666	Coffee Creek, 34 (Arroyo Formation)		Locality 34 (Romer 1928), faunal Zone 4, Lower Clear Fork Group, Texas red-beds, redbeds; Locality VIIa (Romer & Price 1940); "Labidosaurus pocket"; Coffee Creek Bonebed; West Coffee Creek; Middle Coffee Creek; East Coffee Creek	US	Texas	Baylor/Willbarger	based on nearby landmark	minutes	local area	Collection comprises outcrops that today are at the bottom of Lake Kemp and outcrops in the northern vicinity of Lake Kemp. See detailed locality map in Romer 1928. "Zone 4. Lower Clear Fork". Lat long is for Kemp Lake near the today's mouths of West, Middle, and East Coffee Creek.	gp_mid	-28.93
296035	occ			28256		Diadectes n. sp. huenei	species	320983	subjective synonym of	Diadectes tenuitectes		species	137873	Kungurian		279.3	272.3	Romer	1928	7693	Chordata	33815	Osteichthyes	34881	Cotylosauria	56749	Diadectidae	37246	Diadectes	37247				24	specimens	-99.216667	33.766666	Coffee Creek, 34 (Arroyo Formation)		Locality 34 (Romer 1928), faunal Zone 4, Lower Clear Fork Group, Texas red-beds, redbeds; Locality VIIa (Romer & Price 1940); "Labidosaurus pocket"; Coffee Creek Bonebed; West Coffee Creek; Middle Coffee Creek; East Coffee Creek	US	Texas	Baylor/Willbarger	based on nearby landmark	minutes	local area	Collection comprises outcrops that today are at the bottom of Lake Kemp and outcrops in the northern vicinity of Lake Kemp. See detailed locality map in Romer 1928. "Zone 4. Lower Clear Fork". Lat long is for Kemp Lake near the today's mouths of West, Middle, and East Coffee Creek.	gp_mid	-28.93
296036	occ			28256		n. gen. Bolbodon n. sp. tenuitectes	species	137873	recombined as	Diadectes tenuitectes		species	137873	Kungurian		279.3	272.3	Cope	1896	28358	Chordata	33815	Osteichthyes	34881	Cotylosauria	56749	Diadectidae	37246	Diadectes	37247				1	individuals	-99.216667	33.766666	Coffee Creek, 34 (Arroyo Formation)		Locality 34 (Romer 1928), faunal Zone 4, Lower Clear Fork Group, Texas red-beds, redbeds; Locality VIIa (Romer & Price 1940); "Labidosaurus pocket"; Coffee Creek Bonebed; West Coffee Creek; Middle Coffee Creek; East Coffee Creek	US	Texas	Baylor/Willbarger	based on nearby landmark	minutes	local area	Collection comprises outcrops that today are at the bottom of Lake Kemp and outcrops in the northern vicinity of Lake Kemp. See detailed locality map in Romer 1928. "Zone 4. Lower Clear Fork". Lat long is for Kemp Lake near the today's mouths of West, Middle, and East Coffee Creek.	gp_mid	-28.93
296037	occ			28256		Pariotichus brachyops	species	136938		Pariotichus brachyops		species	136938	Kungurian		279.3	272.3	Romer	1928	7693	Chordata	33815	Osteichthyes	34881	Microsauria	37278	Gymnarthridae	37293	Pariotichus	37299				1	individuals	-99.216667	33.766666	Coffee Creek, 34 (Arroyo Formation)		Locality 34 (Romer 1928), faunal Zone 4, Lower Clear Fork Group, Texas red-beds, redbeds; Locality VIIa (Romer & Price 1940); "Labidosaurus pocket"; Coffee Creek Bonebed; West Coffee Creek; Middle Coffee Creek; East Coffee Creek	US	Texas	Baylor/Willbarger	based on nearby landmark	minutes	local area	Collection comprises outcrops that today are at the bottom of Lake Kemp and outcrops in the northern vicinity of Lake Kemp. See detailed locality map in Romer 1928. "Zone 4. Lower Clear Fork". Lat long is for Kemp Lake near the today's mouths of West, Middle, and East Coffee Creek.	gp_mid	-28.93
296038	occ			28256		Pariotichus n. sp. isolomus	species	134882	subjective synonym of	Captorhinus aguti		species	134887	Kungurian		279.3	272.3	Cope	1896	28342	Chordata	33815	Reptilia	36322			Captorhinidae	37495	Captorhinus	37497				1	individuals	-99.216667	33.766666	Coffee Creek, 34 (Arroyo Formation)		Locality 34 (Romer 1928), faunal Zone 4, Lower Clear Fork Group, Texas red-beds, redbeds; Locality VIIa (Romer & Price 1940); "Labidosaurus pocket"; Coffee Creek Bonebed; West Coffee Creek; Middle Coffee Creek; East Coffee Creek	US	Texas	Baylor/Willbarger	based on nearby landmark	minutes	local area	Collection comprises outcrops that today are at the bottom of Lake Kemp and outcrops in the northern vicinity of Lake Kemp. See detailed locality map in Romer 1928. "Zone 4. Lower Clear Fork". Lat long is for Kemp Lake near the today's mouths of West, Middle, and East Coffee Creek.	gp_mid	-28.93
296039	occ			28256		Ectocynodon n. sp. aguti	species	134887	recombined as	Captorhinus aguti		species	134887	Kungurian		279.3	272.3	Cope	1882	17702	Chordata	33815	Reptilia	36322			Captorhinidae	37495	Captorhinus	37497				1	individuals	-99.216667	33.766666	Coffee Creek, 34 (Arroyo Formation)		Locality 34 (Romer 1928), faunal Zone 4, Lower Clear Fork Group, Texas red-beds, redbeds; Locality VIIa (Romer & Price 1940); "Labidosaurus pocket"; Coffee Creek Bonebed; West Coffee Creek; Middle Coffee Creek; East Coffee Creek	US	Texas	Baylor/Willbarger	based on nearby landmark	minutes	local area	Collection comprises outcrops that today are at the bottom of Lake Kemp and outcrops in the northern vicinity of Lake Kemp. See detailed locality map in Romer 1928. "Zone 4. Lower Clear Fork". Lat long is for Kemp Lake near the today's mouths of West, Middle, and East Coffee Creek.	gp_mid	-28.93
296040	occ			28256		n. gen. Captorhinus n. sp. angusticeps	species	134911	subjective synonym of	Captorhinus aguti		species	134887	Kungurian		279.3	272.3	Cope	1896	28342	Chordata	33815	Reptilia	36322			Captorhinidae	37495	Captorhinus	37497				37	specimens	-99.216667	33.766666	Coffee Creek, 34 (Arroyo Formation)		Locality 34 (Romer 1928), faunal Zone 4, Lower Clear Fork Group, Texas red-beds, redbeds; Locality VIIa (Romer & Price 1940); "Labidosaurus pocket"; Coffee Creek Bonebed; West Coffee Creek; Middle Coffee Creek; East Coffee Creek	US	Texas	Baylor/Willbarger	based on nearby landmark	minutes	local area	Collection comprises outcrops that today are at the bottom of Lake Kemp and outcrops in the northern vicinity of Lake Kemp. See detailed locality map in Romer 1928. "Zone 4. Lower Clear Fork". Lat long is for Kemp Lake near the today's mouths of West, Middle, and East Coffee Creek.	gp_mid	-28.93
296041	occ			28256		n. gen. Hypopnous n. sp. squaliceps	species	136521	subjective synonym of	Captorhinus aguti		species	134887	Kungurian		279.3	272.3	Romer	1928	7693	Chordata	33815	Reptilia	36322			Captorhinidae	37495	Captorhinus	37497				2	individuals	-99.216667	33.766666	Coffee Creek, 34 (Arroyo Formation)		Locality 34 (Romer 1928), faunal Zone 4, Lower Clear Fork Group, Texas red-beds, redbeds; Locality VIIa (Romer & Price 1940); "Labidosaurus pocket"; Coffee Creek Bonebed; West Coffee Creek; Middle Coffee Creek; East Coffee Creek	US	Texas	Baylor/Willbarger	based on nearby landmark	minutes	local area	Collection comprises outcrops that today are at the bottom of Lake Kemp and outcrops in the northern vicinity of Lake Kemp. See detailed locality map in Romer 1928. "Zone 4. Lower Clear Fork". Lat long is for Kemp Lake near the today's mouths of West, Middle, and East Coffee Creek.	gp_mid	-28.93
296042	occ			28256		Pariotichus n. sp. hamatus	species	134856	recombined as	Labidosaurus hamatus		species	134856	Kungurian		279.3	272.3	Seltin	1959	28359	Chordata	33815	Reptilia	36322			Captorhinidae	37495	Labidosaurus	37501				1	individuals	-99.216667	33.766666	Coffee Creek, 34 (Arroyo Formation)		Locality 34 (Romer 1928), faunal Zone 4, Lower Clear Fork Group, Texas red-beds, redbeds; Locality VIIa (Romer & Price 1940); "Labidosaurus pocket"; Coffee Creek Bonebed; West Coffee Creek; Middle Coffee Creek; East Coffee Creek	US	Texas	Baylor/Willbarger	based on nearby landmark	minutes	local area	Collection comprises outcrops that today are at the bottom of Lake Kemp and outcrops in the northern vicinity of Lake Kemp. See detailed locality map in Romer 1928. "Zone 4. Lower Clear Fork". Lat long is for Kemp Lake near the today's mouths of West, Middle, and East Coffee Creek.	gp_mid	-28.93
296043	occ			28256		Labidosaurus n. sp. broilii	species	134855	subjective synonym of	Labidosaurus hamatus		species	134856	Kungurian		279.3	272.3	Case	1911	28341	Chordata	33815	Reptilia	36322			Captorhinidae	37495	Labidosaurus	37501				1	individuals	-99.216667	33.766666	Coffee Creek, 34 (Arroyo Formation)		Locality 34 (Romer 1928), faunal Zone 4, Lower Clear Fork Group, Texas red-beds, redbeds; Locality VIIa (Romer & Price 1940); "Labidosaurus pocket"; Coffee Creek Bonebed; West Coffee Creek; Middle Coffee Creek; East Coffee Creek	US	Texas	Baylor/Willbarger	based on nearby landmark	minutes	local area	Collection comprises outcrops that today are at the bottom of Lake Kemp and outcrops in the northern vicinity of Lake Kemp. See detailed locality map in Romer 1928. "Zone 4. Lower Clear Fork". Lat long is for Kemp Lake near the today's mouths of West, Middle, and East Coffee Creek.	gp_mid	-28.93
296044	occ			28256		n. gen. Ostodolepis n. sp. brevispinatus	species	150619		Ostodolepis brevispinatus		species	150619	Kungurian		279.3	272.3	Williston	1913	30431	Chordata	33815	Osteichthyes	34881	Microsauria	37278	Ostodolepidae	37301	Ostodolepis	37303				1	individuals	-99.216667	33.766666	Coffee Creek, 34 (Arroyo Formation)		Locality 34 (Romer 1928), faunal Zone 4, Lower Clear Fork Group, Texas red-beds, redbeds; Locality VIIa (Romer & Price 1940); "Labidosaurus pocket"; Coffee Creek Bonebed; West Coffee Creek; Middle Coffee Creek; East Coffee Creek	US	Texas	Baylor/Willbarger	based on nearby landmark	minutes	local area	Collection comprises outcrops that today are at the bottom of Lake Kemp and outcrops in the northern vicinity of Lake Kemp. See detailed locality map in Romer 1928. "Zone 4. Lower Clear Fork". Lat long is for Kemp Lake near the today's mouths of West, Middle, and East Coffee Creek.	gp_mid	-28.93
296046	occ			28256		n. gen. Poecilospondylus n. sp. francisi	species	137867	subjective synonym of	Varanosaurus acutirostris		species	137915	Kungurian		279.3	272.3	Case	1910	28818	Chordata	33815	Osteichthyes	34881	Cotylosauria	56749	Ophiacodontidae	38884	Varanosaurus	38933				1	individuals	-99.216667	33.766666	Coffee Creek, 34 (Arroyo Formation)		Locality 34 (Romer 1928), faunal Zone 4, Lower Clear Fork Group, Texas red-beds, redbeds; Locality VIIa (Romer & Price 1940); "Labidosaurus pocket"; Coffee Creek Bonebed; West Coffee Creek; Middle Coffee Creek; East Coffee Creek	US	Texas	Baylor/Willbarger	based on nearby landmark	minutes	local area	Collection comprises outcrops that today are at the bottom of Lake Kemp and outcrops in the northern vicinity of Lake Kemp. See detailed locality map in Romer 1928. "Zone 4. Lower Clear Fork". Lat long is for Kemp Lake near the today's mouths of West, Middle, and East Coffee Creek.	gp_mid	-28.93
296047	occ			28256		n. gen. Tetraceratops n. sp. insignis	species	145255		Tetraceratops insignis		species	145255	Kungurian		279.3	272.3	Matthew	1908	29679	Chordata	33815	Osteichthyes	34881	Cotylosauria	56749			Tetraceratops	38930				1	individuals	-99.216667	33.766666	Coffee Creek, 34 (Arroyo Formation)		Locality 34 (Romer 1928), faunal Zone 4, Lower Clear Fork Group, Texas red-beds, redbeds; Locality VIIa (Romer & Price 1940); "Labidosaurus pocket"; Coffee Creek Bonebed; West Coffee Creek; Middle Coffee Creek; East Coffee Creek	US	Texas	Baylor/Willbarger	based on nearby landmark	minutes	local area	Collection comprises outcrops that today are at the bottom of Lake Kemp and outcrops in the northern vicinity of Lake Kemp. See detailed locality map in Romer 1928. "Zone 4. Lower Clear Fork". Lat long is for Kemp Lake near the today's mouths of West, Middle, and East Coffee Creek.	gp_mid	-28.93
296048	occ			28256		Dimetrodon n. sp. gigashomogenes	species	138123		Dimetrodon gigashomogenes		species	138123	Kungurian		279.3	272.3	Case	1907	7374	Chordata	33815	Osteichthyes	34881	Cotylosauria	56749	Sphenacodontidae	38901	Dimetrodon	38904				1	individuals	-99.216667	33.766666	Coffee Creek, 34 (Arroyo Formation)		Locality 34 (Romer 1928), faunal Zone 4, Lower Clear Fork Group, Texas red-beds, redbeds; Locality VIIa (Romer & Price 1940); "Labidosaurus pocket"; Coffee Creek Bonebed; West Coffee Creek; Middle Coffee Creek; East Coffee Creek	US	Texas	Baylor/Willbarger	based on nearby landmark	minutes	local area	Collection comprises outcrops that today are at the bottom of Lake Kemp and outcrops in the northern vicinity of Lake Kemp. See detailed locality map in Romer 1928. "Zone 4. Lower Clear Fork". Lat long is for Kemp Lake near the today's mouths of West, Middle, and East Coffee Creek.	gp_mid	-28.93
296049	occ			28256		Embolophorus n. sp. dollovianus	species	138126	recombined as	Dimetrodon dollovianus		species	138126	Kungurian		279.3	272.3	Cope	1888	28371	Chordata	33815	Osteichthyes	34881	Cotylosauria	56749	Sphenacodontidae	38901	Dimetrodon	38904				1	individuals	-99.216667	33.766666	Coffee Creek, 34 (Arroyo Formation)		Locality 34 (Romer 1928), faunal Zone 4, Lower Clear Fork Group, Texas red-beds, redbeds; Locality VIIa (Romer & Price 1940); "Labidosaurus pocket"; Coffee Creek Bonebed; West Coffee Creek; Middle Coffee Creek; East Coffee Creek	US	Texas	Baylor/Willbarger	based on nearby landmark	minutes	local area	Collection comprises outcrops that today are at the bottom of Lake Kemp and outcrops in the northern vicinity of Lake Kemp. See detailed locality map in Romer 1928. "Zone 4. Lower Clear Fork". Lat long is for Kemp Lake near the today's mouths of West, Middle, and East Coffee Creek.	gp_mid	-28.93
296050	occ			28256		n. gen. Edaphosaurus n. sp. pogonias	species	81711		Edaphosaurus pogonias		species	81711	Kungurian		279.3	272.3	Cope	1882	17702	Chordata	33815	Osteichthyes	34881	Cotylosauria	56749	Edaphosauridae	38910	Edaphosaurus	38911				1	individuals	-99.216667	33.766666	Coffee Creek, 34 (Arroyo Formation)		Locality 34 (Romer 1928), faunal Zone 4, Lower Clear Fork Group, Texas red-beds, redbeds; Locality VIIa (Romer & Price 1940); "Labidosaurus pocket"; Coffee Creek Bonebed; West Coffee Creek; Middle Coffee Creek; East Coffee Creek	US	Texas	Baylor/Willbarger	based on nearby landmark	minutes	local area	Collection comprises outcrops that today are at the bottom of Lake Kemp and outcrops in the northern vicinity of Lake Kemp. See detailed locality map in Romer 1928. "Zone 4. Lower Clear Fork". Lat long is for Kemp Lake near the today's mouths of West, Middle, and East Coffee Creek.	gp_mid	-28.93
296051	occ			28256		n. gen. Naosaurus n. sp. claviger	species	134988	subjective synonym of	Edaphosaurus pogonias		species	81711	Kungurian		279.3	272.3	Cope	1886	28380	Chordata	33815	Osteichthyes	34881	Cotylosauria	56749	Edaphosauridae	38910	Edaphosaurus	38911				1	individuals	-99.216667	33.766666	Coffee Creek, 34 (Arroyo Formation)		Locality 34 (Romer 1928), faunal Zone 4, Lower Clear Fork Group, Texas red-beds, redbeds; Locality VIIa (Romer & Price 1940); "Labidosaurus pocket"; Coffee Creek Bonebed; West Coffee Creek; Middle Coffee Creek; East Coffee Creek	US	Texas	Baylor/Willbarger	based on nearby landmark	minutes	local area	Collection comprises outcrops that today are at the bottom of Lake Kemp and outcrops in the northern vicinity of Lake Kemp. See detailed locality map in Romer 1928. "Zone 4. Lower Clear Fork". Lat long is for Kemp Lake near the today's mouths of West, Middle, and East Coffee Creek.	gp_mid	-28.93
296055	occ			28264		Eryops sp.	genus	37011		Eryops		genus	37011	Kungurian		279.3	272.3	Romer	1928	7693	Chordata	33815	Osteichthyes	34881	Temnospondyli	36320	Eryopidae	37007	Eryops	37011				6	specimens	-99.233330	33.755833	Indian Creek, 35 (Arroyo Formation)		Locality 35 (Romer 1928), Cacops bone bed, faunal Zone 4, Lower Clear Fork Group, Texas red-beds, redbeds	US	Texas	Baylor	based on nearby landmark	seconds	local area	"about 5 miles west of the Vernon road in the valley of the Wichita, not far from Indian Creek." (Williston 1911) \n\n"collections are mainly from the region near its mouth [Lower Clear Fork]." See detailed locality map in Romer 1928. " Zone 4. Lower Clear Fork. Lat long is for Kemp Lake near today's mouth of Indian Creek. Numbered "35" with taxonomic list and on map, but is incorrectly numbered …	gp_mid	-28.95
296056	occ			28264		Cacops n. sp. aspidephorus	species	56737		Cacops aspidephorus		species	56737	Kungurian		279.3	272.3	Romer	1928	7693	Chordata	33815	Osteichthyes	34881	Temnospondyli	36320	Dissorophidae	37017	Cacops	37025				21	specimens	-99.233330	33.755833	Indian Creek, 35 (Arroyo Formation)		Locality 35 (Romer 1928), Cacops bone bed, faunal Zone 4, Lower Clear Fork Group, Texas red-beds, redbeds	US	Texas	Baylor	based on nearby landmark	seconds	local area	"about 5 miles west of the Vernon road in the valley of the Wichita, not far from Indian Creek." (Williston 1911) \n\n"collections are mainly from the region near its mouth [Lower Clear Fork]." See detailed locality map in Romer 1928. " Zone 4. Lower Clear Fork. Lat long is for Kemp Lake near today's mouth of Indian Creek. Numbered "35" with taxonomic list and on map, but is incorrectly numbered …	gp_mid	-28.95
296057	occ			28264		Trimerorhachis n. sp. insignis	species	36991	species not entered	Trimerorhachis		genus	36991	Kungurian		279.3	272.3	Romer	1928	7693	Chordata	33815	Osteichthyes	34881	Temnospondyli	36320	Trimerorhachidae	36985	Trimerorhachis	36991				4	specimens	-99.233330	33.755833	Indian Creek, 35 (Arroyo Formation)		Locality 35 (Romer 1928), Cacops bone bed, faunal Zone 4, Lower Clear Fork Group, Texas red-beds, redbeds	US	Texas	Baylor	based on nearby landmark	seconds	local area	"about 5 miles west of the Vernon road in the valley of the Wichita, not far from Indian Creek." (Williston 1911) \n\n"collections are mainly from the region near its mouth [Lower Clear Fork]." See detailed locality map in Romer 1928. " Zone 4. Lower Clear Fork. Lat long is for Kemp Lake near today's mouth of Indian Creek. Numbered "35" with taxonomic list and on map, but is incorrectly numbered …	gp_mid	-28.95
296058	occ			28264		Diplocaulus sp.	genus	37264		Diplocaulus		genus	37264	Kungurian		279.3	272.3	Romer	1928	7693	Chordata	33815	Osteichthyes	34881			Diplocaulidae	142457	Diplocaulus	37264				5	specimens	-99.233330	33.755833	Indian Creek, 35 (Arroyo Formation)		Locality 35 (Romer 1928), Cacops bone bed, faunal Zone 4, Lower Clear Fork Group, Texas red-beds, redbeds	US	Texas	Baylor	based on nearby landmark	seconds	local area	"about 5 miles west of the Vernon road in the valley of the Wichita, not far from Indian Creek." (Williston 1911) \n\n"collections are mainly from the region near its mouth [Lower Clear Fork]." See detailed locality map in Romer 1928. " Zone 4. Lower Clear Fork. Lat long is for Kemp Lake near today's mouth of Indian Creek. Numbered "35" with taxonomic list and on map, but is incorrectly numbered …	gp_mid	-28.95
296059	occ			28264		Seymouria baylorensis	species	137488		Seymouria baylorensis		species	137488	Kungurian		279.3	272.3	Williston	1911	9228	Chordata	33815	Osteichthyes	34881			Seymouriidae	37219	Seymouria	37223				1	specimens	-99.233330	33.755833	Indian Creek, 35 (Arroyo Formation)		Locality 35 (Romer 1928), Cacops bone bed, faunal Zone 4, Lower Clear Fork Group, Texas red-beds, redbeds	US	Texas	Baylor	based on nearby landmark	seconds	local area	"about 5 miles west of the Vernon road in the valley of the Wichita, not far from Indian Creek." (Williston 1911) \n\n"collections are mainly from the region near its mouth [Lower Clear Fork]." See detailed locality map in Romer 1928. " Zone 4. Lower Clear Fork. Lat long is for Kemp Lake near today's mouth of Indian Creek. Numbered "35" with taxonomic list and on map, but is incorrectly numbered …	gp_mid	-28.95
296060	occ			28264		Pariotichus n. sp. aduncus	species	134912	subjective synonym of	Captorhinus aguti		species	134887	Kungurian		279.3	272.3	Romer	1928	7693	Chordata	33815	Reptilia	36322			Captorhinidae	37495	Captorhinus	37497				1	specimens	-99.233330	33.755833	Indian Creek, 35 (Arroyo Formation)		Locality 35 (Romer 1928), Cacops bone bed, faunal Zone 4, Lower Clear Fork Group, Texas red-beds, redbeds	US	Texas	Baylor	based on nearby landmark	seconds	local area	"about 5 miles west of the Vernon road in the valley of the Wichita, not far from Indian Creek." (Williston 1911) \n\n"collections are mainly from the region near its mouth [Lower Clear Fork]." See detailed locality map in Romer 1928. " Zone 4. Lower Clear Fork. Lat long is for Kemp Lake near today's mouth of Indian Creek. Numbered "35" with taxonomic list and on map, but is incorrectly numbered …	gp_mid	-28.95
296061	occ			28264		Pariotichus n. sp. megalops	species	120982	subjective synonym of	Isodectes obtusus		species	137370	Kungurian		279.3	272.3	Romer	1928	7693	Chordata	33815	Osteichthyes	34881	Temnospondyli	36320	Saurerpetontidae	36980	Isodectes	36983				1	specimens	-99.233330	33.755833	Indian Creek, 35 (Arroyo Formation)		Locality 35 (Romer 1928), Cacops bone bed, faunal Zone 4, Lower Clear Fork Group, Texas red-beds, redbeds	US	Texas	Baylor	based on nearby landmark	seconds	local area	"about 5 miles west of the Vernon road in the valley of the Wichita, not far from Indian Creek." (Williston 1911) \n\n"collections are mainly from the region near its mouth [Lower Clear Fork]." See detailed locality map in Romer 1928. " Zone 4. Lower Clear Fork. Lat long is for Kemp Lake near today's mouth of Indian Creek. Numbered "35" with taxonomic list and on map, but is incorrectly numbered …	gp_mid	-28.95
296062	occ			28264		Diadectes sp.	genus	37247		Diadectes		genus	37247	Kungurian		279.3	272.3	Romer	1928	7693	Chordata	33815	Osteichthyes	34881	Cotylosauria	56749	Diadectidae	37246	Diadectes	37247				3	specimens	-99.233330	33.755833	Indian Creek, 35 (Arroyo Formation)		Locality 35 (Romer 1928), Cacops bone bed, faunal Zone 4, Lower Clear Fork Group, Texas red-beds, redbeds	US	Texas	Baylor	based on nearby landmark	seconds	local area	"about 5 miles west of the Vernon road in the valley of the Wichita, not far from Indian Creek." (Williston 1911) \n\n"collections are mainly from the region near its mouth [Lower Clear Fork]." See detailed locality map in Romer 1928. " Zone 4. Lower Clear Fork. Lat long is for Kemp Lake near today's mouth of Indian Creek. Numbered "35" with taxonomic list and on map, but is incorrectly numbered …	gp_mid	-28.95
296063	occ			28264		Captorhinus sp.	genus	37497		Captorhinus		genus	37497	Kungurian		279.3	272.3	Romer	1928	7693	Chordata	33815	Reptilia	36322			Captorhinidae	37495	Captorhinus	37497				4	specimens	-99.233330	33.755833	Indian Creek, 35 (Arroyo Formation)		Locality 35 (Romer 1928), Cacops bone bed, faunal Zone 4, Lower Clear Fork Group, Texas red-beds, redbeds	US	Texas	Baylor	based on nearby landmark	seconds	local area	"about 5 miles west of the Vernon road in the valley of the Wichita, not far from Indian Creek." (Williston 1911) \n\n"collections are mainly from the region near its mouth [Lower Clear Fork]." See detailed locality map in Romer 1928. " Zone 4. Lower Clear Fork. Lat long is for Kemp Lake near today's mouth of Indian Creek. Numbered "35" with taxonomic list and on map, but is incorrectly numbered …	gp_mid	-28.95
296064	occ			28264		Labidosaurus sp.	genus	37501		Labidosaurus		genus	37501	Kungurian		279.3	272.3	Romer	1928	7693	Chordata	33815	Reptilia	36322			Captorhinidae	37495	Labidosaurus	37501				1	specimens	-99.233330	33.755833	Indian Creek, 35 (Arroyo Formation)		Locality 35 (Romer 1928), Cacops bone bed, faunal Zone 4, Lower Clear Fork Group, Texas red-beds, redbeds	US	Texas	Baylor	based on nearby landmark	seconds	local area	"about 5 miles west of the Vernon road in the valley of the Wichita, not far from Indian Creek." (Williston 1911) \n\n"collections are mainly from the region near its mouth [Lower Clear Fork]." See detailed locality map in Romer 1928. " Zone 4. Lower Clear Fork. Lat long is for Kemp Lake near today's mouth of Indian Creek. Numbered "35" with taxonomic list and on map, but is incorrectly numbered …	gp_mid	-28.95
296066	occ			28264		Varanosaurus n. sp. brevirostris	species	122316	recombined as	Varanops brevirostris		species	122316	Kungurian		279.3	272.3	Williston	1911	9228	Chordata	33815	Osteichthyes	34881	Cotylosauria	56749	Varanopidae	95329	Varanops	38897				99	specimens	-99.233330	33.755833	Indian Creek, 35 (Arroyo Formation)		Locality 35 (Romer 1928), Cacops bone bed, faunal Zone 4, Lower Clear Fork Group, Texas red-beds, redbeds	US	Texas	Baylor	based on nearby landmark	seconds	local area	"about 5 miles west of the Vernon road in the valley of the Wichita, not far from Indian Creek." (Williston 1911) \n\n"collections are mainly from the region near its mouth [Lower Clear Fork]." See detailed locality map in Romer 1928. " Zone 4. Lower Clear Fork. Lat long is for Kemp Lake near today's mouth of Indian Creek. Numbered "35" with taxonomic list and on map, but is incorrectly numbered …	gp_mid	-28.95
296067	occ			28264		Theropleura sp.	genus	138047	subjective synonym of	Ophiacodon		genus	38888	Kungurian		279.3	272.3	Romer	1928	7693	Chordata	33815	Osteichthyes	34881	Cotylosauria	56749	Ophiacodontidae	38884	Ophiacodon	38888				4	specimens	-99.233330	33.755833	Indian Creek, 35 (Arroyo Formation)		Locality 35 (Romer 1928), Cacops bone bed, faunal Zone 4, Lower Clear Fork Group, Texas red-beds, redbeds	US	Texas	Baylor	based on nearby landmark	seconds	local area	"about 5 miles west of the Vernon road in the valley of the Wichita, not far from Indian Creek." (Williston 1911) \n\n"collections are mainly from the region near its mouth [Lower Clear Fork]." See detailed locality map in Romer 1928. " Zone 4. Lower Clear Fork. Lat long is for Kemp Lake near today's mouth of Indian Creek. Numbered "35" with taxonomic list and on map, but is incorrectly numbered …	gp_mid	-28.95
296068	occ			28264		Dimetrodon sp.	genus	38904		Dimetrodon		genus	38904	Kungurian		279.3	272.3	Romer	1928	7693	Chordata	33815	Osteichthyes	34881	Cotylosauria	56749	Sphenacodontidae	38901	Dimetrodon	38904				2	specimens	-99.233330	33.755833	Indian Creek, 35 (Arroyo Formation)		Locality 35 (Romer 1928), Cacops bone bed, faunal Zone 4, Lower Clear Fork Group, Texas red-beds, redbeds	US	Texas	Baylor	based on nearby landmark	seconds	local area	"about 5 miles west of the Vernon road in the valley of the Wichita, not far from Indian Creek." (Williston 1911) \n\n"collections are mainly from the region near its mouth [Lower Clear Fork]." See detailed locality map in Romer 1928. " Zone 4. Lower Clear Fork. Lat long is for Kemp Lake near today's mouth of Indian Creek. Numbered "35" with taxonomic list and on map, but is incorrectly numbered …	gp_mid	-28.95
296069	occ			28264		Edaphosaurus sp.	genus	38911		Edaphosaurus		genus	38911	Kungurian		279.3	272.3	Romer	1928	7693	Chordata	33815	Osteichthyes	34881	Cotylosauria	56749	Edaphosauridae	38910	Edaphosaurus	38911				5	specimens	-99.233330	33.755833	Indian Creek, 35 (Arroyo Formation)		Locality 35 (Romer 1928), Cacops bone bed, faunal Zone 4, Lower Clear Fork Group, Texas red-beds, redbeds	US	Texas	Baylor	based on nearby landmark	seconds	local area	"about 5 miles west of the Vernon road in the valley of the Wichita, not far from Indian Creek." (Williston 1911) \n\n"collections are mainly from the region near its mouth [Lower Clear Fork]." See detailed locality map in Romer 1928. " Zone 4. Lower Clear Fork. Lat long is for Kemp Lake near today's mouth of Indian Creek. Numbered "35" with taxonomic list and on map, but is incorrectly numbered …	gp_mid	-28.95
296070	occ			28264		n. gen. Casea n. sp. broilii	species	113850		Casea broilii		species	113850	Kungurian		279.3	272.3	Williston	1910	9269	Chordata	33815	Osteichthyes	34881	Cotylosauria	56749	Caseidae	38913	Casea	38915				1	individuals	-99.233330	33.755833	Indian Creek, 35 (Arroyo Formation)		Locality 35 (Romer 1928), Cacops bone bed, faunal Zone 4, Lower Clear Fork Group, Texas red-beds, redbeds	US	Texas	Baylor	based on nearby landmark	seconds	local area	"about 5 miles west of the Vernon road in the valley of the Wichita, not far from Indian Creek." (Williston 1911) \n\n"collections are mainly from the region near its mouth [Lower Clear Fork]." See detailed locality map in Romer 1928. " Zone 4. Lower Clear Fork. Lat long is for Kemp Lake near today's mouth of Indian Creek. Numbered "35" with taxonomic list and on map, but is incorrectly numbered …	gp_mid	-28.95
296071	occ			28261		Eryops sp.	genus	37011		Eryops		genus	37011	Kungurian		279.3	272.3	Romer	1928	7693	Chordata	33815	Osteichthyes	34881	Temnospondyli	36320	Eryopidae	37007	Eryops	37011				6	specimens	-99.144997	33.755001	Pony Creek, 36 (Arroyo Formation)		Locality 36 (Romer 1928), faunal Zone 4, Lower Clear Fork Group, Texas red-beds, redbeds	US	Texas	Baylor	based on nearby landmark	seconds	outcrop	"A tributary of the Big Wichita on the south side, north of Seymour; the collections were made near the head of the creek.." See detailed locality map in Romer 1928. "Zone 4. Lower Clear Fork. Lat long is for Kemp Lake. Numbered "36" with taxonomic list and on map, but is incorrectly numbered "35" in text.	gp_mid	-28.88
296072	occ			28261		Diplocaulus sp.	genus	37264		Diplocaulus		genus	37264	Kungurian		279.3	272.3	Romer	1928	7693	Chordata	33815	Osteichthyes	34881			Diplocaulidae	142457	Diplocaulus	37264				13	specimens	-99.144997	33.755001	Pony Creek, 36 (Arroyo Formation)		Locality 36 (Romer 1928), faunal Zone 4, Lower Clear Fork Group, Texas red-beds, redbeds	US	Texas	Baylor	based on nearby landmark	seconds	outcrop	"A tributary of the Big Wichita on the south side, north of Seymour; the collections were made near the head of the creek.." See detailed locality map in Romer 1928. "Zone 4. Lower Clear Fork. Lat long is for Kemp Lake. Numbered "36" with taxonomic list and on map, but is incorrectly numbered "35" in text.	gp_mid	-28.88
296073	occ			28261		Captorhinus sp.	genus	37497		Captorhinus		genus	37497	Kungurian		279.3	272.3	Romer	1928	7693	Chordata	33815	Reptilia	36322			Captorhinidae	37495	Captorhinus	37497				1	specimens	-99.144997	33.755001	Pony Creek, 36 (Arroyo Formation)		Locality 36 (Romer 1928), faunal Zone 4, Lower Clear Fork Group, Texas red-beds, redbeds	US	Texas	Baylor	based on nearby landmark	seconds	outcrop	"A tributary of the Big Wichita on the south side, north of Seymour; the collections were made near the head of the creek.." See detailed locality map in Romer 1928. "Zone 4. Lower Clear Fork. Lat long is for Kemp Lake. Numbered "36" with taxonomic list and on map, but is incorrectly numbered "35" in text.	gp_mid	-28.88
296074	occ		R	28261		Labidosaurus sp.	genus	37501		Labidosaurus		genus	37501	Kungurian		279.3	272.3	Romer	1928	7693	Chordata	33815	Reptilia	36322			Captorhinidae	37495	Labidosaurus	37501				1	individuals	-99.144997	33.755001	Pony Creek, 36 (Arroyo Formation)		Locality 36 (Romer 1928), faunal Zone 4, Lower Clear Fork Group, Texas red-beds, redbeds	US	Texas	Baylor	based on nearby landmark	seconds	outcrop	"A tributary of the Big Wichita on the south side, north of Seymour; the collections were made near the head of the creek.." See detailed locality map in Romer 1928. "Zone 4. Lower Clear Fork. Lat long is for Kemp Lake. Numbered "36" with taxonomic list and on map, but is incorrectly numbered "35" in text.	gp_mid	-28.88
296074	occ	21137		28261		Labidosaurus hamatus	species	134918		Labidosaurus hamatus		species	134856	Kungurian		279.3	272.3	Seltin	1959	28359	Chordata	33815	Reptilia	36322			Captorhinidae	37495	Labidosaurus	37501				1	individuals	-99.144997	33.755001	Pony Creek, 36 (Arroyo Formation)		Locality 36 (Romer 1928), faunal Zone 4, Lower Clear Fork Group, Texas red-beds, redbeds	US	Texas	Baylor	based on nearby landmark	seconds	outcrop	"A tributary of the Big Wichita on the south side, north of Seymour; the collections were made near the head of the creek.." See detailed locality map in Romer 1928. "Zone 4. Lower Clear Fork. Lat long is for Kemp Lake. Numbered "36" with taxonomic list and on map, but is incorrectly numbered "35" in text.	gp_mid	-28.88
296075	occ			28261		Theropleura sp.	genus	138047	subjective synonym of	Ophiacodon		genus	38888	Kungurian		279.3	272.3	Romer	1928	7693	Chordata	33815	Osteichthyes	34881	Cotylosauria	56749	Ophiacodontidae	38884	Ophiacodon	38888				10	specimens	-99.144997	33.755001	Pony Creek, 36 (Arroyo Formation)		Locality 36 (Romer 1928), faunal Zone 4, Lower Clear Fork Group, Texas red-beds, redbeds	US	Texas	Baylor	based on nearby landmark	seconds	outcrop	"A tributary of the Big Wichita on the south side, north of Seymour; the collections were made near the head of the creek.." See detailed locality map in Romer 1928. "Zone 4. Lower Clear Fork. Lat long is for Kemp Lake. Numbered "36" with taxonomic list and on map, but is incorrectly numbered "35" in text.	gp_mid	-28.88
296076	occ			28261		Dimetrodon sp.	genus	38904		Dimetrodon		genus	38904	Kungurian		279.3	272.3	Romer	1928	7693	Chordata	33815	Osteichthyes	34881	Cotylosauria	56749	Sphenacodontidae	38901	Dimetrodon	38904				3	specimens	-99.144997	33.755001	Pony Creek, 36 (Arroyo Formation)		Locality 36 (Romer 1928), faunal Zone 4, Lower Clear Fork Group, Texas red-beds, redbeds	US	Texas	Baylor	based on nearby landmark	seconds	outcrop	"A tributary of the Big Wichita on the south side, north of Seymour; the collections were made near the head of the creek.." See detailed locality map in Romer 1928. "Zone 4. Lower Clear Fork. Lat long is for Kemp Lake. Numbered "36" with taxonomic list and on map, but is incorrectly numbered "35" in text.	gp_mid	-28.88
296077	occ			28266		Dissorophus sp.	genus	37027		Dissorophus		genus	37027	Kungurian		279.3	272.3	Romer	1928	7693	Chordata	33815	Osteichthyes	34881	Temnospondyli	36320	Dissorophidae	37017	Dissorophus	37027				1	specimens	-99.144997	33.755001	Gray's Creek, 37 (Arroyo Formation)		Locality 37 (Romer 1928), Craddock's ranch, faunal Zone 4, Lower Clear Fork Group, Texas red-beds, redbeds	US	Texas	Baylor	based on nearby landmark	seconds	local area	"About seven miles north and somewhat west of Seymour lies Craddock's ranch, an area of 6 square miles, drained by Gray's Creek on the east and Brush Creek on the west. Numerous "breaks" are present in this region.." See detailed locality map in Romer 1928. " Zone 4. Lower Clear Fork. Lat long is for Kemp Lake.	gp_mid	-28.88
296078	occ			28266		Diplocaulus sp.	genus	37264		Diplocaulus		genus	37264	Kungurian		279.3	272.3	Romer	1928	7693	Chordata	33815	Osteichthyes	34881			Diplocaulidae	142457	Diplocaulus	37264				2	specimens	-99.144997	33.755001	Gray's Creek, 37 (Arroyo Formation)		Locality 37 (Romer 1928), Craddock's ranch, faunal Zone 4, Lower Clear Fork Group, Texas red-beds, redbeds	US	Texas	Baylor	based on nearby landmark	seconds	local area	"About seven miles north and somewhat west of Seymour lies Craddock's ranch, an area of 6 square miles, drained by Gray's Creek on the east and Brush Creek on the west. Numerous "breaks" are present in this region.." See detailed locality map in Romer 1928. " Zone 4. Lower Clear Fork. Lat long is for Kemp Lake.	gp_mid	-28.88
296079	occ			28266		n. gen. Otocoelus n. sp. testudineus	species	138239	subjective synonym of	Dissorophus multicinctus		species	255227	Kungurian		279.3	272.3	Romer	1928	7693	Chordata	33815	Osteichthyes	34881	Temnospondyli	36320	Dissorophidae	37017	Dissorophus	37027						-99.144997	33.755001	Gray's Creek, 37 (Arroyo Formation)		Locality 37 (Romer 1928), Craddock's ranch, faunal Zone 4, Lower Clear Fork Group, Texas red-beds, redbeds	US	Texas	Baylor	based on nearby landmark	seconds	local area	"About seven miles north and somewhat west of Seymour lies Craddock's ranch, an area of 6 square miles, drained by Gray's Creek on the east and Brush Creek on the west. Numerous "breaks" are present in this region.." See detailed locality map in Romer 1928. " Zone 4. Lower Clear Fork. Lat long is for Kemp Lake.	gp_mid	-28.88
296080	occ			28266		Seymouria sp.	genus	37223		Seymouria		genus	37223	Kungurian		279.3	272.3	Romer	1928	7693	Chordata	33815	Osteichthyes	34881			Seymouriidae	37219	Seymouria	37223				1	specimens	-99.144997	33.755001	Gray's Creek, 37 (Arroyo Formation)		Locality 37 (Romer 1928), Craddock's ranch, faunal Zone 4, Lower Clear Fork Group, Texas red-beds, redbeds	US	Texas	Baylor	based on nearby landmark	seconds	local area	"About seven miles north and somewhat west of Seymour lies Craddock's ranch, an area of 6 square miles, drained by Gray's Creek on the east and Brush Creek on the west. Numerous "breaks" are present in this region.." See detailed locality map in Romer 1928. " Zone 4. Lower Clear Fork. Lat long is for Kemp Lake.	gp_mid	-28.88
296081	occ			28266		n. gen. Conodectes n. sp. favosus	species	138237	subjective synonym of	Seymouria baylorensis		species	137488	Kungurian		279.3	272.3	Romer	1928	7693	Chordata	33815	Osteichthyes	34881			Seymouriidae	37219	Seymouria	37223						-99.144997	33.755001	Gray's Creek, 37 (Arroyo Formation)		Locality 37 (Romer 1928), Craddock's ranch, faunal Zone 4, Lower Clear Fork Group, Texas red-beds, redbeds	US	Texas	Baylor	based on nearby landmark	seconds	local area	"About seven miles north and somewhat west of Seymour lies Craddock's ranch, an area of 6 square miles, drained by Gray's Creek on the east and Brush Creek on the west. Numerous "breaks" are present in this region.." See detailed locality map in Romer 1928. " Zone 4. Lower Clear Fork. Lat long is for Kemp Lake.	gp_mid	-28.88
296082	occ			28267		Eryops sp.	genus	37011		Eryops		genus	37011	Kungurian		279.3	272.3	Romer	1928	7693	Chordata	33815	Osteichthyes	34881	Temnospondyli	36320	Eryopidae	37007	Eryops	37011						-99.266670	33.700001	Craddock Bonebed, Brush Creek, 38 (Arroyo Formation)		Locality 38 (Romer 1928), Craddock's ranch, Craddock bone bed, Brushy Creek, Bushy Creek, faunal Zone 4, Lower Clear Fork Group, Texas red-beds, redbeds	US	Texas	Baylor	based on nearby landmark	minutes	local area	"About seven miles north and somewhat west of Seymour lies Craddock's ranch, an area of 6 square miles, drained by Gray's Creek on the east and Brush Creek on the west. Numerous "breaks" are present in this region.." See detailed locality map in Romer 1928. " Zone 4. Lower Clear Fork. Lat long is for area south of Kemp Lake between Brushy Creek and Gray Creek.	gp_mid	-29.00
296083	occ			28267		Aspidosaurus ? n. sp. peltatus	species	345924	nomen dubium	Dissorophidae		family	37017	Kungurian		279.3	272.3	Williston	1911	9228	Chordata	33815	Osteichthyes	34881	Temnospondyli	36320	Dissorophidae	37017								-99.266670	33.700001	Craddock Bonebed, Brush Creek, 38 (Arroyo Formation)		Locality 38 (Romer 1928), Craddock's ranch, Craddock bone bed, Brushy Creek, Bushy Creek, faunal Zone 4, Lower Clear Fork Group, Texas red-beds, redbeds	US	Texas	Baylor	based on nearby landmark	minutes	local area	"About seven miles north and somewhat west of Seymour lies Craddock's ranch, an area of 6 square miles, drained by Gray's Creek on the east and Brush Creek on the west. Numerous "breaks" are present in this region.." See detailed locality map in Romer 1928. " Zone 4. Lower Clear Fork. Lat long is for area south of Kemp Lake between Brushy Creek and Gray Creek.	gp_mid	-29.00
296084	occ			28267		Broiliellus n. sp. peltatus	species	345925	nomen dubium	Dissorophidae		family	37017	Kungurian		279.3	272.3	Romer	1928	7693	Chordata	33815	Osteichthyes	34881	Temnospondyli	36320	Dissorophidae	37017								-99.266670	33.700001	Craddock Bonebed, Brush Creek, 38 (Arroyo Formation)		Locality 38 (Romer 1928), Craddock's ranch, Craddock bone bed, Brushy Creek, Bushy Creek, faunal Zone 4, Lower Clear Fork Group, Texas red-beds, redbeds	US	Texas	Baylor	based on nearby landmark	minutes	local area	"About seven miles north and somewhat west of Seymour lies Craddock's ranch, an area of 6 square miles, drained by Gray's Creek on the east and Brush Creek on the west. Numerous "breaks" are present in this region.." See detailed locality map in Romer 1928. " Zone 4. Lower Clear Fork. Lat long is for area south of Kemp Lake between Brushy Creek and Gray Creek.	gp_mid	-29.00
296085	occ			28267		Dissorophidae indet.	family	37017		Dissorophidae		family	37017	Kungurian		279.3	272.3	Romer	1928	7693	Chordata	33815	Osteichthyes	34881	Temnospondyli	36320	Dissorophidae	37017								-99.266670	33.700001	Craddock Bonebed, Brush Creek, 38 (Arroyo Formation)		Locality 38 (Romer 1928), Craddock's ranch, Craddock bone bed, Brushy Creek, Bushy Creek, faunal Zone 4, Lower Clear Fork Group, Texas red-beds, redbeds	US	Texas	Baylor	based on nearby landmark	minutes	local area	"About seven miles north and somewhat west of Seymour lies Craddock's ranch, an area of 6 square miles, drained by Gray's Creek on the east and Brush Creek on the west. Numerous "breaks" are present in this region.." See detailed locality map in Romer 1928. " Zone 4. Lower Clear Fork. Lat long is for area south of Kemp Lake between Brushy Creek and Gray Creek.	gp_mid	-29.00
296086	occ			28267		Zatrachys sp.	genus	37056		Zatrachys		genus	37056	Kungurian		279.3	272.3	Romer	1928	7693	Chordata	33815	Osteichthyes	34881	Temnospondyli	36320	Zatracheidae	37053	Zatrachys	37056						-99.266670	33.700001	Craddock Bonebed, Brush Creek, 38 (Arroyo Formation)		Locality 38 (Romer 1928), Craddock's ranch, Craddock bone bed, Brushy Creek, Bushy Creek, faunal Zone 4, Lower Clear Fork Group, Texas red-beds, redbeds	US	Texas	Baylor	based on nearby landmark	minutes	local area	"About seven miles north and somewhat west of Seymour lies Craddock's ranch, an area of 6 square miles, drained by Gray's Creek on the east and Brush Creek on the west. Numerous "breaks" are present in this region.." See detailed locality map in Romer 1928. " Zone 4. Lower Clear Fork. Lat long is for area south of Kemp Lake between Brushy Creek and Gray Creek.	gp_mid	-29.00
296087	occ			28267		Trimerorhachis sp.	genus	36991		Trimerorhachis		genus	36991	Kungurian		279.3	272.3	Williston	1911	9228	Chordata	33815	Osteichthyes	34881	Temnospondyli	36320	Trimerorhachidae	36985	Trimerorhachis	36991						-99.266670	33.700001	Craddock Bonebed, Brush Creek, 38 (Arroyo Formation)		Locality 38 (Romer 1928), Craddock's ranch, Craddock bone bed, Brushy Creek, Bushy Creek, faunal Zone 4, Lower Clear Fork Group, Texas red-beds, redbeds	US	Texas	Baylor	based on nearby landmark	minutes	local area	"About seven miles north and somewhat west of Seymour lies Craddock's ranch, an area of 6 square miles, drained by Gray's Creek on the east and Brush Creek on the west. Numerous "breaks" are present in this region.." See detailed locality map in Romer 1928. " Zone 4. Lower Clear Fork. Lat long is for area south of Kemp Lake between Brushy Creek and Gray Creek.	gp_mid	-29.00
296088	occ			28267		Diplocaulus magnicornis	species	81712		Diplocaulus magnicornis		species	81712	Kungurian		279.3	272.3	Williston	1911	9228	Chordata	33815	Osteichthyes	34881			Diplocaulidae	142457	Diplocaulus	37264				7	specimens	-99.266670	33.700001	Craddock Bonebed, Brush Creek, 38 (Arroyo Formation)		Locality 38 (Romer 1928), Craddock's ranch, Craddock bone bed, Brushy Creek, Bushy Creek, faunal Zone 4, Lower Clear Fork Group, Texas red-beds, redbeds	US	Texas	Baylor	based on nearby landmark	minutes	local area	"About seven miles north and somewhat west of Seymour lies Craddock's ranch, an area of 6 square miles, drained by Gray's Creek on the east and Brush Creek on the west. Numerous "breaks" are present in this region.." See detailed locality map in Romer 1928. " Zone 4. Lower Clear Fork. Lat long is for area south of Kemp Lake between Brushy Creek and Gray Creek.	gp_mid	-29.00
296089	occ			28267		n. gen. Platyops n. sp. parvus	species	142455	subjective synonym of	Diplocaulus magnicornis		species	81712	Kungurian		279.3	272.3	Romer	1928	7693	Chordata	33815	Osteichthyes	34881			Diplocaulidae	142457	Diplocaulus	37264				1	individuals	-99.266670	33.700001	Craddock Bonebed, Brush Creek, 38 (Arroyo Formation)		Locality 38 (Romer 1928), Craddock's ranch, Craddock bone bed, Brushy Creek, Bushy Creek, faunal Zone 4, Lower Clear Fork Group, Texas red-beds, redbeds	US	Texas	Baylor	based on nearby landmark	minutes	local area	"About seven miles north and somewhat west of Seymour lies Craddock's ranch, an area of 6 square miles, drained by Gray's Creek on the east and Brush Creek on the west. Numerous "breaks" are present in this region.." See detailed locality map in Romer 1928. " Zone 4. Lower Clear Fork. Lat long is for area south of Kemp Lake between Brushy Creek and Gray Creek.	gp_mid	-29.00
296090	occ			28267		Lysorophus sp.	genus	37322		Lysorophus		genus	37322	Kungurian		279.3	272.3	Romer	1928	7693	Chordata	33815	Osteichthyes	34881	Lysorophia	37319			Lysorophus	37322						-99.266670	33.700001	Craddock Bonebed, Brush Creek, 38 (Arroyo Formation)		Locality 38 (Romer 1928), Craddock's ranch, Craddock bone bed, Brushy Creek, Bushy Creek, faunal Zone 4, Lower Clear Fork Group, Texas red-beds, redbeds	US	Texas	Baylor	based on nearby landmark	minutes	local area	"About seven miles north and somewhat west of Seymour lies Craddock's ranch, an area of 6 square miles, drained by Gray's Creek on the east and Brush Creek on the west. Numerous "breaks" are present in this region.." See detailed locality map in Romer 1928. " Zone 4. Lower Clear Fork. Lat long is for area south of Kemp Lake between Brushy Creek and Gray Creek.	gp_mid	-29.00
296092	occ			28267		Seymouria sp.	genus	37223		Seymouria		genus	37223	Kungurian		279.3	272.3	Williston	1911	9228	Chordata	33815	Osteichthyes	34881			Seymouriidae	37219	Seymouria	37223						-99.266670	33.700001	Craddock Bonebed, Brush Creek, 38 (Arroyo Formation)		Locality 38 (Romer 1928), Craddock's ranch, Craddock bone bed, Brushy Creek, Bushy Creek, faunal Zone 4, Lower Clear Fork Group, Texas red-beds, redbeds	US	Texas	Baylor	based on nearby landmark	minutes	local area	"About seven miles north and somewhat west of Seymour lies Craddock's ranch, an area of 6 square miles, drained by Gray's Creek on the east and Brush Creek on the west. Numerous "breaks" are present in this region.." See detailed locality map in Romer 1928. " Zone 4. Lower Clear Fork. Lat long is for area south of Kemp Lake between Brushy Creek and Gray Creek.	gp_mid	-29.00
296093	occ			28267		Diadectes sp.	genus	37247		Diadectes		genus	37247	Kungurian		279.3	272.3	Williston	1911	9228	Chordata	33815	Osteichthyes	34881	Cotylosauria	56749	Diadectidae	37246	Diadectes	37247						-99.266670	33.700001	Craddock Bonebed, Brush Creek, 38 (Arroyo Formation)		Locality 38 (Romer 1928), Craddock's ranch, Craddock bone bed, Brushy Creek, Bushy Creek, faunal Zone 4, Lower Clear Fork Group, Texas red-beds, redbeds	US	Texas	Baylor	based on nearby landmark	minutes	local area	"About seven miles north and somewhat west of Seymour lies Craddock's ranch, an area of 6 square miles, drained by Gray's Creek on the east and Brush Creek on the west. Numerous "breaks" are present in this region.." See detailed locality map in Romer 1928. " Zone 4. Lower Clear Fork. Lat long is for area south of Kemp Lake between Brushy Creek and Gray Creek.	gp_mid	-29.00
296094	occ			28267		Edaphosaurus sp.	genus	38911		Edaphosaurus		genus	38911	Kungurian		279.3	272.3	Romer	1928	7693	Chordata	33815	Osteichthyes	34881	Cotylosauria	56749	Edaphosauridae	38910	Edaphosaurus	38911						-99.266670	33.700001	Craddock Bonebed, Brush Creek, 38 (Arroyo Formation)		Locality 38 (Romer 1928), Craddock's ranch, Craddock bone bed, Brushy Creek, Bushy Creek, faunal Zone 4, Lower Clear Fork Group, Texas red-beds, redbeds	US	Texas	Baylor	based on nearby landmark	minutes	local area	"About seven miles north and somewhat west of Seymour lies Craddock's ranch, an area of 6 square miles, drained by Gray's Creek on the east and Brush Creek on the west. Numerous "breaks" are present in this region.." See detailed locality map in Romer 1928. " Zone 4. Lower Clear Fork. Lat long is for area south of Kemp Lake between Brushy Creek and Gray Creek.	gp_mid	-29.00
296095	occ			28267		Theropleura sp.	genus	138047	subjective synonym of	Ophiacodon		genus	38888	Kungurian		279.3	272.3	Romer	1928	7693	Chordata	33815	Osteichthyes	34881	Cotylosauria	56749	Ophiacodontidae	38884	Ophiacodon	38888						-99.266670	33.700001	Craddock Bonebed, Brush Creek, 38 (Arroyo Formation)		Locality 38 (Romer 1928), Craddock's ranch, Craddock bone bed, Brushy Creek, Bushy Creek, faunal Zone 4, Lower Clear Fork Group, Texas red-beds, redbeds	US	Texas	Baylor	based on nearby landmark	minutes	local area	"About seven miles north and somewhat west of Seymour lies Craddock's ranch, an area of 6 square miles, drained by Gray's Creek on the east and Brush Creek on the west. Numerous "breaks" are present in this region.." See detailed locality map in Romer 1928. " Zone 4. Lower Clear Fork. Lat long is for area south of Kemp Lake between Brushy Creek and Gray Creek.	gp_mid	-29.00
296096	occ			28267		Dimetrodon incisivus	species	54986	subjective synonym of	Dimetrodon limbatus		species	70401	Kungurian		279.3	272.3	Williston	1911	9228	Chordata	33815	Osteichthyes	34881	Cotylosauria	56749	Sphenacodontidae	38901	Dimetrodon	38904						-99.266670	33.700001	Craddock Bonebed, Brush Creek, 38 (Arroyo Formation)		Locality 38 (Romer 1928), Craddock's ranch, Craddock bone bed, Brushy Creek, Bushy Creek, faunal Zone 4, Lower Clear Fork Group, Texas red-beds, redbeds	US	Texas	Baylor	based on nearby landmark	minutes	local area	"About seven miles north and somewhat west of Seymour lies Craddock's ranch, an area of 6 square miles, drained by Gray's Creek on the east and Brush Creek on the west. Numerous "breaks" are present in this region.." See detailed locality map in Romer 1928. " Zone 4. Lower Clear Fork. Lat long is for area south of Kemp Lake between Brushy Creek and Gray Creek.	gp_mid	-29.00
296097	occ			28267		Dimetrodon gigas	species	138120	subjective synonym of	Eryops megacephalus		species	70397	Kungurian		279.3	272.3	Williston	1911	9228	Chordata	33815	Osteichthyes	34881	Temnospondyli	36320	Eryopidae	37007	Eryops	37011						-99.266670	33.700001	Craddock Bonebed, Brush Creek, 38 (Arroyo Formation)		Locality 38 (Romer 1928), Craddock's ranch, Craddock bone bed, Brushy Creek, Bushy Creek, faunal Zone 4, Lower Clear Fork Group, Texas red-beds, redbeds	US	Texas	Baylor	based on nearby landmark	minutes	local area	"About seven miles north and somewhat west of Seymour lies Craddock's ranch, an area of 6 square miles, drained by Gray's Creek on the east and Brush Creek on the west. Numerous "breaks" are present in this region.." See detailed locality map in Romer 1928. " Zone 4. Lower Clear Fork. Lat long is for area south of Kemp Lake between Brushy Creek and Gray Creek.	gp_mid	-29.00
296098	occ			28267		n. gen. Trispondylus n. sp. texensis	species	113851	recombined as	Trichasaurus texensis		species	113851	Kungurian		279.3	272.3	Romer	1928	7693	Chordata	33815	Osteichthyes	34881	Cotylosauria	56749	Caseidae	38913	Trichasaurus	38932						-99.266670	33.700001	Craddock Bonebed, Brush Creek, 38 (Arroyo Formation)		Locality 38 (Romer 1928), Craddock's ranch, Craddock bone bed, Brushy Creek, Bushy Creek, faunal Zone 4, Lower Clear Fork Group, Texas red-beds, redbeds	US	Texas	Baylor	based on nearby landmark	minutes	local area	"About seven miles north and somewhat west of Seymour lies Craddock's ranch, an area of 6 square miles, drained by Gray's Creek on the east and Brush Creek on the west. Numerous "breaks" are present in this region.." See detailed locality map in Romer 1928. " Zone 4. Lower Clear Fork. Lat long is for area south of Kemp Lake between Brushy Creek and Gray Creek.	gp_mid	-29.00
296099	occ			28267		Bolosaurus sp.	genus	37511		Bolosaurus		genus	37511	Kungurian		279.3	272.3	Romer	1928	7693	Chordata	33815	Reptilia	36322			Bolosauridae	37510	Bolosaurus	37511						-99.266670	33.700001	Craddock Bonebed, Brush Creek, 38 (Arroyo Formation)		Locality 38 (Romer 1928), Craddock's ranch, Craddock bone bed, Brushy Creek, Bushy Creek, faunal Zone 4, Lower Clear Fork Group, Texas red-beds, redbeds	US	Texas	Baylor	based on nearby landmark	minutes	local area	"About seven miles north and somewhat west of Seymour lies Craddock's ranch, an area of 6 square miles, drained by Gray's Creek on the east and Brush Creek on the west. Numerous "breaks" are present in this region.." See detailed locality map in Romer 1928. " Zone 4. Lower Clear Fork. Lat long is for area south of Kemp Lake between Brushy Creek and Gray Creek.	gp_mid	-29.00
296100	occ			28267		n. gen. Araeoscelis n. sp. gracilis	species	113849		Araeoscelis gracilis		species	113849	Kungurian		279.3	272.3	Vaughn	1955	4323	Chordata	33815	Reptilia	36322	Araeoscelidia	37769	Araeoscelidae	37772	Araeoscelis	37773				5	individuals	-99.266670	33.700001	Craddock Bonebed, Brush Creek, 38 (Arroyo Formation)		Locality 38 (Romer 1928), Craddock's ranch, Craddock bone bed, Brushy Creek, Bushy Creek, faunal Zone 4, Lower Clear Fork Group, Texas red-beds, redbeds	US	Texas	Baylor	based on nearby landmark	minutes	local area	"About seven miles north and somewhat west of Seymour lies Craddock's ranch, an area of 6 square miles, drained by Gray's Creek on the east and Brush Creek on the west. Numerous "breaks" are present in this region.." See detailed locality map in Romer 1928. " Zone 4. Lower Clear Fork. Lat long is for area south of Kemp Lake between Brushy Creek and Gray Creek.	gp_mid	-29.00
296101	occ			28267		n. gen. Trematops n. sp. milleri	species	137365	subjective synonym of	Acheloma cumminsi		species	81713	Kungurian		279.3	272.3	Williston	1911	9228	Chordata	33815	Osteichthyes	34881	Temnospondyli	36320	Trematopidae	37047	Acheloma	37048				1	individuals	-99.266670	33.700001	Craddock Bonebed, Brush Creek, 38 (Arroyo Formation)		Locality 38 (Romer 1928), Craddock's ranch, Craddock bone bed, Brushy Creek, Bushy Creek, faunal Zone 4, Lower Clear Fork Group, Texas red-beds, redbeds	US	Texas	Baylor	based on nearby landmark	minutes	local area	"About seven miles north and somewhat west of Seymour lies Craddock's ranch, an area of 6 square miles, drained by Gray's Creek on the east and Brush Creek on the west. Numerous "breaks" are present in this region.." See detailed locality map in Romer 1928. " Zone 4. Lower Clear Fork. Lat long is for area south of Kemp Lake between Brushy Creek and Gray Creek.	gp_mid	-29.00
296102	occ			28270		Eryops sp.	genus	37011		Eryops		genus	37011	Kungurian		279.3	272.3	Romer	1928	7693	Chordata	33815	Osteichthyes	34881	Temnospondyli	36320	Eryopidae	37007	Eryops	37011				3	specimens	-99.312775	33.714722	Hog Creek, 39 (Arroyo Formation)		Locality 39 (Romer 1928), faunal Zone 4, Lower Clear Fork Group, Texas red-beds, redbeds	US	Texas	Baylor	based on nearby landmark	seconds	outcrop	"The next creek west of Brush Creek.." See detailed locality map in Romer 1928. "Zone 4. Lower Clear Fork. Lat long is for Hog Creek.	gp_mid	-29.02
296103	occ			28270		Dissorophus multicinctus	species	255227		Dissorophus multicinctus		species	255227	Kungurian		279.3	272.3	Romer	1928	7693	Chordata	33815	Osteichthyes	34881	Temnospondyli	36320	Dissorophidae	37017	Dissorophus	37027				1	specimens	-99.312775	33.714722	Hog Creek, 39 (Arroyo Formation)		Locality 39 (Romer 1928), faunal Zone 4, Lower Clear Fork Group, Texas red-beds, redbeds	US	Texas	Baylor	based on nearby landmark	seconds	outcrop	"The next creek west of Brush Creek.." See detailed locality map in Romer 1928. "Zone 4. Lower Clear Fork. Lat long is for Hog Creek.	gp_mid	-29.02
296104	occ			28270		Trimerorhachis sp.	genus	36991		Trimerorhachis		genus	36991	Kungurian		279.3	272.3	Romer	1928	7693	Chordata	33815	Osteichthyes	34881	Temnospondyli	36320	Trimerorhachidae	36985	Trimerorhachis	36991				1	specimens	-99.312775	33.714722	Hog Creek, 39 (Arroyo Formation)		Locality 39 (Romer 1928), faunal Zone 4, Lower Clear Fork Group, Texas red-beds, redbeds	US	Texas	Baylor	based on nearby landmark	seconds	outcrop	"The next creek west of Brush Creek.." See detailed locality map in Romer 1928. "Zone 4. Lower Clear Fork. Lat long is for Hog Creek.	gp_mid	-29.02
296105	occ			28270		Diplocaulus sp.	genus	37264		Diplocaulus		genus	37264	Kungurian		279.3	272.3	Romer	1928	7693	Chordata	33815	Osteichthyes	34881			Diplocaulidae	142457	Diplocaulus	37264				3	specimens	-99.312775	33.714722	Hog Creek, 39 (Arroyo Formation)		Locality 39 (Romer 1928), faunal Zone 4, Lower Clear Fork Group, Texas red-beds, redbeds	US	Texas	Baylor	based on nearby landmark	seconds	outcrop	"The next creek west of Brush Creek.." See detailed locality map in Romer 1928. "Zone 4. Lower Clear Fork. Lat long is for Hog Creek.	gp_mid	-29.02
296106	occ			28270		Lysorophus sp.	genus	37322		Lysorophus		genus	37322	Kungurian		279.3	272.3	Romer	1928	7693	Chordata	33815	Osteichthyes	34881	Lysorophia	37319			Lysorophus	37322				2	specimens	-99.312775	33.714722	Hog Creek, 39 (Arroyo Formation)		Locality 39 (Romer 1928), faunal Zone 4, Lower Clear Fork Group, Texas red-beds, redbeds	US	Texas	Baylor	based on nearby landmark	seconds	outcrop	"The next creek west of Brush Creek.." See detailed locality map in Romer 1928. "Zone 4. Lower Clear Fork. Lat long is for Hog Creek.	gp_mid	-29.02
296107	occ		R	28270		Captorhinus sp.	genus	37497		Captorhinus		genus	37497	Kungurian		279.3	272.3	Romer	1928	7693	Chordata	33815	Reptilia	36322			Captorhinidae	37495	Captorhinus	37497				1	specimens	-99.312775	33.714722	Hog Creek, 39 (Arroyo Formation)		Locality 39 (Romer 1928), faunal Zone 4, Lower Clear Fork Group, Texas red-beds, redbeds	US	Texas	Baylor	based on nearby landmark	seconds	outcrop	"The next creek west of Brush Creek.." See detailed locality map in Romer 1928. "Zone 4. Lower Clear Fork. Lat long is for Hog Creek.	gp_mid	-29.02
296107	occ	21189		28270		Captorhinus aguti	species	90718		Captorhinus aguti		species	134887	Kungurian		279.3	272.3	Seltin	1959	28359	Chordata	33815	Reptilia	36322			Captorhinidae	37495	Captorhinus	37497				1	specimens	-99.312775	33.714722	Hog Creek, 39 (Arroyo Formation)		Locality 39 (Romer 1928), faunal Zone 4, Lower Clear Fork Group, Texas red-beds, redbeds	US	Texas	Baylor	based on nearby landmark	seconds	outcrop	"The next creek west of Brush Creek.." See detailed locality map in Romer 1928. "Zone 4. Lower Clear Fork. Lat long is for Hog Creek.	gp_mid	-29.02
296108	occ			28270		Labidosaurus sp.	genus	37501		Labidosaurus		genus	37501	Kungurian		279.3	272.3	Romer	1928	7693	Chordata	33815	Reptilia	36322			Captorhinidae	37495	Labidosaurus	37501				1	specimens	-99.312775	33.714722	Hog Creek, 39 (Arroyo Formation)		Locality 39 (Romer 1928), faunal Zone 4, Lower Clear Fork Group, Texas red-beds, redbeds	US	Texas	Baylor	based on nearby landmark	seconds	outcrop	"The next creek west of Brush Creek.." See detailed locality map in Romer 1928. "Zone 4. Lower Clear Fork. Lat long is for Hog Creek.	gp_mid	-29.02
296109	occ			28270		Labidosaurus hamatus	species	134918		Labidosaurus hamatus		species	134856	Kungurian		279.3	272.3	Seltin	1959	28359	Chordata	33815	Reptilia	36322			Captorhinidae	37495	Labidosaurus	37501				1	individuals	-99.312775	33.714722	Hog Creek, 39 (Arroyo Formation)		Locality 39 (Romer 1928), faunal Zone 4, Lower Clear Fork Group, Texas red-beds, redbeds	US	Texas	Baylor	based on nearby landmark	seconds	outcrop	"The next creek west of Brush Creek.." See detailed locality map in Romer 1928. "Zone 4. Lower Clear Fork. Lat long is for Hog Creek.	gp_mid	-29.02
296110	occ			28270		Dimetrodon sp.	genus	38904		Dimetrodon		genus	38904	Kungurian		279.3	272.3	Romer	1928	7693	Chordata	33815	Osteichthyes	34881	Cotylosauria	56749	Sphenacodontidae	38901	Dimetrodon	38904				3	specimens	-99.312775	33.714722	Hog Creek, 39 (Arroyo Formation)		Locality 39 (Romer 1928), faunal Zone 4, Lower Clear Fork Group, Texas red-beds, redbeds	US	Texas	Baylor	based on nearby landmark	seconds	outcrop	"The next creek west of Brush Creek.." See detailed locality map in Romer 1928. "Zone 4. Lower Clear Fork. Lat long is for Hog Creek.	gp_mid	-29.02
296111	occ			28272		Eryops sp.	genus	37011		Eryops		genus	37011	Kungurian		279.3	272.3	Romer	1928	7693	Chordata	33815	Osteichthyes	34881	Temnospondyli	36320	Eryopidae	37007	Eryops	37011				2	specimens	-99.260002	33.594166	Table Top Mountain, 40 (Arroyo Formation)		Locality 40 (Romer 1928), Table Top Mt., faunal Zone 4, Lower Clear Fork Group, Texas red-beds, redbeds	US	Texas	Baylor	based on nearby landmark	seconds	local area	"to the south above Craddock's ranch and Brush Creek." See detailed locality map in Romer 1928. " Zone 4. Lower Clear Fork. Lat long is for Seymour.	gp_mid	-29.05
296112	occ			28272		Trimerorhachis sp.	genus	36991		Trimerorhachis		genus	36991	Kungurian		279.3	272.3	Romer	1928	7693	Chordata	33815	Osteichthyes	34881	Temnospondyli	36320	Trimerorhachidae	36985	Trimerorhachis	36991				1	specimens	-99.260002	33.594166	Table Top Mountain, 40 (Arroyo Formation)		Locality 40 (Romer 1928), Table Top Mt., faunal Zone 4, Lower Clear Fork Group, Texas red-beds, redbeds	US	Texas	Baylor	based on nearby landmark	seconds	local area	"to the south above Craddock's ranch and Brush Creek." See detailed locality map in Romer 1928. " Zone 4. Lower Clear Fork. Lat long is for Seymour.	gp_mid	-29.05
296113	occ			28272		Diplocaulus n. sp. copei	species	142459	nomen vanum	Diplocaulus		genus	37264	Kungurian		279.3	272.3	Romer	1928	7693	Chordata	33815	Osteichthyes	34881			Diplocaulidae	142457	Diplocaulus	37264				8	specimens	-99.260002	33.594166	Table Top Mountain, 40 (Arroyo Formation)		Locality 40 (Romer 1928), Table Top Mt., faunal Zone 4, Lower Clear Fork Group, Texas red-beds, redbeds	US	Texas	Baylor	based on nearby landmark	seconds	local area	"to the south above Craddock's ranch and Brush Creek." See detailed locality map in Romer 1928. " Zone 4. Lower Clear Fork. Lat long is for Seymour.	gp_mid	-29.05
296114	occ			28272		Platyops sp.	genus	142454	subjective synonym of	Diplocaulus		genus	37264	Kungurian		279.3	272.3	Romer	1928	7693	Chordata	33815	Osteichthyes	34881			Diplocaulidae	142457	Diplocaulus	37264				6	specimens	-99.260002	33.594166	Table Top Mountain, 40 (Arroyo Formation)		Locality 40 (Romer 1928), Table Top Mt., faunal Zone 4, Lower Clear Fork Group, Texas red-beds, redbeds	US	Texas	Baylor	based on nearby landmark	seconds	local area	"to the south above Craddock's ranch and Brush Creek." See detailed locality map in Romer 1928. " Zone 4. Lower Clear Fork. Lat long is for Seymour.	gp_mid	-29.05
296115	occ			28272		Seymouria sp.	genus	37223		Seymouria		genus	37223	Kungurian		279.3	272.3	Romer	1928	7693	Chordata	33815	Osteichthyes	34881			Seymouriidae	37219	Seymouria	37223				1	specimens	-99.260002	33.594166	Table Top Mountain, 40 (Arroyo Formation)		Locality 40 (Romer 1928), Table Top Mt., faunal Zone 4, Lower Clear Fork Group, Texas red-beds, redbeds	US	Texas	Baylor	based on nearby landmark	seconds	local area	"to the south above Craddock's ranch and Brush Creek." See detailed locality map in Romer 1928. " Zone 4. Lower Clear Fork. Lat long is for Seymour.	gp_mid	-29.05
296116	occ			28272		Diadectes sp.	genus	37247		Diadectes		genus	37247	Kungurian		279.3	272.3	Romer	1928	7693	Chordata	33815	Osteichthyes	34881	Cotylosauria	56749	Diadectidae	37246	Diadectes	37247				2	specimens	-99.260002	33.594166	Table Top Mountain, 40 (Arroyo Formation)		Locality 40 (Romer 1928), Table Top Mt., faunal Zone 4, Lower Clear Fork Group, Texas red-beds, redbeds	US	Texas	Baylor	based on nearby landmark	seconds	local area	"to the south above Craddock's ranch and Brush Creek." See detailed locality map in Romer 1928. " Zone 4. Lower Clear Fork. Lat long is for Seymour.	gp_mid	-29.05
296117	occ			28272		Captorhinus sp.	genus	37497		Captorhinus		genus	37497	Kungurian		279.3	272.3	Romer	1928	7693	Chordata	33815	Reptilia	36322			Captorhinidae	37495	Captorhinus	37497				2	specimens	-99.260002	33.594166	Table Top Mountain, 40 (Arroyo Formation)		Locality 40 (Romer 1928), Table Top Mt., faunal Zone 4, Lower Clear Fork Group, Texas red-beds, redbeds	US	Texas	Baylor	based on nearby landmark	seconds	local area	"to the south above Craddock's ranch and Brush Creek." See detailed locality map in Romer 1928. " Zone 4. Lower Clear Fork. Lat long is for Seymour.	gp_mid	-29.05
296118	occ			28272		Poliosaurus sp.	genus	138052	subjective synonym of	Ophiacodon		genus	38888	Kungurian		279.3	272.3	Romer	1928	7693	Chordata	33815	Osteichthyes	34881	Cotylosauria	56749	Ophiacodontidae	38884	Ophiacodon	38888				2	specimens	-99.260002	33.594166	Table Top Mountain, 40 (Arroyo Formation)		Locality 40 (Romer 1928), Table Top Mt., faunal Zone 4, Lower Clear Fork Group, Texas red-beds, redbeds	US	Texas	Baylor	based on nearby landmark	seconds	local area	"to the south above Craddock's ranch and Brush Creek." See detailed locality map in Romer 1928. " Zone 4. Lower Clear Fork. Lat long is for Seymour.	gp_mid	-29.05
296119	occ			28272		Theropleura sp.	genus	138047	subjective synonym of	Ophiacodon		genus	38888	Kungurian		279.3	272.3	Romer	1928	7693	Chordata	33815	Osteichthyes	34881	Cotylosauria	56749	Ophiacodontidae	38884	Ophiacodon	38888				1	specimens	-99.260002	33.594166	Table Top Mountain, 40 (Arroyo Formation)		Locality 40 (Romer 1928), Table Top Mt., faunal Zone 4, Lower Clear Fork Group, Texas red-beds, redbeds	US	Texas	Baylor	based on nearby landmark	seconds	local area	"to the south above Craddock's ranch and Brush Creek." See detailed locality map in Romer 1928. " Zone 4. Lower Clear Fork. Lat long is for Seymour.	gp_mid	-29.05
296120	occ			28273		Trimerorhachis sp.	genus	36991		Trimerorhachis		genus	36991	Kungurian		279.3	272.3	Romer	1928	7693	Chordata	33815	Osteichthyes	34881	Temnospondyli	36320	Trimerorhachidae	36985	Trimerorhachis	36991				1	specimens	-99.359444	33.733055	Crooked Creek, 41 (Arroyo Formation)		Locality 41 (Romer 1928), faunal Zone 4, Lower Clear Fork Group, Texas red-beds, redbeds	US	Texas	Baylor	based on nearby landmark	seconds	local area	"On the north side of the river, west of Hog Creek." See detailed locality map in Romer 1928. "Zone 4. Lower Clear Fork. Lat long is for the lower reaches of Crooked Creek, just above junction with Wichita River.	gp_mid	-29.05
296121	occ			28273		Diplocaulus sp.	genus	37264		Diplocaulus		genus	37264	Kungurian		279.3	272.3	Romer	1928	7693	Chordata	33815	Osteichthyes	34881			Diplocaulidae	142457	Diplocaulus	37264				3	specimens	-99.359444	33.733055	Crooked Creek, 41 (Arroyo Formation)		Locality 41 (Romer 1928), faunal Zone 4, Lower Clear Fork Group, Texas red-beds, redbeds	US	Texas	Baylor	based on nearby landmark	seconds	local area	"On the north side of the river, west of Hog Creek." See detailed locality map in Romer 1928. "Zone 4. Lower Clear Fork. Lat long is for the lower reaches of Crooked Creek, just above junction with Wichita River.	gp_mid	-29.05
296122	occ			28273		Diadectes sp.	genus	37247		Diadectes		genus	37247	Kungurian		279.3	272.3	Romer	1928	7693	Chordata	33815	Osteichthyes	34881	Cotylosauria	56749	Diadectidae	37246	Diadectes	37247				1	specimens	-99.359444	33.733055	Crooked Creek, 41 (Arroyo Formation)		Locality 41 (Romer 1928), faunal Zone 4, Lower Clear Fork Group, Texas red-beds, redbeds	US	Texas	Baylor	based on nearby landmark	seconds	local area	"On the north side of the river, west of Hog Creek." See detailed locality map in Romer 1928. "Zone 4. Lower Clear Fork. Lat long is for the lower reaches of Crooked Creek, just above junction with Wichita River.	gp_mid	-29.05
296123	occ			28273		Theropleura sp.	genus	138047	subjective synonym of	Ophiacodon		genus	38888	Kungurian		279.3	272.3	Romer	1928	7693	Chordata	33815	Osteichthyes	34881	Cotylosauria	56749	Ophiacodontidae	38884	Ophiacodon	38888				4	specimens	-99.359444	33.733055	Crooked Creek, 41 (Arroyo Formation)		Locality 41 (Romer 1928), faunal Zone 4, Lower Clear Fork Group, Texas red-beds, redbeds	US	Texas	Baylor	based on nearby landmark	seconds	local area	"On the north side of the river, west of Hog Creek." See detailed locality map in Romer 1928. "Zone 4. Lower Clear Fork. Lat long is for the lower reaches of Crooked Creek, just above junction with Wichita River.	gp_mid	-29.05
296128	occ			28275		Zatrachys sp.	genus	37056		Zatrachys		genus	37056	Kungurian		279.3	272.3	Romer	1928	7693	Chordata	33815	Osteichthyes	34881	Temnospondyli	36320	Zatracheidae	37053	Zatrachys	37056				1	specimens	-99.195557	33.973057	Beaver Creek, 42 (Arroyo Formation)		Locality 42 (Romer 1928), Beaver Creek Wilbarger County, faunal Zone 4, Lower Clear Fork Group, Texas red-beds, redbeds	US	Texas	Wilbarger	based on nearby landmark	seconds	outcrop	"The upper reaches of the stream have yielded a few remains." See detailed locality map in Romer 1928. "Zone 4. Lower Clear Fork. Lat long is for Beaver Creek.	gp_mid	-28.81
296129	occ			28275		n. gen. Diadectoides n. sp. cretin	species	321001	subjective synonym of	Diadectes tenuitectes		species	137873	Kungurian		279.3	272.3	Romer	1928	7693	Chordata	33815	Osteichthyes	34881	Cotylosauria	56749	Diadectidae	37246	Diadectes	37247				1	specimens	-99.195557	33.973057	Beaver Creek, 42 (Arroyo Formation)		Locality 42 (Romer 1928), Beaver Creek Wilbarger County, faunal Zone 4, Lower Clear Fork Group, Texas red-beds, redbeds	US	Texas	Wilbarger	based on nearby landmark	seconds	outcrop	"The upper reaches of the stream have yielded a few remains." See detailed locality map in Romer 1928. "Zone 4. Lower Clear Fork. Lat long is for Beaver Creek.	gp_mid	-28.81
296130	occ			28275		Theropleura n. sp. grandis	species	138059	recombined as	Dimetrodon grandis		species	138059	Kungurian		279.3	272.3	Romer	1928	7693	Chordata	33815	Osteichthyes	34881	Cotylosauria	56749	Sphenacodontidae	38901	Dimetrodon	38904				1	specimens	-99.195557	33.973057	Beaver Creek, 42 (Arroyo Formation)		Locality 42 (Romer 1928), Beaver Creek Wilbarger County, faunal Zone 4, Lower Clear Fork Group, Texas red-beds, redbeds	US	Texas	Wilbarger	based on nearby landmark	seconds	outcrop	"The upper reaches of the stream have yielded a few remains." See detailed locality map in Romer 1928. "Zone 4. Lower Clear Fork. Lat long is for Beaver Creek.	gp_mid	-28.81
296131	occ			28275		Dimetrodon sp.	genus	38904		Dimetrodon		genus	38904	Kungurian		279.3	272.3	Romer	1928	7693	Chordata	33815	Osteichthyes	34881	Cotylosauria	56749	Sphenacodontidae	38901	Dimetrodon	38904				1	specimens	-99.195557	33.973057	Beaver Creek, 42 (Arroyo Formation)		Locality 42 (Romer 1928), Beaver Creek Wilbarger County, faunal Zone 4, Lower Clear Fork Group, Texas red-beds, redbeds	US	Texas	Wilbarger	based on nearby landmark	seconds	outcrop	"The upper reaches of the stream have yielded a few remains." See detailed locality map in Romer 1928. "Zone 4. Lower Clear Fork. Lat long is for Beaver Creek.	gp_mid	-28.81
296132	occ			28275		n. gen. Bathyglyptus n. sp. theodori	species	165041		Bathyglyptus theodori		species	165041	Kungurian		279.3	272.3	Romer	1928	7693	Chordata	33815	Osteichthyes	34881	Cotylosauria	56749			Bathyglyptus	165040				1	specimens	-99.195557	33.973057	Beaver Creek, 42 (Arroyo Formation)		Locality 42 (Romer 1928), Beaver Creek Wilbarger County, faunal Zone 4, Lower Clear Fork Group, Texas red-beds, redbeds	US	Texas	Wilbarger	based on nearby landmark	seconds	outcrop	"The upper reaches of the stream have yielded a few remains." See detailed locality map in Romer 1928. "Zone 4. Lower Clear Fork. Lat long is for Beaver Creek.	gp_mid	-28.81
296133	occ			28276		Lysorophus sp.	genus	37322		Lysorophus		genus	37322	Kungurian		279.3	272.3	Romer	1928	7693	Chordata	33815	Osteichthyes	34881	Lysorophia	37319			Lysorophus	37322				1	specimens	-99.260002	33.594166	Dead Man's Creek, 43 (Arroyo Formation)		Locality 43 (Romer 1928), faunal Zone 4, Lower Clear Fork Group, Texas red-beds, redbeds	US	Texas	Baylor	based on nearby landmark	seconds	local area	"on the south side of the Big Wichita." See detailed locality map in Romer 1928. "Zone 4. Lower Clear Fork. Lat long is for Seymour.	gp_mid	-29.05
296134	occ			28276		Theropleura sp.	genus	138047	subjective synonym of	Ophiacodon		genus	38888	Kungurian		279.3	272.3	Romer	1928	7693	Chordata	33815	Osteichthyes	34881	Cotylosauria	56749	Ophiacodontidae	38884	Ophiacodon	38888				1	specimens	-99.260002	33.594166	Dead Man's Creek, 43 (Arroyo Formation)		Locality 43 (Romer 1928), faunal Zone 4, Lower Clear Fork Group, Texas red-beds, redbeds	US	Texas	Baylor	based on nearby landmark	seconds	local area	"on the south side of the Big Wichita." See detailed locality map in Romer 1928. "Zone 4. Lower Clear Fork. Lat long is for Seymour.	gp_mid	-29.05
296135	occ			28277		Eryops sp.	genus	37011		Eryops		genus	37011	Kungurian		279.3	272.3	Romer	1928	7693	Chordata	33815	Osteichthyes	34881	Temnospondyli	36320	Eryopidae	37007	Eryops	37011				1	specimens	-99.260002	33.594166	Soap Creek, 44 (Arroyo Formation)		Locality 43 (Romer 1928), faunal Zone 4, Lower Clear Fork Group, Texas red-beds, redbeds	US	Texas	Baylor	based on nearby landmark	seconds	local area	"on the south side of the Big Wichita." See detailed locality map in Romer 1928. "Zone 4. Lower Clear Fork. Lat long is for Seymour.	gp_mid	-29.05
296136	occ			28277		Diplocaulus sp.	genus	37264		Diplocaulus		genus	37264	Kungurian		279.3	272.3	Romer	1928	7693	Chordata	33815	Osteichthyes	34881			Diplocaulidae	142457	Diplocaulus	37264				1	specimens	-99.260002	33.594166	Soap Creek, 44 (Arroyo Formation)		Locality 43 (Romer 1928), faunal Zone 4, Lower Clear Fork Group, Texas red-beds, redbeds	US	Texas	Baylor	based on nearby landmark	seconds	local area	"on the south side of the Big Wichita." See detailed locality map in Romer 1928. "Zone 4. Lower Clear Fork. Lat long is for Seymour.	gp_mid	-29.05
296137	occ			28277		Theropleura sp.	genus	138047	subjective synonym of	Ophiacodon		genus	38888	Kungurian		279.3	272.3	Romer	1928	7693	Chordata	33815	Osteichthyes	34881	Cotylosauria	56749	Ophiacodontidae	38884	Ophiacodon	38888				1	specimens	-99.260002	33.594166	Soap Creek, 44 (Arroyo Formation)		Locality 43 (Romer 1928), faunal Zone 4, Lower Clear Fork Group, Texas red-beds, redbeds	US	Texas	Baylor	based on nearby landmark	seconds	local area	"on the south side of the Big Wichita." See detailed locality map in Romer 1928. "Zone 4. Lower Clear Fork. Lat long is for Seymour.	gp_mid	-29.05
296138	occ			28256		Zatrachys n. sp. conchigerus	species	345926	nomen dubium	Temnospondyli		unranked clade	36320	Kungurian		279.3	272.3	Romer	1928	7693	Chordata	33815	Osteichthyes	34881	Temnospondyli	36320										-99.216667	33.766666	Coffee Creek, 34 (Arroyo Formation)		Locality 34 (Romer 1928), faunal Zone 4, Lower Clear Fork Group, Texas red-beds, redbeds; Locality VIIa (Romer & Price 1940); "Labidosaurus pocket"; Coffee Creek Bonebed; West Coffee Creek; Middle Coffee Creek; East Coffee Creek	US	Texas	Baylor/Willbarger	based on nearby landmark	minutes	local area	Collection comprises outcrops that today are at the bottom of Lake Kemp and outcrops in the northern vicinity of Lake Kemp. See detailed locality map in Romer 1928. "Zone 4. Lower Clear Fork". Lat long is for Kemp Lake near the today's mouths of West, Middle, and East Coffee Creek.	gp_mid	-28.93
296139	occ			28324		Cricotus n. sp. crassidiscus	species	309860		Cricotus crassidiscus		species	309860	Sakmarian	Artinskian	295.5	279.3	Cope	1884	28847	Chordata	33815	Osteichthyes	34881			Archeriidae	37195	Cricotus	37197				1	specimens	-98.625275	33.595554	North Fork of the Little Wichita, 8		Locality 8 (Romer 1928), Zone 0 or Zone 1, Texas red-beds, redbeds, Putnam or Admiral Formation, Boll, Cummins	US	Texas	Archer	based on nearby landmark	seconds	local area	"collected by Boll and Cummins are known to have been obtained from the lower portion of the course of this stream [North Fork], but cannot be exactly located." See detailed locality map in Romer 1928. Lat long is for Archer City.	gp_mid	-30.08
296140	occ			28324		Eryops sp.	genus	37011		Eryops		genus	37011	Sakmarian	Artinskian	295.5	279.3	Romer	1928	7693	Chordata	33815	Osteichthyes	34881	Temnospondyli	36320	Eryopidae	37007	Eryops	37011				6	specimens	-98.625275	33.595554	North Fork of the Little Wichita, 8		Locality 8 (Romer 1928), Zone 0 or Zone 1, Texas red-beds, redbeds, Putnam or Admiral Formation, Boll, Cummins	US	Texas	Archer	based on nearby landmark	seconds	local area	"collected by Boll and Cummins are known to have been obtained from the lower portion of the course of this stream [North Fork], but cannot be exactly located." See detailed locality map in Romer 1928. Lat long is for Archer City.	gp_mid	-30.08
296141	occ			28324		Trimerorhachis sp.	genus	36991		Trimerorhachis		genus	36991	Sakmarian	Artinskian	295.5	279.3	Romer	1928	7693	Chordata	33815	Osteichthyes	34881	Temnospondyli	36320	Trimerorhachidae	36985	Trimerorhachis	36991				1	specimens	-98.625275	33.595554	North Fork of the Little Wichita, 8		Locality 8 (Romer 1928), Zone 0 or Zone 1, Texas red-beds, redbeds, Putnam or Admiral Formation, Boll, Cummins	US	Texas	Archer	based on nearby landmark	seconds	local area	"collected by Boll and Cummins are known to have been obtained from the lower portion of the course of this stream [North Fork], but cannot be exactly located." See detailed locality map in Romer 1928. Lat long is for Archer City.	gp_mid	-30.08
296142	occ			28324		Diadectes n. sp. phaseolinus	species	320988	subjective synonym of	Diadectes sideropelicus		species	320982	Sakmarian	Artinskian	295.5	279.3	Romer	1928	7693	Chordata	33815	Osteichthyes	34881	Cotylosauria	56749	Diadectidae	37246	Diadectes	37247				3	specimens	-98.625275	33.595554	North Fork of the Little Wichita, 8		Locality 8 (Romer 1928), Zone 0 or Zone 1, Texas red-beds, redbeds, Putnam or Admiral Formation, Boll, Cummins	US	Texas	Archer	based on nearby landmark	seconds	local area	"collected by Boll and Cummins are known to have been obtained from the lower portion of the course of this stream [North Fork], but cannot be exactly located." See detailed locality map in Romer 1928. Lat long is for Archer City.	gp_mid	-30.08
296144	occ			28324		n. gen. Pariotichus n. sp. brachyops	species	136938		Pariotichus brachyops		species	136938	Sakmarian	Artinskian	295.5	279.3	Romer	1928	7693	Chordata	33815	Osteichthyes	34881	Microsauria	37278	Gymnarthridae	37293	Pariotichus	37299				1	specimens	-98.625275	33.595554	North Fork of the Little Wichita, 8		Locality 8 (Romer 1928), Zone 0 or Zone 1, Texas red-beds, redbeds, Putnam or Admiral Formation, Boll, Cummins	US	Texas	Archer	based on nearby landmark	seconds	local area	"collected by Boll and Cummins are known to have been obtained from the lower portion of the course of this stream [North Fork], but cannot be exactly located." See detailed locality map in Romer 1928. Lat long is for Archer City.	gp_mid	-30.08
296145	occ			28324		Dimetrodon sp.	genus	38904		Dimetrodon		genus	38904	Sakmarian	Artinskian	295.5	279.3	Romer	1928	7693	Chordata	33815	Osteichthyes	34881	Cotylosauria	56749	Sphenacodontidae	38901	Dimetrodon	38904				3	specimens	-98.625275	33.595554	North Fork of the Little Wichita, 8		Locality 8 (Romer 1928), Zone 0 or Zone 1, Texas red-beds, redbeds, Putnam or Admiral Formation, Boll, Cummins	US	Texas	Archer	based on nearby landmark	seconds	local area	"collected by Boll and Cummins are known to have been obtained from the lower portion of the course of this stream [North Fork], but cannot be exactly located." See detailed locality map in Romer 1928. Lat long is for Archer City.	gp_mid	-30.08
296146	occ			28256		Alegeinosaurus sp.	genus	37018		Alegeinosaurus		genus	37018	Kungurian		279.3	272.3	Romer	1928	7693	Chordata	33815	Osteichthyes	34881	Temnospondyli	36320	Dissorophidae	37017	Alegeinosaurus	37018				1	specimens	-99.216667	33.766666	Coffee Creek, 34 (Arroyo Formation)		Locality 34 (Romer 1928), faunal Zone 4, Lower Clear Fork Group, Texas red-beds, redbeds; Locality VIIa (Romer & Price 1940); "Labidosaurus pocket"; Coffee Creek Bonebed; West Coffee Creek; Middle Coffee Creek; East Coffee Creek	US	Texas	Baylor/Willbarger	based on nearby landmark	minutes	local area	Collection comprises outcrops that today are at the bottom of Lake Kemp and outcrops in the northern vicinity of Lake Kemp. See detailed locality map in Romer 1928. "Zone 4. Lower Clear Fork". Lat long is for Kemp Lake near the today's mouths of West, Middle, and East Coffee Creek.	gp_mid	-28.93
296147	occ			28256		Anisodexis sp.	genus	309177		Anisodexis		genus	309177	Kungurian		279.3	272.3	Romer	1928	7693	Chordata	33815	Osteichthyes	34881	Temnospondyli	36320	Eryopidae	37007	Anisodexis	309177				1	specimens	-99.216667	33.766666	Coffee Creek, 34 (Arroyo Formation)		Locality 34 (Romer 1928), faunal Zone 4, Lower Clear Fork Group, Texas red-beds, redbeds; Locality VIIa (Romer & Price 1940); "Labidosaurus pocket"; Coffee Creek Bonebed; West Coffee Creek; Middle Coffee Creek; East Coffee Creek	US	Texas	Baylor/Willbarger	based on nearby landmark	minutes	local area	Collection comprises outcrops that today are at the bottom of Lake Kemp and outcrops in the northern vicinity of Lake Kemp. See detailed locality map in Romer 1928. "Zone 4. Lower Clear Fork". Lat long is for Kemp Lake near the today's mouths of West, Middle, and East Coffee Creek.	gp_mid	-28.93
296148	occ			28256		Acheloma sp.	genus	37048		Acheloma		genus	37048	Kungurian		279.3	272.3	Romer	1928	7693	Chordata	33815	Osteichthyes	34881	Temnospondyli	36320	Trematopidae	37047	Acheloma	37048				1	specimens	-99.216667	33.766666	Coffee Creek, 34 (Arroyo Formation)		Locality 34 (Romer 1928), faunal Zone 4, Lower Clear Fork Group, Texas red-beds, redbeds; Locality VIIa (Romer & Price 1940); "Labidosaurus pocket"; Coffee Creek Bonebed; West Coffee Creek; Middle Coffee Creek; East Coffee Creek	US	Texas	Baylor/Willbarger	based on nearby landmark	minutes	local area	Collection comprises outcrops that today are at the bottom of Lake Kemp and outcrops in the northern vicinity of Lake Kemp. See detailed locality map in Romer 1928. "Zone 4. Lower Clear Fork". Lat long is for Kemp Lake near the today's mouths of West, Middle, and East Coffee Creek.	gp_mid	-28.93
296149	occ		R	28275		Gymnarthrus sp.	genus	137380	subjective synonym of	Cardiocephalus		genus	37294	Kungurian		279.3	272.3	Romer	1928	7693	Chordata	33815	Osteichthyes	34881	Microsauria	37278	Gymnarthridae	37293	Cardiocephalus	37294				1	specimens	-99.195557	33.973057	Beaver Creek, 42 (Arroyo Formation)		Locality 42 (Romer 1928), Beaver Creek Wilbarger County, faunal Zone 4, Lower Clear Fork Group, Texas red-beds, redbeds	US	Texas	Wilbarger	based on nearby landmark	seconds	outcrop	"The upper reaches of the stream have yielded a few remains." See detailed locality map in Romer 1928. "Zone 4. Lower Clear Fork. Lat long is for Beaver Creek.	gp_mid	-28.81
296149	occ	21172		28275		Gymnarthrus willoughbyi	species	137382	subjective synonym of	Cardiocephalus sternbergi		species	90715	Kungurian		279.3	272.3	Gregory et al.	1956	28484	Chordata	33815	Osteichthyes	34881	Microsauria	37278	Gymnarthridae	37293	Cardiocephalus	37294				1	specimens	-99.195557	33.973057	Beaver Creek, 42 (Arroyo Formation)		Locality 42 (Romer 1928), Beaver Creek Wilbarger County, faunal Zone 4, Lower Clear Fork Group, Texas red-beds, redbeds	US	Texas	Wilbarger	based on nearby landmark	seconds	outcrop	"The upper reaches of the stream have yielded a few remains." See detailed locality map in Romer 1928. "Zone 4. Lower Clear Fork. Lat long is for Beaver Creek.	gp_mid	-28.81
296150	occ			28261		Isodectes sp.	genus	36983		Isodectes		genus	36983	Kungurian		279.3	272.3	Romer	1928	7693	Chordata	33815	Osteichthyes	34881	Temnospondyli	36320	Saurerpetontidae	36980	Isodectes	36983				1	specimens	-99.144997	33.755001	Pony Creek, 36 (Arroyo Formation)		Locality 36 (Romer 1928), faunal Zone 4, Lower Clear Fork Group, Texas red-beds, redbeds	US	Texas	Baylor	based on nearby landmark	seconds	outcrop	"A tributary of the Big Wichita on the south side, north of Seymour; the collections were made near the head of the creek.." See detailed locality map in Romer 1928. "Zone 4. Lower Clear Fork. Lat long is for Kemp Lake. Numbered "36" with taxonomic list and on map, but is incorrectly numbered "35" in text.	gp_mid	-28.88
296595	occ			28394		Zatrachys serratus	species	255221		Zatrachys serratus		species	255221	Wolfcamp		296.4	268	Olson	1965	7820	Chordata	33815	Osteichthyes	34881	Temnospondyli	36320	Zatracheidae	37053	Zatrachys	37056				1	specimens	-97.049721	34.874168	Byars, McClain County ("Gearyan strata")			US	Oklahoma	McClain	based on nearby landmark	seconds		SW 1/4 SW 1/4 sec. 33, T 5 N, R 2 E, 3 miles southwest of Byars, McClain County. Lat long is for Byars.	gp_mid	-28.26
296596	occ			28394		Diadectes sp.	genus	37247		Diadectes		genus	37247	Wolfcamp		296.4	268	Olson	1965	7820	Chordata	33815	Osteichthyes	34881	Cotylosauria	56749	Diadectidae	37246	Diadectes	37247						-97.049721	34.874168	Byars, McClain County ("Gearyan strata")			US	Oklahoma	McClain	based on nearby landmark	seconds		SW 1/4 SW 1/4 sec. 33, T 5 N, R 2 E, 3 miles southwest of Byars, McClain County. Lat long is for Byars.	gp_mid	-28.26
297321	occ			28463		cf. Branchiosaurus petrolei	species	358775		Branchiosaurus petrolei		species	358774	Autunian	Permian	298.9	252.17	Ronchi and Tintori	1997	7845	Chordata	33815	Osteichthyes	34881	Temnospondyli	36320	Branchiosauridae	37037	Branchiosaurus	37039						9.200000	40.200001	Perdasdefogu Basin Level D, Sardinia			IT	Sardinia	Ogliastra region	based on nearby landmark	minutes	local area	Level D corresponds to 7.5 cm bed in a half meter lucustrine sequence (see amphibian-bearing stratigraphic sequence, Fig. 2) occurring in the 20 square Km Perdasdefogu Basin, Ogliastra region, SE Sardinia. Lat long is for Barbagia.	gp_mid
297323	occ			28464		cf. Branchiosaurus petrolei	species	358775		Branchiosaurus petrolei		species	358774	Autunian	Permian	298.9	252.17	Ronchi and Tintori	1997	7845	Chordata	33815	Osteichthyes	34881	Temnospondyli	36320	Branchiosauridae	37037	Branchiosaurus	37039						9.200000	40.200001	Perdasdefogu Basin Level E, Sardinia			IT	Sardinia	Ogliastra region	based on nearby landmark	minutes	local area	Level E corresponds to 9 cm bed in a half meter lucustrine sequence (see amphibian-bearing stratigraphic sequence, Fig. 2) occurring in the 20 square Km Perdasdefogu Basin, Ogliastra region, SE Sardinia. Lat long is for Barbagia.	gp_mid
297325	occ			28465		cf. Branchiosaurus petrolei	species	358775		Branchiosaurus petrolei		species	358774	Autunian	Permian	298.9	252.17	Ronchi and Tintori	1997	7845	Chordata	33815	Osteichthyes	34881	Temnospondyli	36320	Branchiosauridae	37037	Branchiosaurus	37039						9.200000	40.200001	Perdasdefogu Basin Level G, Sardinia			IT	Sardinia	Ogliastra region	based on nearby landmark	minutes	local area	Level G corresponds to 20 cm bed in a half meter lucustrine sequence (see amphibian-bearing stratigraphic sequence, Fig. 2) occurring in the 20 square Km Perdasdefogu Basin, Ogliastra region, SE Sardinia. Lat long is for Barbagia.	gp_mid
297327	occ			28466		Eryops sp.	genus	37011		Eryops		genus	37011	Sakmarian		295.5	290.1	Vaughn	1958	7822	Chordata	33815	Osteichthyes	34881	Temnospondyli	36320	Eryopidae	37007	Eryops	37011				1	specimens	-80.482498	39.725834	One mile north of Ned (Dunkard Series)			US	Pennsylvania	Greene	based on nearby landmark	seconds	small collection	One mile north of Ned, in the southwesternmost part of Greene County, Pennsylvania. Lat long is for Ned.	gp_mid	-14.52
297328	occ			28468		Mesosaurus tenuidens	species	149291		Mesosaurus tenuidens		species	149291	Artinskian		290.1	279.3	Horsthemke et al.	1990	7853	Chordata	33815	Osteichthyes	34881	Cotylosauria	56749	Mesosauridae	37578	Mesosaurus	36324						14.050000	-21.200001	Section 2, Cycle 2, Unit 5 (Karoo Sequence)		Damaraland; Karroo; Huab Basin\r\n	NA	Erongo		estimated from map	minutes	outcrop	Section 2, Cycle 2, South of the Huab River (See Fig. 5), west of the Goboboseb Mountains, Huab Basin, northwestern Damaraland, Namibia.\nNote: This is in the southern part of the region referred to as Damaraland (original entry for State/province) in colonial times and during occupation by South Africa, which today is part of the Erongo Region of Namibia (TL).	gp_mid	-32.37
297329	occ			28469		Mesosaurus tenuidens	species	149291		Mesosaurus tenuidens		species	149291	Artinskian		290.1	279.3	Horsthemke et al.	1990	7853	Chordata	33815	Osteichthyes	34881	Cotylosauria	56749	Mesosauridae	37578	Mesosaurus	36324						14.050000	-21.200001	Section 3, Cycle 2, Unit 5 (Karoo Sequence)		Damaraland; Karroo; Huab Basin	NA	Erongo		estimated from map	minutes	outcrop	Goboboseb Mountains, see Fig. 5, Karoo Sequence, Huab Basin, northwestern Damaraland, Namibia.\nNote: This is in the southern part of the region referred to as Damaraland (original entry for State/province) in colonial times and during occupation by South Africa, which today is part of the Erongo Region of Namibia (TL).	gp_mid	-32.37
297330	occ			28470		Mesosaurus tenuidens	species	149291		Mesosaurus tenuidens		species	149291	Artinskian		290.1	279.3	Horsthemke et al.	1990	7853	Chordata	33815	Osteichthyes	34881	Cotylosauria	56749	Mesosauridae	37578	Mesosaurus	36324						14.050000	-21.200001	Section 4, Cycle 2, Unit 5 (Karoo Sequence)		Damaraland; Karroo; Huab Basin	NA	Erongo		estimated from map	minutes	outcrop	Goboboseb Mountains, see Fig. 5, Karoo Sequence, Huab Basin, northwestern Damaraland, Namibia.\nNote: This is in the southern part of the region referred to as Damaraland (original entry for State/province) in colonial times and during occupation by South Africa, which today is part of the Erongo Region of Namibia (TL).	gp_mid	-32.37
297331	occ			28471		Mesosaurus tenuidens	species	149291		Mesosaurus tenuidens		species	149291	Artinskian		290.1	279.3	Horsthemke et al.	1990	7853	Chordata	33815	Osteichthyes	34881	Cotylosauria	56749	Mesosauridae	37578	Mesosaurus	36324						14.050000	-21.200001	Section 5, Cycle 2, Unit 6 (Karoo Sequence)		Damaraland; Karroo; Huab Basin	NA	Erongo		estimated from map	minutes	outcrop	Goboboseb Mountains, see Fig. 5, Karoo Sequence, Huab Basin, northwestern Damaraland, Namibia.\nNote: This is in the southern part of the region referred to as Damaraland (original entry for State/province) in colonial times and during occupation by South Africa, which today is part of the Erongo Region of Namibia (TL).	gp_mid	-32.37
297336	occ		R	28480		Bolosaurus n. sp. traati	species	161883		Bolosaurus traati		species	161883	Asselian		298.9	295.5	Tatarinov	1974	7855	Chordata	33815	Reptilia	36322			Bolosauridae	37510	Bolosaurus	37511				1	elements	55.182499	62.115002	Shakhovykh homestead, Yuzhnaya Mylva River			RU	Komi	Ust'-Kulom	based on nearby landmark	seconds	small collection	Komi ASSR, headwaters of Yuzhnaya Mylva River, outcrop below Shakhovykh homestead. Lat long is for Shakhovykh.	gp_mid	36.65
297336	occ	21670		28480		Bolosauridae indet.	family	37510		Bolosauridae		family	37510	Asselian		298.9	295.5	Modesto and Rybczynski	2000	28429	Chordata	33815	Reptilia	36322			Bolosauridae	37510						1	elements	55.182499	62.115002	Shakhovykh homestead, Yuzhnaya Mylva River			RU	Komi	Ust'-Kulom	based on nearby landmark	seconds	small collection	Komi ASSR, headwaters of Yuzhnaya Mylva River, outcrop below Shakhovykh homestead. Lat long is for Shakhovykh.	gp_mid	36.65
297337	occ		R	28069		Hylonomus lyelli	species	139093		Hylonomus lyelli		species	139093	Westphalian A		318.1	314.6	Owen	1862	32316	Chordata	33815	Reptilia	36322			Protorothyrididae	37486	Hylonomus	37492				1	specimens	-64.451385	45.698612	Coal Mine Point; Divison 4, Section XV, coal-group 15		South Joggins; Coal Measures; Head of Bay of Fundy	CA	Nova Scotia	Cumberland	estimated from map	seconds	outcrop	Cliffs called the South Joggins (coast), about half a mile eastward of the Coal Pier.	gp_mid	-10.29
297337	occ	10231		28069		Dendrerpeton n. sp. oweni	species	164850	subjective synonym of	Dendrerpeton acadianum		species	164775	Westphalian A		318.1	314.6	Dawson	1863	32315	Chordata	33815	Osteichthyes	34881	Temnospondyli	36320	Dendrerpetonidae	36994	Dendrerpeton	36995				1	specimens	-64.451385	45.698612	Coal Mine Point; Divison 4, Section XV, coal-group 15		South Joggins; Coal Measures; Head of Bay of Fundy	CA	Nova Scotia	Cumberland	estimated from map	seconds	outcrop	Cliffs called the South Joggins (coast), about half a mile eastward of the Coal Pier.	gp_mid	-10.29
297339	occ			28069		n. gen. Dendrysekos n. sp. helogenes	species	336663		Dendrysekos helogenes		species	336663	Westphalian A		318.1	314.6	Steen	1934	7856	Chordata	33815	Osteichthyes	34881	Temnospondyli	36320	Dendrerpetonidae	36994	Dendrysekos	336660				1	specimens	-64.451385	45.698612	Coal Mine Point; Divison 4, Section XV, coal-group 15		South Joggins; Coal Measures; Head of Bay of Fundy	CA	Nova Scotia	Cumberland	estimated from map	seconds	outcrop	Cliffs called the South Joggins (coast), about half a mile eastward of the Coal Pier.	gp_mid	-10.29
297341	occ			28069		n. gen. Calligenethlon n. sp. watsoni	species	320849		Calligenethlon watsoni		species	320849	Westphalian A		318.1	314.6	Steen	1934	7856	Chordata	33815	Osteichthyes	34881			Eogyrinidae	37185	Calligenethlon	37186				1	specimens	-64.451385	45.698612	Coal Mine Point; Divison 4, Section XV, coal-group 15		South Joggins; Coal Measures; Head of Bay of Fundy	CA	Nova Scotia	Cumberland	estimated from map	seconds	outcrop	Cliffs called the South Joggins (coast), about half a mile eastward of the Coal Pier.	gp_mid	-10.29
297342	occ			28069		n. gen. Hylonomus n. sp. lyelli	species	139093		Hylonomus lyelli		species	139093	Westphalian A		318.1	314.6	Steen	1934	7856	Chordata	33815	Reptilia	36322			Protorothyrididae	37486	Hylonomus	37492				3	specimens	-64.451385	45.698612	Coal Mine Point; Divison 4, Section XV, coal-group 15		South Joggins; Coal Measures; Head of Bay of Fundy	CA	Nova Scotia	Cumberland	estimated from map	seconds	outcrop	Cliffs called the South Joggins (coast), about half a mile eastward of the Coal Pier.	gp_mid	-10.29
297343	occ			28069		"Hylonomus" latidens	species	37492	species not entered	Hylonomus		genus	37492	Westphalian A		318.1	314.6	Steen	1934	7856	Chordata	33815	Reptilia	36322			Protorothyrididae	37486	Hylonomus	37492				4	specimens	-64.451385	45.698612	Coal Mine Point; Divison 4, Section XV, coal-group 15		South Joggins; Coal Measures; Head of Bay of Fundy	CA	Nova Scotia	Cumberland	estimated from map	seconds	outcrop	Cliffs called the South Joggins (coast), about half a mile eastward of the Coal Pier.	gp_mid	-10.29
297344	occ			28069		Hylerpeton n. sp. curtidentatum	species	139140	subjective synonym of	Hylonomus lyelli		species	139093	Westphalian A		318.1	314.6	Steen	1934	7856	Chordata	33815	Reptilia	36322			Protorothyrididae	37486	Hylonomus	37492				1	individuals	-64.451385	45.698612	Coal Mine Point; Divison 4, Section XV, coal-group 15		South Joggins; Coal Measures; Head of Bay of Fundy	CA	Nova Scotia	Cumberland	estimated from map	seconds	outcrop	Cliffs called the South Joggins (coast), about half a mile eastward of the Coal Pier.	gp_mid	-10.29
297345	occ			28069		n. gen. Leiocephalikon n. sp. eutheton	species	137991	subjective synonym of	Leiocephalikon problematicum		species	137993	Westphalian A		318.1	314.6	Steen	1934	7856	Chordata	33815	Osteichthyes	34881	Microsauria	37278	Gymnarthridae	37293	Leiocephalikon	37298				1	individuals	-64.451385	45.698612	Coal Mine Point; Divison 4, Section XV, coal-group 15		South Joggins; Coal Measures; Head of Bay of Fundy	CA	Nova Scotia	Cumberland	estimated from map	seconds	outcrop	Cliffs called the South Joggins (coast), about half a mile eastward of the Coal Pier.	gp_mid	-10.29
297346	occ			28069		Lepospondyli indet.	unranked clade	37250		Lepospondyli		unranked clade	37250	Westphalian A		318.1	314.6	Steen	1934	7856	Chordata	33815	Osteichthyes	34881												-64.451385	45.698612	Coal Mine Point; Divison 4, Section XV, coal-group 15		South Joggins; Coal Measures; Head of Bay of Fundy	CA	Nova Scotia	Cumberland	estimated from map	seconds	outcrop	Cliffs called the South Joggins (coast), about half a mile eastward of the Coal Pier.	gp_mid	-10.29
346289	occ			11165		Archeria crassidisca	species	345353		Archeria crassidisca		species	229309	Asselian	Sakmarian	298.9	290.1	Sander	1987	4113	Chordata	33815	Osteichthyes	34881			Archeriidae	37195	Archeria	37196						-98.699997	33.683334	Geraldine Bonebed			US	Texas	Archer	estimated from map	minutes	small collection	Locality is around 3km (~2miles) east of the intersection of Highway 25 and another unnamed Highway.	gp_mid	-30.37
346290	occ			11165		Eryops megacephalus	species	70397		Eryops megacephalus		species	70397	Asselian	Sakmarian	298.9	290.1	Sander	1987	4113	Chordata	33815	Osteichthyes	34881	Temnospondyli	36320	Eryopidae	37007	Eryops	37011						-98.699997	33.683334	Geraldine Bonebed			US	Texas	Archer	estimated from map	minutes	small collection	Locality is around 3km (~2miles) east of the intersection of Highway 25 and another unnamed Highway.	gp_mid	-30.37
346291	occ			11165		Diadectes sp.	genus	37247		Diadectes		genus	37247	Asselian	Sakmarian	298.9	290.1	Sander	1987	4113	Chordata	33815	Osteichthyes	34881	Cotylosauria	56749	Diadectidae	37246	Diadectes	37247						-98.699997	33.683334	Geraldine Bonebed			US	Texas	Archer	estimated from map	minutes	small collection	Locality is around 3km (~2miles) east of the intersection of Highway 25 and another unnamed Highway.	gp_mid	-30.37
346292	occ			11165		Edaphosaurus boanerges	species	122352		Edaphosaurus boanerges		species	122352	Asselian	Sakmarian	298.9	290.1	Sander	1987	4113	Chordata	33815	Osteichthyes	34881	Cotylosauria	56749	Edaphosauridae	38910	Edaphosaurus	38911						-98.699997	33.683334	Geraldine Bonebed			US	Texas	Archer	estimated from map	minutes	small collection	Locality is around 3km (~2miles) east of the intersection of Highway 25 and another unnamed Highway.	gp_mid	-30.37
346293	occ			11165		Dimetrodon natalis	species	122781		Dimetrodon natalis		species	54971	Asselian	Sakmarian	298.9	290.1	Sander	1987	4113	Chordata	33815	Osteichthyes	34881	Cotylosauria	56749	Sphenacodontidae	38901	Dimetrodon	38904						-98.699997	33.683334	Geraldine Bonebed			US	Texas	Archer	estimated from map	minutes	small collection	Locality is around 3km (~2miles) east of the intersection of Highway 25 and another unnamed Highway.	gp_mid	-30.37
346294	occ			11165		Bolosaurus striatus	species	138029		Bolosaurus striatus		species	138029	Asselian	Sakmarian	298.9	290.1	Sander	1987	4113	Chordata	33815	Reptilia	36322			Bolosauridae	37510	Bolosaurus	37511						-98.699997	33.683334	Geraldine Bonebed			US	Texas	Archer	estimated from map	minutes	small collection	Locality is around 3km (~2miles) east of the intersection of Highway 25 and another unnamed Highway.	gp_mid	-30.37
349452	occ			11323		Tetrapoda indet.	unranked clade	53190		Tetrapoda		unranked clade	53190	Virgilian		303.4	298.9	Mamay and Mapes	1992	4164	Chordata	33815	Osteichthyes	34881												-106.250000	34.750000	Kinney Brick Quarry macroflora			US	New Mexico	Bernalillo	estimated from map	minutes	small collection	Material has been collected by Mamay and Watt and otehrs since 1967 from this site in the Kinney clay pit (SE 1/4, sec. 18, T.9 N., R. 6 E). Manzanita Mountains; Kinney Brick Company Quarry.	gp_mid	-35.49
367508	occ		R	28267		Captorhinus ? sp.	genus	37497		Captorhinus		genus	37497	Kungurian		279.3	272.3	Williston	1911	9228	Chordata	33815	Reptilia	36322			Captorhinidae	37495	Captorhinus	37497				1	individuals	-99.266670	33.700001	Craddock Bonebed, Brush Creek, 38 (Arroyo Formation)		Locality 38 (Romer 1928), Craddock's ranch, Craddock bone bed, Brushy Creek, Bushy Creek, faunal Zone 4, Lower Clear Fork Group, Texas red-beds, redbeds	US	Texas	Baylor	based on nearby landmark	minutes	local area	"About seven miles north and somewhat west of Seymour lies Craddock's ranch, an area of 6 square miles, drained by Gray's Creek on the east and Brush Creek on the west. Numerous "breaks" are present in this region.." See detailed locality map in Romer 1928. " Zone 4. Lower Clear Fork. Lat long is for area south of Kemp Lake between Brushy Creek and Gray Creek.	gp_mid	-29.00
367508	occ	21190		28267		Captorhinus aguti	species	90718		Captorhinus aguti		species	134887	Kungurian		279.3	272.3	Seltin	1959	28359	Chordata	33815	Reptilia	36322			Captorhinidae	37495	Captorhinus	37497				1	individuals	-99.266670	33.700001	Craddock Bonebed, Brush Creek, 38 (Arroyo Formation)		Locality 38 (Romer 1928), Craddock's ranch, Craddock bone bed, Brushy Creek, Bushy Creek, faunal Zone 4, Lower Clear Fork Group, Texas red-beds, redbeds	US	Texas	Baylor	based on nearby landmark	minutes	local area	"About seven miles north and somewhat west of Seymour lies Craddock's ranch, an area of 6 square miles, drained by Gray's Creek on the east and Brush Creek on the west. Numerous "breaks" are present in this region.." See detailed locality map in Romer 1928. " Zone 4. Lower Clear Fork. Lat long is for area south of Kemp Lake between Brushy Creek and Gray Creek.	gp_mid	-29.00
367509	occ			28267		Clepsydrops natalis	species	54971	recombined as	Dimetrodon natalis		species	54971	Kungurian		279.3	272.3	Williston	1911	9228	Chordata	33815	Osteichthyes	34881	Cotylosauria	56749	Sphenacodontidae	38901	Dimetrodon	38904						-99.266670	33.700001	Craddock Bonebed, Brush Creek, 38 (Arroyo Formation)		Locality 38 (Romer 1928), Craddock's ranch, Craddock bone bed, Brushy Creek, Bushy Creek, faunal Zone 4, Lower Clear Fork Group, Texas red-beds, redbeds	US	Texas	Baylor	based on nearby landmark	minutes	local area	"About seven miles north and somewhat west of Seymour lies Craddock's ranch, an area of 6 square miles, drained by Gray's Creek on the east and Brush Creek on the west. Numerous "breaks" are present in this region.." See detailed locality map in Romer 1928. " Zone 4. Lower Clear Fork. Lat long is for area south of Kemp Lake between Brushy Creek and Gray Creek.	gp_mid	-29.00
367510	occ			34761		n. gen. Elcabrosaurus n. sp. baldwini	species	54985	subjective synonym of	Sphenacodon ferox		species	122487	Virgilian		303.4	298.9	Case	1907	7374	Chordata	33815	Osteichthyes	34881	Cotylosauria	56749	Sphenacodontidae	38901	Sphenacodon	38909				1	individuals	-106.345558	36.305557	El Cobre Canyon (Cutler Formation)		El Cabre (Cope Collection)	US	New Mexico	Rio Arriba	estimated from map	seconds	local area	El Cabre locality in Case 1907; "El Cobre" locality in AMNH Collections data.\r\n"There is in the Cope Collection a considerable quantity of material from New Mexico, El Cabre and Arroyo de Agua, names that do not appear on the maps." (Case 1907)\r\nEl Cobre Canyon is located approximately 8 km northwest of the village of Abiquiu, Rio Arriba County, New Mexico (Berman, 1993). Lat Long is for cent…	gp_mid	-34.62
367591	occ			34761		Dimetrodon n. sp. navajovicus	species	54987	recombined as	Ophiacodon navajovicus		species	54987	Virgilian		303.4	298.9	Case	1907	7374	Chordata	33815	Osteichthyes	34881	Cotylosauria	56749	Ophiacodontidae	38884	Ophiacodon	38888				9	individuals	-106.345558	36.305557	El Cobre Canyon (Cutler Formation)		El Cabre (Cope Collection)	US	New Mexico	Rio Arriba	estimated from map	seconds	local area	El Cabre locality in Case 1907; "El Cobre" locality in AMNH Collections data.\r\n"There is in the Cope Collection a considerable quantity of material from New Mexico, El Cabre and Arroyo de Agua, names that do not appear on the maps." (Case 1907)\r\nEl Cobre Canyon is located approximately 8 km northwest of the village of Abiquiu, Rio Arriba County, New Mexico (Berman, 1993). Lat Long is for cent…	gp_mid	-34.62
367864	occ			34797		cf. Actinodon sp.	genus	37008		Actinodon		genus	37008	Asselian	Sakmarian	298.9	290.1	Heyler and Poplin	1990	9197	Chordata	33815	Osteichthyes	34881	Temnospondyli	36320	Eryopidae	37007	Actinodon	37008						2.966667	46.466667	Buxieres-les-Mines (Autunian shales)		Buxieres les Mines, Allier, Autunien	FR		Allier	based on nearby landmark	minutes	outcrop	Buxieres-les-Mines (near Moulins North of the Massif Central), Department of Allier	gp_mid	17.46
368129	occ			11149		Amphibia indet.	unranked clade	36319		Amphibia		unranked clade	36319	Artinskian		290.1	279.3	Mamay	1966	4105	Chordata	33815	Osteichthyes	34881												-99.133331	33.750000	Lake Kemp 1		USGS paleobotany loc. 10,000\r\nMabelle Limestone of Romer?	US	Texas	Baylor	based on nearby landmark	minutes	outcrop	The productive outcrop is approximately 6 miles north of Mabelle, in Baylor County, Tex. It is reached by following U.S. Highway 183-283 north from Mabelle to a point 0.4 miles south of the highway bridge under which the Wichita River flows eastward from the spillway of Lake Kemp. At this point one sees a conspicous exposure of predominantly tan sedimentary rocks in a low wast-facing bluff about …	gp_mid	-30.34
384336	occ		R	36571		n. gen. Trematopsis n. sp. seltini	species	56734	invalid subgroup of	Cacops		genus	37025	Kungurian		279.3	272.3	Olson	1956	9784	Chordata	33815	Osteichthyes	34881	Temnospondyli	36320	Dissorophidae	37017	Cacops	37025				1	individuals	-99.257774	33.602222	Olson Locality Bac (Vale Formation)		Beaver Creek, Bac locality	US	Texas	Baylor	based on nearby landmark	seconds	outcrop	In drainage area of Beaver Creek, Locality Bac is defined by aerial photographic index as follows: CUM 4B 65, road at 5.1-0.9, along breaks east to 6.3-1.0, north and northeast along breaks to 7.0-3.3, east-southeast around nose of breaks to 7.8-4.0, west to 6.1-4.8, and along breaks to 5.1-0.9. This area included beds of Arroyo age along its eastern margin and lower Vale beds over the more weste…	gp_mid	-29.04
384336	occ	10506		36571		Cacops cf. aspidephorus	species	56737		Cacops aspidephorus		species	56737	Kungurian		279.3	272.3	Milner	1985	7821	Chordata	33815	Osteichthyes	34881	Temnospondyli	36320	Dissorophidae	37017	Cacops	37025				1	individuals	-99.257774	33.602222	Olson Locality Bac (Vale Formation)		Beaver Creek, Bac locality	US	Texas	Baylor	based on nearby landmark	seconds	outcrop	In drainage area of Beaver Creek, Locality Bac is defined by aerial photographic index as follows: CUM 4B 65, road at 5.1-0.9, along breaks east to 6.3-1.0, north and northeast along breaks to 7.0-3.3, east-southeast around nose of breaks to 7.8-4.0, west to 6.1-4.8, and along breaks to 5.1-0.9. This area included beds of Arroyo age along its eastern margin and lower Vale beds over the more weste…	gp_mid	-29.04
390702	occ			37459		Tetrapoda indet.	unranked clade	53190		Tetrapoda		unranked clade	53190	Pennsylvanian		323.2	298.9	Mason	1878	10033	Chordata	33815	Osteichthyes	34881												-76.166664	40.816666	Ellengowan Shaft			US	Pennsylvania	Schuylkill	estimated from map	minutes	outcrop	Ellangowan colliery situated in E. Mahanoy Township, Schuylkill Co., about midway between Mahanoy city and Shenandoah, in a small valley diverging from the Mahanoy valley proper	gp_mid	-16.56
399134	occ		R	38320		Discosauriscus indet.	genus	37209		Discosauriscus		genus	37209	Rotliegendes		298.9	254	Tatarinov	1964	10284	Chordata	33815	Osteichthyes	34881			Discosauridae	320954	Discosauriscus	37209						69.985558	40.648609	Adrasman quarry			TJ			based on nearby landmark	seconds	outcrop	Latitude and longitude above are those of the settlement Adrasman. The quarry is 10km north-east from the settlement.	gp_mid	71.90
399134	occ	10568		38320		Ariekanerpeton indet.	genus	37208		Ariekanerpeton		genus	37208	Rotliegendes		298.9	254	Tatarinov	1964	10284	Chordata	33815	Osteichthyes	34881			Discosauriscidae	37207	Ariekanerpeton	37208						69.985558	40.648609	Adrasman quarry			TJ			based on nearby landmark	seconds	outcrop	Latitude and longitude above are those of the settlement Adrasman. The quarry is 10km north-east from the settlement.	gp_mid	71.90
399135	occ	10569		38320		Ariekanerpeton indet.	genus	37208		Ariekanerpeton		genus	37208	Rotliegendes		298.9	254	Tatarinov	1964	10284	Chordata	33815	Osteichthyes	34881			Discosauriscidae	37207	Ariekanerpeton	37208						69.985558	40.648609	Adrasman quarry			TJ			based on nearby landmark	seconds	outcrop	Latitude and longitude above are those of the settlement Adrasman. The quarry is 10km north-east from the settlement.	gp_mid	71.90
487397	occ			48897		n. gen. Bathygnathus n. sp. borealis	species	65123		Bathygnathus borealis		species	65123	Artinskian		290.1	279.3	Leidy	1853	13005	Chordata	33815	Osteichthyes	34881	Cotylosauria	56749	Sphenacodontidae	38901	Bathygnathus	38902				1	specimens	-63.516666	46.516666	McLeod farm well			CA	Prince Edward Island		based on nearby landmark	minutes	small collection	from well on farm of Donald McLeod, at French River, near New London, N shore of PEI	gp_mid	-0.67
492011	occ			49663		Tetrapoda indet.	unranked clade	53190		Tetrapoda		unranked clade	53190	Kasimovian		307	303.7	Schram and Schram	1979	13324	Chordata	33815	Osteichthyes	34881										1	individuals	-106.337997	35.000000	Kinney Clay Pit (USNM coll)			US	New Mexico	Bernalillo	estimated from map	degrees	small collection	Site in the Kinney clay pit (SE 1/4, sec. 18, T.9 N., R. 6 E). Manzanita Mountains; Kinney Brick Company Quarry.	gp_mid	-36.67
504423	occ			51265		Discosauriscus austriacus	species	229318		Discosauriscus austriacus		species	229318	Asselian	Sakmarian	298.9	290.1	Stamberg	1997	13653	Chordata	33815	Osteichthyes	34881			Discosauridae	320954	Discosauriscus	37209						16.656111	49.493057	Kochov-Novici stratigraphic section, Boskovice Furrow			CZ			based on nearby landmark	seconds	outcrop	Stratigraphic section between the villages of Kochov and Novici, northern region of the Boskovice Furrow, Orlice Basin, Czech Republic. Lat/long estimate based on Boskovice Jihomoravsky.	gp_mid	25.51
517728	occ			52522		Onchiodon labyrinthicus	species	66913		Onchiodon labyrinthicus		species	66913	Sakmarian		295.5	290.1	Boy	1990	14125	Chordata	33815	Osteichthyes	34881	Temnospondyli	36320	Eryopidae	37007	Onchiodon	37013						13.650278	50.999722	Niederhaslich		Niederhässlich; Niederhäslich; Nieder-Hässlich; Plauenscher Grund; Döhlen Basin	DE	Saxony	Weißeritzkreis	based on nearby landmark	seconds	outcrop	Niederhäslich in the Döhlen basin, today it is one part of the City of Freital, SW of Dresden in Sachsen; the outcrop does not exist anymore.	gp_mid	23.30
517729	occ			52522		Onchiodon aff. labyrinthicus	species	66913		Onchiodon labyrinthicus		species	66913	Sakmarian		295.5	290.1	Boy	1990	14125	Chordata	33815	Osteichthyes	34881	Temnospondyli	36320	Eryopidae	37007	Onchiodon	37013						13.650278	50.999722	Niederhaslich		Niederhässlich; Niederhäslich; Nieder-Hässlich; Plauenscher Grund; Döhlen Basin	DE	Saxony	Weißeritzkreis	based on nearby landmark	seconds	outcrop	Niederhäslich in the Döhlen basin, today it is one part of the City of Freital, SW of Dresden in Sachsen; the outcrop does not exist anymore.	gp_mid	23.30
517730	occ			52522		Branchiosaurus gracilis	species	345815		Branchiosaurus gracilis		species	345815	Sakmarian		295.5	290.1	Boy	1990	14125	Chordata	33815	Osteichthyes	34881	Temnospondyli	36320	Branchiosauridae	37037	Branchiosaurus	37039						13.650278	50.999722	Niederhaslich		Niederhässlich; Niederhäslich; Nieder-Hässlich; Plauenscher Grund; Döhlen Basin	DE	Saxony	Weißeritzkreis	based on nearby landmark	seconds	outcrop	Niederhäslich in the Döhlen basin, today it is one part of the City of Freital, SW of Dresden in Sachsen; the outcrop does not exist anymore.	gp_mid	23.30
517731	occ			52522		Branchierpeton amblystomum	species	345310		Branchierpeton amblystomum		species	255225	Sakmarian		295.5	290.1	Boy	1990	14125	Chordata	33815	Osteichthyes	34881	Temnospondyli	36320	Micromelerpetontidae	37041	Branchierpeton	37042						13.650278	50.999722	Niederhaslich		Niederhässlich; Niederhäslich; Nieder-Hässlich; Plauenscher Grund; Döhlen Basin	DE	Saxony	Weißeritzkreis	based on nearby landmark	seconds	outcrop	Niederhäslich in the Döhlen basin, today it is one part of the City of Freital, SW of Dresden in Sachsen; the outcrop does not exist anymore.	gp_mid	23.30
517732	occ			52522		Acanthostomatops vorax	species	345489		Acanthostomatops vorax		species	150298	Sakmarian		295.5	290.1	Boy	1990	14125	Chordata	33815	Osteichthyes	34881	Temnospondyli	36320	Zatracheidae	37053	Acanthostomatops	345488						13.650278	50.999722	Niederhaslich		Niederhässlich; Niederhäslich; Nieder-Hässlich; Plauenscher Grund; Döhlen Basin	DE	Saxony	Weißeritzkreis	based on nearby landmark	seconds	outcrop	Niederhäslich in the Döhlen basin, today it is one part of the City of Freital, SW of Dresden in Sachsen; the outcrop does not exist anymore.	gp_mid	23.30
559541	occ			58139		Branchiosaurus umbrosus	species	345813	recombined as	Apateon umbrosus		species	345813	Rotliegendes		298.9	254	Augusta	1938	15696	Chordata	33815	Osteichthyes	34881	Temnospondyli	36320	Branchiosauridae	37037	Apateon	37038						16.335833	50.583889	Olivtín, Broumov City, Boheme		Olivetin, Oelberg bei Branau	CZ	Boheme		based on nearby landmark	seconds		Olivetín, close to the City Broumov, Boheme\r\nGerman name of Olivetin (Oelberg) given by Estes 1970, J Paleont	gp_mid	26.98
559542	occ			58139		Melanerpeton pulcherrimum	species	320961		Melanerpeton pulcherrimum		species	320961	Rotliegendes		298.9	254	Augusta	1938	15696	Chordata	33815	Osteichthyes	34881	Temnospondyli	36320	Branchiosauridae	37037	Melanerpeton	260059						16.335833	50.583889	Olivtín, Broumov City, Boheme		Olivetin, Oelberg bei Branau	CZ	Boheme		based on nearby landmark	seconds		Olivetín, close to the City Broumov, Boheme\r\nGerman name of Olivetin (Oelberg) given by Estes 1970, J Paleont	gp_mid	26.98
628181	occ			67737		Dimetrodon sp.	genus	38904		Dimetrodon		genus	38904	Kungurian		279.3	272.3	Westgate	1989	702	Chordata	33815	Osteichthyes	34881	Cotylosauria	56749	Sphenacodontidae	38901	Dimetrodon	38904						-99.750000	32.130001	Taylor County Site 7 (Pelecypods)		B.E.G. 30996; W.P.A. quarry	US	Texas	Taylor	based on nearby landmark	2	small collection	"souther part of Taylor County, Texas, in the SW 1/4 of section 436 of the M. P. King survey, on the property of Mr. C.O. Patterson, Route 1, Lawn, Texas... 6 miles southwest of the small town of Lawn" (coordinate based on Lawn)	gp_mid	-30.15
629465	occ		R	67862		Eryops ? sp.	genus	37011		Eryops		genus	37011	Leonard		290.1	268	Olson	1991	28693	Chordata	33815	Osteichthyes	34881	Temnospondyli	36320	Eryopidae	37007	Eryops	37011				1	individuals	-98.403893	34.770557	Richards Spur		Fort Sill; OMNH locality V51; Dolese Bros. limestone quarry; FEP 60A	US	Oklahoma	Comanche	estimated from map	seconds	outcrop	"situated just west of the Anadarko-Lawton highway (U.S. routes 62 and 281), 10 1/2 miles south of Apache, about 1 1/2 miles south of the junction of this route and highway 277 (from Chickasha). It is about 6 miles north of Fort Sill, in sec. 31, T. 4 N. R. 11 W., Indian Meridian and Baseline, in Comanche County, Oklahoma" (Gregory et al., 1956 p. 2)	gp_mid	-28.89
629465	occ	24456		67862		Temnospondyli indet.	unranked clade	36320		Temnospondyli		unranked clade	36320	Leonard		290.1	268	Polley and Reisz	2011	35587	Chordata	33815	Osteichthyes	34881	Temnospondyli	36320								1	individuals	-98.403893	34.770557	Richards Spur		Fort Sill; OMNH locality V51; Dolese Bros. limestone quarry; FEP 60A	US	Oklahoma	Comanche	estimated from map	seconds	outcrop	"situated just west of the Anadarko-Lawton highway (U.S. routes 62 and 281), 10 1/2 miles south of Apache, about 1 1/2 miles south of the junction of this route and highway 277 (from Chickasha). It is about 6 miles north of Fort Sill, in sec. 31, T. 4 N. R. 11 W., Indian Meridian and Baseline, in Comanche County, Oklahoma" (Gregory et al., 1956 p. 2)	gp_mid	-28.89
629466	occ		R	67862		Cacops cf. aspidephorus	species	56737		Cacops aspidephorus		species	56737	Leonard		290.1	268	Bolt	1977	29098	Chordata	33815	Osteichthyes	34881	Temnospondyli	36320	Dissorophidae	37017	Cacops	37025				7	individuals	-98.403893	34.770557	Richards Spur		Fort Sill; OMNH locality V51; Dolese Bros. limestone quarry; FEP 60A	US	Oklahoma	Comanche	estimated from map	seconds	outcrop	"situated just west of the Anadarko-Lawton highway (U.S. routes 62 and 281), 10 1/2 miles south of Apache, about 1 1/2 miles south of the junction of this route and highway 277 (from Chickasha). It is about 6 miles north of Fort Sill, in sec. 31, T. 4 N. R. 11 W., Indian Meridian and Baseline, in Comanche County, Oklahoma" (Gregory et al., 1956 p. 2)	gp_mid	-28.89
629466	occ	23974		67862		Cacops n. sp. morrisi	species	175857		Cacops morrisi		species	175857	Leonard		290.1	268	Reisz et al.	2009	34955	Chordata	33815	Osteichthyes	34881	Temnospondyli	36320	Dissorophidae	37017	Cacops	37025				7	individuals	-98.403893	34.770557	Richards Spur		Fort Sill; OMNH locality V51; Dolese Bros. limestone quarry; FEP 60A	US	Oklahoma	Comanche	estimated from map	seconds	outcrop	"situated just west of the Anadarko-Lawton highway (U.S. routes 62 and 281), 10 1/2 miles south of Apache, about 1 1/2 miles south of the junction of this route and highway 277 (from Chickasha). It is about 6 miles north of Fort Sill, in sec. 31, T. 4 N. R. 11 W., Indian Meridian and Baseline, in Comanche County, Oklahoma" (Gregory et al., 1956 p. 2)	gp_mid	-28.89
629467	occ			67862		n. gen. Doleserpeton n. sp. annectens	species	140536		Doleserpeton annectens		species	140536	Leonard		290.1	268	Bolt	1969	28686	Chordata	33815	Osteichthyes	34881	Temnospondyli	36320	Amphibamidae	123081	Doleserpeton	37046						-98.403893	34.770557	Richards Spur		Fort Sill; OMNH locality V51; Dolese Bros. limestone quarry; FEP 60A	US	Oklahoma	Comanche	estimated from map	seconds	outcrop	"situated just west of the Anadarko-Lawton highway (U.S. routes 62 and 281), 10 1/2 miles south of Apache, about 1 1/2 miles south of the junction of this route and highway 277 (from Chickasha). It is about 6 miles north of Fort Sill, in sec. 31, T. 4 N. R. 11 W., Indian Meridian and Baseline, in Comanche County, Oklahoma" (Gregory et al., 1956 p. 2)	gp_mid	-28.89
629468	occ			67862		Tersomius sp.	genus	37035		Tersomius		genus	37035	Leonard		290.1	268	Bolt	1980	28699	Chordata	33815	Osteichthyes	34881	Temnospondyli	36320	Amphibamidae	123081	Tersomius	37035				1	individuals	-98.403893	34.770557	Richards Spur		Fort Sill; OMNH locality V51; Dolese Bros. limestone quarry; FEP 60A	US	Oklahoma	Comanche	estimated from map	seconds	outcrop	"situated just west of the Anadarko-Lawton highway (U.S. routes 62 and 281), 10 1/2 miles south of Apache, about 1 1/2 miles south of the junction of this route and highway 277 (from Chickasha). It is about 6 miles north of Fort Sill, in sec. 31, T. 4 N. R. 11 W., Indian Meridian and Baseline, in Comanche County, Oklahoma" (Gregory et al., 1956 p. 2)	gp_mid	-28.89
629469	occ			67862		Trematopsidae indet.	family	37047	corrected to	Trematopidae		family	37047	Leonard		290.1	268	Bolt	1974	29097	Chordata	33815	Osteichthyes	34881	Temnospondyli	36320	Trematopidae	37047						1	individuals	-98.403893	34.770557	Richards Spur		Fort Sill; OMNH locality V51; Dolese Bros. limestone quarry; FEP 60A	US	Oklahoma	Comanche	estimated from map	seconds	outcrop	"situated just west of the Anadarko-Lawton highway (U.S. routes 62 and 281), 10 1/2 miles south of Apache, about 1 1/2 miles south of the junction of this route and highway 277 (from Chickasha). It is about 6 miles north of Fort Sill, in sec. 31, T. 4 N. R. 11 W., Indian Meridian and Baseline, in Comanche County, Oklahoma" (Gregory et al., 1956 p. 2)	gp_mid	-28.89
629470	occ			67862		Seymouria sp.	genus	37223		Seymouria		genus	37223	Leonard		290.1	268	Sullivan and Reisz	1999	19393	Chordata	33815	Osteichthyes	34881			Seymouriidae	37219	Seymouria	37223				7	elements	-98.403893	34.770557	Richards Spur		Fort Sill; OMNH locality V51; Dolese Bros. limestone quarry; FEP 60A	US	Oklahoma	Comanche	estimated from map	seconds	outcrop	"situated just west of the Anadarko-Lawton highway (U.S. routes 62 and 281), 10 1/2 miles south of Apache, about 1 1/2 miles south of the junction of this route and highway 277 (from Chickasha). It is about 6 miles north of Fort Sill, in sec. 31, T. 4 N. R. 11 W., Indian Meridian and Baseline, in Comanche County, Oklahoma" (Gregory et al., 1956 p. 2)	gp_mid	-28.89
629471	occ		R	67862		Aistopoda sp.	genus	156842		Aistopoda		suborder	37251	Leonard		290.1	268	Gregory et al.	1956	28484	Chordata	33815	Osteichthyes	34881	Aistopoda	37251								7	specimens	-98.403893	34.770557	Richards Spur		Fort Sill; OMNH locality V51; Dolese Bros. limestone quarry; FEP 60A	US	Oklahoma	Comanche	estimated from map	seconds	outcrop	"situated just west of the Anadarko-Lawton highway (U.S. routes 62 and 281), 10 1/2 miles south of Apache, about 1 1/2 miles south of the junction of this route and highway 277 (from Chickasha). It is about 6 miles north of Fort Sill, in sec. 31, T. 4 N. R. 11 W., Indian Meridian and Baseline, in Comanche County, Oklahoma" (Gregory et al., 1956 p. 2)	gp_mid	-28.89
629471	occ	22349	R	67862		Phlegethontia cf. longissima	species	156845		Phlegethontia longissima		species	156844	Leonard		290.1	268	McGinnis	1967	31050	Chordata	33815	Osteichthyes	34881	Aistopoda	37251	Phlegethontiidae	37257	Phlegethontia	37259				7	specimens	-98.403893	34.770557	Richards Spur		Fort Sill; OMNH locality V51; Dolese Bros. limestone quarry; FEP 60A	US	Oklahoma	Comanche	estimated from map	seconds	outcrop	"situated just west of the Anadarko-Lawton highway (U.S. routes 62 and 281), 10 1/2 miles south of Apache, about 1 1/2 miles south of the junction of this route and highway 277 (from Chickasha). It is about 6 miles north of Fort Sill, in sec. 31, T. 4 N. R. 11 W., Indian Meridian and Baseline, in Comanche County, Oklahoma" (Gregory et al., 1956 p. 2)	gp_mid	-28.89
629471	occ	23009		67862		n. gen. Sillerpeton n. sp. permianum	species	156770		Sillerpeton permianum		species	156770	Leonard		290.1	268	Lund	1978	31052	Chordata	33815	Osteichthyes	34881	Aistopoda	37251	Phlegethontiidae	37257	Sillerpeton	156767				7	specimens	-98.403893	34.770557	Richards Spur		Fort Sill; OMNH locality V51; Dolese Bros. limestone quarry; FEP 60A	US	Oklahoma	Comanche	estimated from map	seconds	outcrop	"situated just west of the Anadarko-Lawton highway (U.S. routes 62 and 281), 10 1/2 miles south of Apache, about 1 1/2 miles south of the junction of this route and highway 277 (from Chickasha). It is about 6 miles north of Fort Sill, in sec. 31, T. 4 N. R. 11 W., Indian Meridian and Baseline, in Comanche County, Oklahoma" (Gregory et al., 1956 p. 2)	gp_mid	-28.89
629472	occ		R	67862		Cardiocephalus cf. sternbergi	species	90715		Cardiocephalus sternbergi		species	90715	Leonard		290.1	268	Gregory et al.	1956	28484	Chordata	33815	Osteichthyes	34881	Microsauria	37278	Gymnarthridae	37293	Cardiocephalus	37294				25	individuals	-98.403893	34.770557	Richards Spur		Fort Sill; OMNH locality V51; Dolese Bros. limestone quarry; FEP 60A	US	Oklahoma	Comanche	estimated from map	seconds	outcrop	"situated just west of the Anadarko-Lawton highway (U.S. routes 62 and 281), 10 1/2 miles south of Apache, about 1 1/2 miles south of the junction of this route and highway 277 (from Chickasha). It is about 6 miles north of Fort Sill, in sec. 31, T. 4 N. R. 11 W., Indian Meridian and Baseline, in Comanche County, Oklahoma" (Gregory et al., 1956 p. 2)	gp_mid	-28.89
629472	occ	23007		67862		Cardiocephalus n. sp. peabodyi	species	137293		Cardiocephalus peabodyi		species	137293	Leonard		290.1	268	Carroll and Gaskill	1978	28692	Chordata	33815	Osteichthyes	34881	Microsauria	37278	Gymnarthridae	37293	Cardiocephalus	37294				25	individuals	-98.403893	34.770557	Richards Spur		Fort Sill; OMNH locality V51; Dolese Bros. limestone quarry; FEP 60A	US	Oklahoma	Comanche	estimated from map	seconds	outcrop	"situated just west of the Anadarko-Lawton highway (U.S. routes 62 and 281), 10 1/2 miles south of Apache, about 1 1/2 miles south of the junction of this route and highway 277 (from Chickasha). It is about 6 miles north of Fort Sill, in sec. 31, T. 4 N. R. 11 W., Indian Meridian and Baseline, in Comanche County, Oklahoma" (Gregory et al., 1956 p. 2)	gp_mid	-28.89
629473	occ		R	67862		Euryodus primus	species	120864		Euryodus primus		species	120864	Leonard		290.1	268	Gregory et al.	1956	28484	Chordata	33815	Osteichthyes	34881	Microsauria	37278	Gymnarthridae	37293	Euryodus	37296				25	individuals	-98.403893	34.770557	Richards Spur		Fort Sill; OMNH locality V51; Dolese Bros. limestone quarry; FEP 60A	US	Oklahoma	Comanche	estimated from map	seconds	outcrop	"situated just west of the Anadarko-Lawton highway (U.S. routes 62 and 281), 10 1/2 miles south of Apache, about 1 1/2 miles south of the junction of this route and highway 277 (from Chickasha). It is about 6 miles north of Fort Sill, in sec. 31, T. 4 N. R. 11 W., Indian Meridian and Baseline, in Comanche County, Oklahoma" (Gregory et al., 1956 p. 2)	gp_mid	-28.89
629473	occ	23008		67862		Euryodus cf. primus	species	120864		Euryodus primus		species	120864	Leonard		290.1	268	Carroll and Gaskill	1978	28692	Chordata	33815	Osteichthyes	34881	Microsauria	37278	Gymnarthridae	37293	Euryodus	37296				25	individuals	-98.403893	34.770557	Richards Spur		Fort Sill; OMNH locality V51; Dolese Bros. limestone quarry; FEP 60A	US	Oklahoma	Comanche	estimated from map	seconds	outcrop	"situated just west of the Anadarko-Lawton highway (U.S. routes 62 and 281), 10 1/2 miles south of Apache, about 1 1/2 miles south of the junction of this route and highway 277 (from Chickasha). It is about 6 miles north of Fort Sill, in sec. 31, T. 4 N. R. 11 W., Indian Meridian and Baseline, in Comanche County, Oklahoma" (Gregory et al., 1956 p. 2)	gp_mid	-28.89
629474	occ			67862		n. gen. Llistrofus n. sp. pricei	species	137291		Llistrofus pricei		species	137291	Leonard		290.1	268	Carroll and Gaskill	1978	28692	Chordata	33815	Osteichthyes	34881	Microsauria	37278	Hapsidopareiontidae	37285	Llistrofus	37287				1	individuals	-98.403893	34.770557	Richards Spur		Fort Sill; OMNH locality V51; Dolese Bros. limestone quarry; FEP 60A	US	Oklahoma	Comanche	estimated from map	seconds	outcrop	"situated just west of the Anadarko-Lawton highway (U.S. routes 62 and 281), 10 1/2 miles south of Apache, about 1 1/2 miles south of the junction of this route and highway 277 (from Chickasha). It is about 6 miles north of Fort Sill, in sec. 31, T. 4 N. R. 11 W., Indian Meridian and Baseline, in Comanche County, Oklahoma" (Gregory et al., 1956 p. 2)	gp_mid	-28.89
629475	occ		R	67862		Parareptilia indet.	subclass	138228		Parareptilia		subclass	99778	Leonard		290.1	268	Sullivan and Reisz	1999	19393	Chordata	33815	Reptilia	36322										45	individuals	-98.403893	34.770557	Richards Spur		Fort Sill; OMNH locality V51; Dolese Bros. limestone quarry; FEP 60A	US	Oklahoma	Comanche	estimated from map	seconds	outcrop	"situated just west of the Anadarko-Lawton highway (U.S. routes 62 and 281), 10 1/2 miles south of Apache, about 1 1/2 miles south of the junction of this route and highway 277 (from Chickasha). It is about 6 miles north of Fort Sill, in sec. 31, T. 4 N. R. 11 W., Indian Meridian and Baseline, in Comanche County, Oklahoma" (Gregory et al., 1956 p. 2)	gp_mid	-28.89
629475	occ	26482		67862		Bolterpeton ? sp.	genus	223733		Bolterpeton		genus	223733	Leonard		290.1	268	Anderson and Reisz	2003	40439	Chordata	33815	Osteichthyes	34881	Microsauria	37278	Gymnarthridae	37293	Bolterpeton	223733				45	individuals	-98.403893	34.770557	Richards Spur		Fort Sill; OMNH locality V51; Dolese Bros. limestone quarry; FEP 60A	US	Oklahoma	Comanche	estimated from map	seconds	outcrop	"situated just west of the Anadarko-Lawton highway (U.S. routes 62 and 281), 10 1/2 miles south of Apache, about 1 1/2 miles south of the junction of this route and highway 277 (from Chickasha). It is about 6 miles north of Fort Sill, in sec. 31, T. 4 N. R. 11 W., Indian Meridian and Baseline, in Comanche County, Oklahoma" (Gregory et al., 1956 p. 2)	gp_mid	-28.89
629476	occ			67862		n. gen. Colobomycter n. sp. pholeter	species	123513		Colobomycter pholeter		species	123513	Leonard		290.1	268	Vaughn	1958	28627	Chordata	33815	Reptilia	36322			Acleistorhinidae	37514	Colobomycter	38921				3	individuals	-98.403893	34.770557	Richards Spur		Fort Sill; OMNH locality V51; Dolese Bros. limestone quarry; FEP 60A	US	Oklahoma	Comanche	estimated from map	seconds	outcrop	"situated just west of the Anadarko-Lawton highway (U.S. routes 62 and 281), 10 1/2 miles south of Apache, about 1 1/2 miles south of the junction of this route and highway 277 (from Chickasha). It is about 6 miles north of Fort Sill, in sec. 31, T. 4 N. R. 11 W., Indian Meridian and Baseline, in Comanche County, Oklahoma" (Gregory et al., 1956 p. 2)	gp_mid	-28.89
629477	occ			67862		Captorhinus aguti	species	90718		Captorhinus aguti		species	134887	Leonard		290.1	268	Sullivan and Reisz	1999	19393	Chordata	33815	Reptilia	36322			Captorhinidae	37495	Captorhinus	37497				91	individuals	-98.403893	34.770557	Richards Spur		Fort Sill; OMNH locality V51; Dolese Bros. limestone quarry; FEP 60A	US	Oklahoma	Comanche	estimated from map	seconds	outcrop	"situated just west of the Anadarko-Lawton highway (U.S. routes 62 and 281), 10 1/2 miles south of Apache, about 1 1/2 miles south of the junction of this route and highway 277 (from Chickasha). It is about 6 miles north of Fort Sill, in sec. 31, T. 4 N. R. 11 W., Indian Meridian and Baseline, in Comanche County, Oklahoma" (Gregory et al., 1956 p. 2)	gp_mid	-28.89
629479	occ			67862		Captorhinidae sp.	genus	37495		Captorhinidae		family	37495	Leonard		290.1	268	Modesto	1996	28422	Chordata	33815	Reptilia	36322			Captorhinidae	37495						2	specimens	-98.403893	34.770557	Richards Spur		Fort Sill; OMNH locality V51; Dolese Bros. limestone quarry; FEP 60A	US	Oklahoma	Comanche	estimated from map	seconds	outcrop	"situated just west of the Anadarko-Lawton highway (U.S. routes 62 and 281), 10 1/2 miles south of Apache, about 1 1/2 miles south of the junction of this route and highway 277 (from Chickasha). It is about 6 miles north of Fort Sill, in sec. 31, T. 4 N. R. 11 W., Indian Meridian and Baseline, in Comanche County, Oklahoma" (Gregory et al., 1956 p. 2)	gp_mid	-28.89
629480	occ			67862		n. gen. Baeotherates n. sp. fortsillensis	species	137519		Baeotherates fortsillensis		species	137519	Leonard		290.1	268	May and Cifelli	1998	28772	Chordata	33815	Reptilia	36322			Captorhinidae	37495	Baeotherates	137518				1	individuals	-98.403893	34.770557	Richards Spur		Fort Sill; OMNH locality V51; Dolese Bros. limestone quarry; FEP 60A	US	Oklahoma	Comanche	estimated from map	seconds	outcrop	"situated just west of the Anadarko-Lawton highway (U.S. routes 62 and 281), 10 1/2 miles south of Apache, about 1 1/2 miles south of the junction of this route and highway 277 (from Chickasha). It is about 6 miles north of Fort Sill, in sec. 31, T. 4 N. R. 11 W., Indian Meridian and Baseline, in Comanche County, Oklahoma" (Gregory et al., 1956 p. 2)	gp_mid	-28.89
629481	occ		R	67862		Bolosaurus sp.	genus	37511		Bolosaurus		genus	37511	Leonard		290.1	268	Sullivan and Reisz	1999	19393	Chordata	33815	Reptilia	36322			Bolosauridae	37510	Bolosaurus	37511				3	elements	-98.403893	34.770557	Richards Spur		Fort Sill; OMNH locality V51; Dolese Bros. limestone quarry; FEP 60A	US	Oklahoma	Comanche	estimated from map	seconds	outcrop	"situated just west of the Anadarko-Lawton highway (U.S. routes 62 and 281), 10 1/2 miles south of Apache, about 1 1/2 miles south of the junction of this route and highway 277 (from Chickasha). It is about 6 miles north of Fort Sill, in sec. 31, T. 4 N. R. 11 W., Indian Meridian and Baseline, in Comanche County, Oklahoma" (Gregory et al., 1956 p. 2)	gp_mid	-28.89
629481	occ	21274		67862		Bolosaurus n. sp. grandis	species	140523		Bolosaurus grandis		species	140523	Leonard		290.1	268	Reisz et al.	2002	29094	Chordata	33815	Reptilia	36322			Bolosauridae	37510	Bolosaurus	37511				3	elements	-98.403893	34.770557	Richards Spur		Fort Sill; OMNH locality V51; Dolese Bros. limestone quarry; FEP 60A	US	Oklahoma	Comanche	estimated from map	seconds	outcrop	"situated just west of the Anadarko-Lawton highway (U.S. routes 62 and 281), 10 1/2 miles south of Apache, about 1 1/2 miles south of the junction of this route and highway 277 (from Chickasha). It is about 6 miles north of Fort Sill, in sec. 31, T. 4 N. R. 11 W., Indian Meridian and Baseline, in Comanche County, Oklahoma" (Gregory et al., 1956 p. 2)	gp_mid	-28.89
629482	occ			67862		n. gen. Delorhynchus n. sp. priscus	species	123514		Delorhynchus priscus		species	123514	Leonard		290.1	268	Fox	1962	29090	Chordata	33815	Reptilia	36322					Delorhynchus	38922				3	fragments	-98.403893	34.770557	Richards Spur		Fort Sill; OMNH locality V51; Dolese Bros. limestone quarry; FEP 60A	US	Oklahoma	Comanche	estimated from map	seconds	outcrop	"situated just west of the Anadarko-Lawton highway (U.S. routes 62 and 281), 10 1/2 miles south of Apache, about 1 1/2 miles south of the junction of this route and highway 277 (from Chickasha). It is about 6 miles north of Fort Sill, in sec. 31, T. 4 N. R. 11 W., Indian Meridian and Baseline, in Comanche County, Oklahoma" (Gregory et al., 1956 p. 2)	gp_mid	-28.89
629483	occ			67862		n. gen. Thrausmosaurus n. sp. serratidens	species	140504	nomen dubium	Varanopidae		family	95329	Leonard		290.1	268	Fox	1962	29090	Chordata	33815	Osteichthyes	34881	Cotylosauria	56749	Varanopidae	95329						3	fragments	-98.403893	34.770557	Richards Spur		Fort Sill; OMNH locality V51; Dolese Bros. limestone quarry; FEP 60A	US	Oklahoma	Comanche	estimated from map	seconds	outcrop	"situated just west of the Anadarko-Lawton highway (U.S. routes 62 and 281), 10 1/2 miles south of Apache, about 1 1/2 miles south of the junction of this route and highway 277 (from Chickasha). It is about 6 miles north of Fort Sill, in sec. 31, T. 4 N. R. 11 W., Indian Meridian and Baseline, in Comanche County, Oklahoma" (Gregory et al., 1956 p. 2)	gp_mid	-28.89
629484	occ		R	67862		Caseidae indet.	family	38913		Caseidae		family	38913	Leonard		290.1	268	Sullivan and Reisz	1999	19393	Chordata	33815	Osteichthyes	34881	Cotylosauria	56749	Caseidae	38913						1	individuals	-98.403893	34.770557	Richards Spur		Fort Sill; OMNH locality V51; Dolese Bros. limestone quarry; FEP 60A	US	Oklahoma	Comanche	estimated from map	seconds	outcrop	"situated just west of the Anadarko-Lawton highway (U.S. routes 62 and 281), 10 1/2 miles south of Apache, about 1 1/2 miles south of the junction of this route and highway 277 (from Chickasha). It is about 6 miles north of Fort Sill, in sec. 31, T. 4 N. R. 11 W., Indian Meridian and Baseline, in Comanche County, Oklahoma" (Gregory et al., 1956 p. 2)	gp_mid	-28.89
629484	occ	21250		67862		n. gen. Oromycter n. sp. dolesorum	species	140367		Oromycter dolesorum		species	140367	Leonard		290.1	268	Reisz	2005	29061	Chordata	33815	Osteichthyes	34881	Cotylosauria	56749	Caseidae	38913	Oromycter	140366				1	individuals	-98.403893	34.770557	Richards Spur		Fort Sill; OMNH locality V51; Dolese Bros. limestone quarry; FEP 60A	US	Oklahoma	Comanche	estimated from map	seconds	outcrop	"situated just west of the Anadarko-Lawton highway (U.S. routes 62 and 281), 10 1/2 miles south of Apache, about 1 1/2 miles south of the junction of this route and highway 277 (from Chickasha). It is about 6 miles north of Fort Sill, in sec. 31, T. 4 N. R. 11 W., Indian Meridian and Baseline, in Comanche County, Oklahoma" (Gregory et al., 1956 p. 2)	gp_mid	-28.89
629485	occ		R	67862		Mycterosaurus ? sp.	genus	38895		Mycterosaurus		genus	38895	Leonard		290.1	268	Olson	1967	28557	Chordata	33815	Osteichthyes	34881	Cotylosauria	56749	Varanopidae	95329	Mycterosaurus	38895				10	elements	-98.403893	34.770557	Richards Spur		Fort Sill; OMNH locality V51; Dolese Bros. limestone quarry; FEP 60A	US	Oklahoma	Comanche	estimated from map	seconds	outcrop	"situated just west of the Anadarko-Lawton highway (U.S. routes 62 and 281), 10 1/2 miles south of Apache, about 1 1/2 miles south of the junction of this route and highway 277 (from Chickasha). It is about 6 miles north of Fort Sill, in sec. 31, T. 4 N. R. 11 W., Indian Meridian and Baseline, in Comanche County, Oklahoma" (Gregory et al., 1956 p. 2)	gp_mid	-28.89
629485	occ	23011		67862		Mycterosaurus longiceps	species	122319		Mycterosaurus longiceps		species	122319	Leonard		290.1	268	Reisz et al.	1997	32334	Chordata	33815	Osteichthyes	34881	Cotylosauria	56749	Varanopidae	95329	Mycterosaurus	38895				10	elements	-98.403893	34.770557	Richards Spur		Fort Sill; OMNH locality V51; Dolese Bros. limestone quarry; FEP 60A	US	Oklahoma	Comanche	estimated from map	seconds	outcrop	"situated just west of the Anadarko-Lawton highway (U.S. routes 62 and 281), 10 1/2 miles south of Apache, about 1 1/2 miles south of the junction of this route and highway 277 (from Chickasha). It is about 6 miles north of Fort Sill, in sec. 31, T. 4 N. R. 11 W., Indian Meridian and Baseline, in Comanche County, Oklahoma" (Gregory et al., 1956 p. 2)	gp_mid	-28.89
629486	occ		R	67862		Varanopseidae indet.	family	38892	obsolete variant of	Varanopidae		family	95329	Leonard		290.1	268	Sullivan and Reisz	1999	19393	Chordata	33815	Osteichthyes	34881	Cotylosauria	56749	Varanopidae	95329						3	individuals	-98.403893	34.770557	Richards Spur		Fort Sill; OMNH locality V51; Dolese Bros. limestone quarry; FEP 60A	US	Oklahoma	Comanche	estimated from map	seconds	outcrop	"situated just west of the Anadarko-Lawton highway (U.S. routes 62 and 281), 10 1/2 miles south of Apache, about 1 1/2 miles south of the junction of this route and highway 277 (from Chickasha). It is about 6 miles north of Fort Sill, in sec. 31, T. 4 N. R. 11 W., Indian Meridian and Baseline, in Comanche County, Oklahoma" (Gregory et al., 1956 p. 2)	gp_mid	-28.89
629486	occ	18844		67862		Varanops cf. brevirostris	species	91795		Varanops brevirostris		species	122316	Leonard		290.1	268	Maddin et al.	2006	19596	Chordata	33815	Osteichthyes	34881	Cotylosauria	56749	Varanopidae	95329	Varanops	38897				3	individuals	-98.403893	34.770557	Richards Spur		Fort Sill; OMNH locality V51; Dolese Bros. limestone quarry; FEP 60A	US	Oklahoma	Comanche	estimated from map	seconds	outcrop	"situated just west of the Anadarko-Lawton highway (U.S. routes 62 and 281), 10 1/2 miles south of Apache, about 1 1/2 miles south of the junction of this route and highway 277 (from Chickasha). It is about 6 miles north of Fort Sill, in sec. 31, T. 4 N. R. 11 W., Indian Meridian and Baseline, in Comanche County, Oklahoma" (Gregory et al., 1956 p. 2)	gp_mid	-28.89
629487	occ		R	67862		Diapsida ? indet.	unranked clade	37768		Diapsida		unranked clade	37768	Leonard		290.1	268	Carroll	1968	29096	Chordata	33815	Reptilia	36322										1	elements	-98.403893	34.770557	Richards Spur		Fort Sill; OMNH locality V51; Dolese Bros. limestone quarry; FEP 60A	US	Oklahoma	Comanche	estimated from map	seconds	outcrop	"situated just west of the Anadarko-Lawton highway (U.S. routes 62 and 281), 10 1/2 miles south of Apache, about 1 1/2 miles south of the junction of this route and highway 277 (from Chickasha). It is about 6 miles north of Fort Sill, in sec. 31, T. 4 N. R. 11 W., Indian Meridian and Baseline, in Comanche County, Oklahoma" (Gregory et al., 1956 p. 2)	gp_mid	-28.89
629487	occ	21275		67862		Neodiapsida indet.	unranked clade	92209		Neodiapsida		unranked clade	92209	Leonard		290.1	268	Sullivan and Reisz	1999	19393	Chordata	33815	Reptilia	36322	Eosuchia	37795								1	elements	-98.403893	34.770557	Richards Spur		Fort Sill; OMNH locality V51; Dolese Bros. limestone quarry; FEP 60A	US	Oklahoma	Comanche	estimated from map	seconds	outcrop	"situated just west of the Anadarko-Lawton highway (U.S. routes 62 and 281), 10 1/2 miles south of Apache, about 1 1/2 miles south of the junction of this route and highway 277 (from Chickasha). It is about 6 miles north of Fort Sill, in sec. 31, T. 4 N. R. 11 W., Indian Meridian and Baseline, in Comanche County, Oklahoma" (Gregory et al., 1956 p. 2)	gp_mid	-28.89
629488	occ			67862		Acheloma cf. cumminsi	species	81713		Acheloma cumminsi		species	81713	Leonard		290.1	268	Sullivan et al.	2000	19394	Chordata	33815	Osteichthyes	34881	Temnospondyli	36320	Trematopidae	37047	Acheloma	37048				2	individuals	-98.403893	34.770557	Richards Spur		Fort Sill; OMNH locality V51; Dolese Bros. limestone quarry; FEP 60A	US	Oklahoma	Comanche	estimated from map	seconds	outcrop	"situated just west of the Anadarko-Lawton highway (U.S. routes 62 and 281), 10 1/2 miles south of Apache, about 1 1/2 miles south of the junction of this route and highway 277 (from Chickasha). It is about 6 miles north of Fort Sill, in sec. 31, T. 4 N. R. 11 W., Indian Meridian and Baseline, in Comanche County, Oklahoma" (Gregory et al., 1956 p. 2)	gp_mid	-28.89
629489	occ			67862		cf. Cacops sp.	genus	37025		Cacops		genus	37025	Leonard		290.1	268	Sullivan et al.	2000	19394	Chordata	33815	Osteichthyes	34881	Temnospondyli	36320	Dissorophidae	37017	Cacops	37025				1	individuals	-98.403893	34.770557	Richards Spur		Fort Sill; OMNH locality V51; Dolese Bros. limestone quarry; FEP 60A	US	Oklahoma	Comanche	estimated from map	seconds	outcrop	"situated just west of the Anadarko-Lawton highway (U.S. routes 62 and 281), 10 1/2 miles south of Apache, about 1 1/2 miles south of the junction of this route and highway 277 (from Chickasha). It is about 6 miles north of Fort Sill, in sec. 31, T. 4 N. R. 11 W., Indian Meridian and Baseline, in Comanche County, Oklahoma" (Gregory et al., 1956 p. 2)	gp_mid	-28.89
631438	occ			67945		Trimerorhachis sp.	genus	36991		Trimerorhachis		genus	36991	Kungurian		279.3	272.3	Daly	1973	19411	Chordata	33815	Osteichthyes	34881	Temnospondyli	36320	Trimerorhachidae	36985	Trimerorhachis	36991				7	fragments	-98.787781	34.189720	South Grandfield			US	Oklahoma	Tillman	stated in text	seconds	small collection	"SW1/4 SE1/4 SE1/4 sec. 20, T. 4 S, R. 15 W. This is 6 1/2 miles southwest of Grandfield... 3 miles north of the Red River..."\neast side of "a depression about fifty feet deep... near the top... [fossils] from the surface of a nose or ridge... three to four feet high and ten to twenty-five fee in area."	gp_mid	-28.41
631439	occ			67945		Tersomius cf. texensis	species	90713		Tersomius texensis		species	90713	Kungurian		279.3	272.3	Daly	1973	19411	Chordata	33815	Osteichthyes	34881	Temnospondyli	36320	Amphibamidae	123081	Tersomius	37035				80	specimens	-98.787781	34.189720	South Grandfield			US	Oklahoma	Tillman	stated in text	seconds	small collection	"SW1/4 SE1/4 SE1/4 sec. 20, T. 4 S, R. 15 W. This is 6 1/2 miles southwest of Grandfield... 3 miles north of the Red River..."\neast side of "a depression about fifty feet deep... near the top... [fossils] from the surface of a nose or ridge... three to four feet high and ten to twenty-five fee in area."	gp_mid	-28.41
631440	occ			67945		Peronedon primus	species	119362	recombined as	Diplocaulus primus		species	119362	Kungurian		279.3	272.3	Haglund	1977	30419	Chordata	33815	Osteichthyes	34881			Diplocaulidae	142457	Diplocaulus	37264				3	specimens	-98.787781	34.189720	South Grandfield			US	Oklahoma	Tillman	stated in text	seconds	small collection	"SW1/4 SE1/4 SE1/4 sec. 20, T. 4 S, R. 15 W. This is 6 1/2 miles southwest of Grandfield... 3 miles north of the Red River..."\neast side of "a depression about fifty feet deep... near the top... [fossils] from the surface of a nose or ridge... three to four feet high and ten to twenty-five fee in area."	gp_mid	-28.41
631441	occ			67945		Lysorophus cf. tricarinatus	species	70395		Lysorophus tricarinatus		species	70395	Kungurian		279.3	272.3	Daly	1973	19411	Chordata	33815	Osteichthyes	34881	Lysorophia	37319			Lysorophus	37322				1	individuals	-98.787781	34.189720	South Grandfield			US	Oklahoma	Tillman	stated in text	seconds	small collection	"SW1/4 SE1/4 SE1/4 sec. 20, T. 4 S, R. 15 W. This is 6 1/2 miles southwest of Grandfield... 3 miles north of the Red River..."\neast side of "a depression about fifty feet deep... near the top... [fossils] from the surface of a nose or ridge... three to four feet high and ten to twenty-five fee in area."	gp_mid	-28.41
631442	occ			67945		Cardiocephalus cf. sternbergi	species	90715		Cardiocephalus sternbergi		species	90715	Kungurian		279.3	272.3	Daly	1973	19411	Chordata	33815	Osteichthyes	34881	Microsauria	37278	Gymnarthridae	37293	Cardiocephalus	37294				3	specimens	-98.787781	34.189720	South Grandfield			US	Oklahoma	Tillman	stated in text	seconds	small collection	"SW1/4 SE1/4 SE1/4 sec. 20, T. 4 S, R. 15 W. This is 6 1/2 miles southwest of Grandfield... 3 miles north of the Red River..."\neast side of "a depression about fifty feet deep... near the top... [fossils] from the surface of a nose or ridge... three to four feet high and ten to twenty-five fee in area."	gp_mid	-28.41
631443	occ			67945		n. gen. Hapsidopareion n. sp. lepton	species	90683		Hapsidopareion lepton		species	90683	Kungurian		279.3	272.3	Daly	1973	19411	Chordata	33815	Osteichthyes	34881	Microsauria	37278	Hapsidopareiontidae	37285	Hapsidopareion	37286				9	specimens	-98.787781	34.189720	South Grandfield			US	Oklahoma	Tillman	stated in text	seconds	small collection	"SW1/4 SE1/4 SE1/4 sec. 20, T. 4 S, R. 15 W. This is 6 1/2 miles southwest of Grandfield... 3 miles north of the Red River..."\neast side of "a depression about fifty feet deep... near the top... [fossils] from the surface of a nose or ridge... three to four feet high and ten to twenty-five fee in area."	gp_mid	-28.41
631444	occ			67945		n. gen. Micraroter n. sp. erythrogeios	species	90684		Micraroter erythrogeios		species	90684	Kungurian		279.3	272.3	Daly	1973	19411	Chordata	33815	Osteichthyes	34881	Microsauria	37278	Ostodolepidae	37301	Micraroter	37302				4	specimens	-98.787781	34.189720	South Grandfield			US	Oklahoma	Tillman	stated in text	seconds	small collection	"SW1/4 SE1/4 SE1/4 sec. 20, T. 4 S, R. 15 W. This is 6 1/2 miles southwest of Grandfield... 3 miles north of the Red River..."\neast side of "a depression about fifty feet deep... near the top... [fossils] from the surface of a nose or ridge... three to four feet high and ten to twenty-five fee in area."	gp_mid	-28.41
631445	occ			67945		Captorhinus aguti	species	90718		Captorhinus aguti		species	134887	Kungurian		279.3	272.3	Daly	1973	19411	Chordata	33815	Reptilia	36322			Captorhinidae	37495	Captorhinus	37497				20	specimens	-98.787781	34.189720	South Grandfield			US	Oklahoma	Tillman	stated in text	seconds	small collection	"SW1/4 SE1/4 SE1/4 sec. 20, T. 4 S, R. 15 W. This is 6 1/2 miles southwest of Grandfield... 3 miles north of the Red River..."\neast side of "a depression about fifty feet deep... near the top... [fossils] from the surface of a nose or ridge... three to four feet high and ten to twenty-five fee in area."	gp_mid	-28.41
631446	occ			67945		Labidosaurus sp.	genus	37501		Labidosaurus		genus	37501	Kungurian		279.3	272.3	Daly	1973	19411	Chordata	33815	Reptilia	36322			Captorhinidae	37495	Labidosaurus	37501				1	fragments	-98.787781	34.189720	South Grandfield			US	Oklahoma	Tillman	stated in text	seconds	small collection	"SW1/4 SE1/4 SE1/4 sec. 20, T. 4 S, R. 15 W. This is 6 1/2 miles southwest of Grandfield... 3 miles north of the Red River..."\neast side of "a depression about fifty feet deep... near the top... [fossils] from the surface of a nose or ridge... three to four feet high and ten to twenty-five fee in area."	gp_mid	-28.41
631447	occ			67945		n. gen. Acleistorhinus n. sp. pteroticus	species	90735		Acleistorhinus pteroticus		species	90735	Kungurian		279.3	272.3	Daly	1973	19411	Chordata	33815	Reptilia	36322			Acleistorhinidae	37514	Acleistorhinus	37515				1	individuals	-98.787781	34.189720	South Grandfield			US	Oklahoma	Tillman	stated in text	seconds	small collection	"SW1/4 SE1/4 SE1/4 sec. 20, T. 4 S, R. 15 W. This is 6 1/2 miles southwest of Grandfield... 3 miles north of the Red River..."\neast side of "a depression about fifty feet deep... near the top... [fossils] from the surface of a nose or ridge... three to four feet high and ten to twenty-five fee in area."	gp_mid	-28.41
631448	occ			67945		Dimetrodon loomisi	species	90738		Dimetrodon loomisi		species	90738	Kungurian		279.3	272.3	Daly	1973	19411	Chordata	33815	Osteichthyes	34881	Cotylosauria	56749	Sphenacodontidae	38901	Dimetrodon	38904				3	specimens	-98.787781	34.189720	South Grandfield			US	Oklahoma	Tillman	stated in text	seconds	small collection	"SW1/4 SE1/4 SE1/4 sec. 20, T. 4 S, R. 15 W. This is 6 1/2 miles southwest of Grandfield... 3 miles north of the Red River..."\neast side of "a depression about fifty feet deep... near the top... [fossils] from the surface of a nose or ridge... three to four feet high and ten to twenty-five fee in area."	gp_mid	-28.41
631449	occ			67945		Edaphosaurus sp.	genus	38911		Edaphosaurus		genus	38911	Kungurian		279.3	272.3	Daly	1973	19411	Chordata	33815	Osteichthyes	34881	Cotylosauria	56749	Edaphosauridae	38910	Edaphosaurus	38911				1	fragments	-98.787781	34.189720	South Grandfield			US	Oklahoma	Tillman	stated in text	seconds	small collection	"SW1/4 SE1/4 SE1/4 sec. 20, T. 4 S, R. 15 W. This is 6 1/2 miles southwest of Grandfield... 3 miles north of the Red River..."\neast side of "a depression about fifty feet deep... near the top... [fossils] from the surface of a nose or ridge... three to four feet high and ten to twenty-five fee in area."	gp_mid	-28.41
633270	occ			68171		Varanops brevirostris	species	91795		Varanops brevirostris		species	122316	Kungurian		279.3	272.3	Reisz and Tsuji	2006	19599	Chordata	33815	Osteichthyes	34881	Cotylosauria	56749	Varanopidae	95329	Varanops	38897				1	individuals	-99.730003	32.450001	Southwest of Abilene			US	Texas	Taylor	based on nearby landmark	2	outcrop	"southwest of Abilene, in Taylor County"\ntwo skeletons were "found near" each other	gp_mid	-29.97
633271	occ			68171		Diadectes sp.	genus	37247		Diadectes		genus	37247	Kungurian		279.3	272.3	Reisz and Tsuji	2006	19599	Chordata	33815	Osteichthyes	34881	Cotylosauria	56749	Diadectidae	37246	Diadectes	37247				1	individuals	-99.730003	32.450001	Southwest of Abilene			US	Texas	Taylor	based on nearby landmark	2	outcrop	"southwest of Abilene, in Taylor County"\ntwo skeletons were "found near" each other	gp_mid	-29.97
635045	occ			68318		n. gen. Whatcheeria n. sp. deltae	species	92128		Whatcheeria deltae		species	92128	Asbian		339.4	336	Lombard and Bolt	1995	19656	Chordata	33815	Osteichthyes	34881			Whatcheeriidae	179034	Whatcheeria	92127						-92.333336	41.316666	Delta			US	Iowa	Keokuk	based on nearby landmark	minutes	outcrop	"SW1/4, SW1/4, section 15, T75N, R13W" near Delta, Iowa (coordinate based on Delta)\n"two adjacent palaeodepressions or collapse structures, exposed in the walls of an inactive limestone quarry"	gp_mid	-47.48
635046	occ			68318		Embolomeri indet.	suborder	37178		Embolomeri		suborder	37178	Asbian		339.4	336	Lombard and Bolt	1995	19656	Chordata	33815	Osteichthyes	34881												-92.333336	41.316666	Delta			US	Iowa	Keokuk	based on nearby landmark	minutes	outcrop	"SW1/4, SW1/4, section 15, T75N, R13W" near Delta, Iowa (coordinate based on Delta)\n"two adjacent palaeodepressions or collapse structures, exposed in the walls of an inactive limestone quarry"	gp_mid	-47.48
635047	occ			68318		Colosteidae indet.	family	36975		Colosteidae		family	36975	Asbian		339.4	336	Lombard and Bolt	1995	19656	Chordata	33815	Osteichthyes	34881			Colosteidae	36975								-92.333336	41.316666	Delta			US	Iowa	Keokuk	based on nearby landmark	minutes	outcrop	"SW1/4, SW1/4, section 15, T75N, R13W" near Delta, Iowa (coordinate based on Delta)\n"two adjacent palaeodepressions or collapse structures, exposed in the walls of an inactive limestone quarry"	gp_mid	-47.48
635056	occ		R	68319		Colosteidae indet.	family	36975		Colosteidae		family	36975	Arnsbergian		326.4	318.1	Lombard and Bolt	1999	19657	Chordata	33815	Osteichthyes	34881			Colosteidae	36975								-88.966667	37.549999	Goreville		KU-IL-10	US	Illinois	Johnston	based on nearby landmark	minutes	outcrop	"an inactive limestone quarry on private property in T12S R2E, some six km south of Goreville" (coordinate based on Goreville)	gp_mid	-35.60
635056	occ	18868		68319		Greererpeton burkmorani	species	36977	species not entered	Greererpeton		genus	36977	Arnsbergian		326.4	318.1	Bolt and Lombard	2001	19655	Chordata	33815	Osteichthyes	34881			Colosteidae	36975	Greererpeton	36977						-88.966667	37.549999	Goreville		KU-IL-10	US	Illinois	Johnston	based on nearby landmark	minutes	outcrop	"an inactive limestone quarry on private property in T12S R2E, some six km south of Goreville" (coordinate based on Goreville)	gp_mid	-35.60
635057	occ			68319		Microsauria indet.	unranked clade	37278		Microsauria		unranked clade	37278	Arnsbergian		326.4	318.1	Lombard and Bolt	1999	19657	Chordata	33815	Osteichthyes	34881	Microsauria	37278										-88.966667	37.549999	Goreville		KU-IL-10	US	Illinois	Johnston	based on nearby landmark	minutes	outcrop	"an inactive limestone quarry on private property in T12S R2E, some six km south of Goreville" (coordinate based on Goreville)	gp_mid	-35.60
636301	occ			68427		n. gen. Concordia n. sp. cunninghami	species	92485	recombined as	Euconcordia cunninghami		species	92485	Virgilian		303.4	298.9	Müller and Reisz	2005	19706	Chordata	33815	Reptilia	36322			Captorhinidae	37495	Euconcordia	348714				2	individuals	-96.113892	37.986111	Hamilton Quarry			US	Kansas	Greenwood	estimated from map	seconds		about 5 km E of Hamilton, Greenwood Co., Kansas, in secs. 5 and 6, T. 24 S., R. 12 E. (Virgil 7.5' quadrangle)	gp_mid	-26.91
665544	occ			71671		n. gen. Eumatthevia n. sp. bolli	species	99568	subjective synonym of	Mycterosaurus longiceps		species	122319	Artinskian	Kungurian	290.1	272.3	Broom	1930	4338	Chordata	33815	Osteichthyes	34881	Cotylosauria	56749	Varanopidae	95329	Mycterosaurus	38895				1	individuals	-99.091667	33.733334	"Copper Shept"		?Mitchell Creek	US	Texas	Baylor	based on nearby landmark	minutes	small collection	"at Copper Shept, apparently in Texas": the only place name in Texas associated with Permian deposits is Copper Breaks State Park (basis of coordinate) in Hardeman County.\nReisz (1986, Encyclopedia of Paleoherpetology 17A) states that the type of Eumatthevia probably is from the same locality as the holotype of Mycterosaurus longiceps which is Mitchell Creek, NE from Maybelle, Baylor Co. Thus, p…	gp_mid	-30.29
699400	occ		I	75090		n. gen. Puertollanopus n. sp. omicrodactylus	species	108506		Puertollanopus omicrodactylus		species	108506	Stephanian C		303.4	301.2	Soler-Gijón and Moratalla	2001	25351	Chordata	33815	Osteichthyes	34881	Microsauria	37278			Puertollanopus	108505						-4.116667	38.683334	Emma Quarry Amphibian Bed		Puertollano	ES	Castilla-La Manacha		based on nearby landmark	minutes	outcrop	from an area of "approximately 5 hectares" within Emma Quarry, about 6 k WSW of Puertollano (basis of coordinate)	gp_mid	10.97
719384	occ			22726		Embolomeri ? indet.	suborder	37178		Embolomeri		suborder	37178	Pendleian		326.4	318.1	Andrews et al.	1977	5931	Chordata	33815	Osteichthyes	34881												-3.350000	56.116600	Cowdenbeath Amphibian Bonebed		ETE Locality 1605; Dora Opencast Coal Site	UK				4	outcrop	"south-east of Cowdenbeath... a section 30 m long"	gp_mid	0.18
719385	occ			22726		cf. Colosteidae indet.	family	36975		Colosteidae		family	36975	Pendleian		326.4	318.1	Andrews et al.	1977	5931	Chordata	33815	Osteichthyes	34881			Colosteidae	36975								-3.350000	56.116600	Cowdenbeath Amphibian Bonebed		ETE Locality 1605; Dora Opencast Coal Site	UK				4	outcrop	"south-east of Cowdenbeath... a section 30 m long"	gp_mid	0.18
721482	occ			77412		Limnosceloides n. sp. brachycoles	species	142127	nomen dubium	Tetrapoda		unranked clade	53190	Virgilian	Wolfcamp	303.4	268	Langston	1966	26206	Chordata	33815	Osteichthyes	34881										12	elements	-106.639442	36.157223	UCMP V-2814		Camp Quarry	US	New Mexico	Rio Arriba	stated in text	seconds	outcrop	"southeast slope of a small butte, 410 yards south of New Mexico State Highway 96, about 940 yards southeast of the Rio Puerco bridge at Arroyo del Agua, section 8, T.22N., R.3E., Rio Arriba County, New Mexico" (Langston, 1965 p. 6; 1966 p.691)	gp_mid	-34.09
731086	occ			78559		Kahneria seltina	species	119509		Kahneria seltina		species	119509	Kungurian	Roadian	279.3	268.8	Olson	1962	26846	Chordata	33815	Reptilia	36322			Captorhinidae	37495	Kahneria	37506				1	individuals	-99.907776	33.718056	Locality KS (Upper San Angelo Fm.)		Alexander Ranch	US	Texas	Knox	estimated from map	seconds	small collection	Maverick Flats 7.5' qdr; "on the east and west flanks of a divide between two tributaries that flow south into the South Fork of the Wichita River"; For details see maps on pp. 98, 119 in Olson (1962)	gp_mid	-28.76
737131	occ			79162		n. gen. Romeria n. sp. texana	species	134834		Romeria texana		species	134834	Wolfcamp		296.4	268	Price	1937	26570	Chordata	33815	Reptilia	36322			Captorhinidae	37495	Romeria	37504				1	individuals	-98.650002	33.583332	Archer City Bonebed 1 (Putnam Fm.)		Locality IIIf (Romer & Price, 1940)	US	Texas	Archer	estimated from map	minutes	local area	About one mile southwest of Archer City.	gp_mid	-30.06
739043	occ			79402		Cricotillus brachydens	species	119132		Cricotillus brachydens		species	119132	Artinskian		290.1	279.3	Olson	1970	26635	Chordata	33815	Osteichthyes	34881			Cricotidae	119131	Cricotillus	119130				2	individuals	-97.340553	36.161667	Orlando site, Noble Co. (Wellington Fm.)			US	Oklahoma	Noble	stated in text	seconds		"about 2 miles northeast of Orlando in Noble County in SE1/4 sec. 31, T. 20 N., R. 1 W." (Olson, 1967 p. 44); Note: the town of Orlando itself lies in Logan Co., the fossil site, however, lies just across the border in Noble Co. Lat long is based on the map given by Olson (1967 p. 38).	gp_mid	-27.83
739044	occ		R	79402		Pleuristion brachycoelous	species	119134	nomen dubium	Protocaptorhinus		genus	37505	Artinskian		290.1	279.3	Olson	1970	26635	Chordata	33815	Reptilia	36322			Captorhinidae	37495	Protocaptorhinus	37505				50	specimens	-97.340553	36.161667	Orlando site, Noble Co. (Wellington Fm.)			US	Oklahoma	Noble	stated in text	seconds		"about 2 miles northeast of Orlando in Noble County in SE1/4 sec. 31, T. 20 N., R. 1 W." (Olson, 1967 p. 44); Note: the town of Orlando itself lies in Logan Co., the fossil site, however, lies just across the border in Noble Co. Lat long is based on the map given by Olson (1967 p. 38).	gp_mid	-27.83
739044	occ	21105		79402		Protocaptorhinus pricei	species	135429		Protocaptorhinus pricei		species	135429	Artinskian		290.1	279.3	Olson	1984	28423	Chordata	33815	Reptilia	36322			Captorhinidae	37495	Protocaptorhinus	37505				50	specimens	-97.340553	36.161667	Orlando site, Noble Co. (Wellington Fm.)			US	Oklahoma	Noble	stated in text	seconds		"about 2 miles northeast of Orlando in Noble County in SE1/4 sec. 31, T. 20 N., R. 1 W." (Olson, 1967 p. 44); Note: the town of Orlando itself lies in Logan Co., the fossil site, however, lies just across the border in Noble Co. Lat long is based on the map given by Olson (1967 p. 38).	gp_mid	-27.83
739076	occ			79408		n. gen. Dictybolos n. sp. tener	species	119139		Dictybolos tener		species	119139	Leonard		290.1	268	Olson	1970	26635	Chordata	33815	Reptilia	36322	Araeosceloidea	119138			Dictybolos	119136				1	individuals	-97.433334	36.349998	Perry site 6, bed 21			US	Oklahoma	Noble	estimated from map	minutes		"about nine miles northwest of Perry, Logan County, Oklahoma, SE1/4 SE1/4 sec. 26 T. 23 N, R. 2 W"	gp_mid	-27.41
739839	occ			79531		Captorhinikos n. sp. parvus	species	119499		Captorhinikos parvus		species	119499	Kungurian		279.3	272.3	Olson	1970	26635	Chordata	33815	Reptilia	36322			Captorhinidae	37495	Captorhinikos	37496				32	specimens	-97.368614	35.169445	Norman		Amos Moses estate	US	Oklahoma	Cleveland	stated in text	seconds	outcrop	short distance southeast of the campus of the University of Oklahoma, Norman, Oklahoma; on the property of Mr. Amos Moses of Norman, Oklahoma (SW 1/4 , NW 1/4 , sec. 13, T. 8 N., R. 2 W.)	gp_mid	-26.90
739840	occ			79531		Captorhinikos chozaensis	species	120856		Captorhinikos chozaensis		species	120856	Kungurian		279.3	272.3	Olson	1970	26635	Chordata	33815	Reptilia	36322			Captorhinidae	37495	Captorhinikos	37496				2	individuals	-97.368614	35.169445	Norman		Amos Moses estate	US	Oklahoma	Cleveland	stated in text	seconds	outcrop	short distance southeast of the campus of the University of Oklahoma, Norman, Oklahoma; on the property of Mr. Amos Moses of Norman, Oklahoma (SW 1/4 , NW 1/4 , sec. 13, T. 8 N., R. 2 W.)	gp_mid	-26.90
739841	occ			79531		Tersomius n. sp. mosesi	species	90714		Tersomius mosesi		species	90714	Kungurian		279.3	272.3	Olson	1970	26635	Chordata	33815	Osteichthyes	34881	Temnospondyli	36320	Amphibamidae	123081	Tersomius	37035				17	specimens	-97.368614	35.169445	Norman		Amos Moses estate	US	Oklahoma	Cleveland	stated in text	seconds	outcrop	short distance southeast of the campus of the University of Oklahoma, Norman, Oklahoma; on the property of Mr. Amos Moses of Norman, Oklahoma (SW 1/4 , NW 1/4 , sec. 13, T. 8 N., R. 2 W.)	gp_mid	-26.90
739842	occ			79531		Goniorhynchus n. sp. stovalli	species	119360	recombined as	Rhynchonkos stovalli		species	119360	Kungurian		279.3	272.3	Olson	1970	26635	Chordata	33815	Osteichthyes	34881	Microsauria	37278	Goniorhynchidae	37307	Rhynchonkos	37308				11	specimens	-97.368614	35.169445	Norman		Amos Moses estate	US	Oklahoma	Cleveland	stated in text	seconds	outcrop	short distance southeast of the campus of the University of Oklahoma, Norman, Oklahoma; on the property of Mr. Amos Moses of Norman, Oklahoma (SW 1/4 , NW 1/4 , sec. 13, T. 8 N., R. 2 W.)	gp_mid	-26.90
739843	occ			79531		Lysorophus tricarinatus	species	70395		Lysorophus tricarinatus		species	70395	Kungurian		279.3	272.3	Olson	1970	26635	Chordata	33815	Osteichthyes	34881	Lysorophia	37319			Lysorophus	37322				16	individuals	-97.368614	35.169445	Norman		Amos Moses estate	US	Oklahoma	Cleveland	stated in text	seconds	outcrop	short distance southeast of the campus of the University of Oklahoma, Norman, Oklahoma; on the property of Mr. Amos Moses of Norman, Oklahoma (SW 1/4 , NW 1/4 , sec. 13, T. 8 N., R. 2 W.)	gp_mid	-26.90
739844	occ			79531		n. gen. Peronedon n. sp. primus	species	119361	subjective synonym of, species not entered	Diplocaulus		genus	37264	Kungurian		279.3	272.3	Olson	1970	26635	Chordata	33815	Osteichthyes	34881			Diplocaulidae	142457	Diplocaulus	37264				6	individuals	-97.368614	35.169445	Norman		Amos Moses estate	US	Oklahoma	Cleveland	stated in text	seconds	outcrop	short distance southeast of the campus of the University of Oklahoma, Norman, Oklahoma; on the property of Mr. Amos Moses of Norman, Oklahoma (SW 1/4 , NW 1/4 , sec. 13, T. 8 N., R. 2 W.)	gp_mid	-26.90
740366	occ			79598		n. gen. Cephalerpeton n. sp. ventriarmatum	species	119506		Cephalerpeton ventriarmatum		species	119506	Westphalian D		311.45	306.95	Carroll and Baird	1972	28608	Chordata	33815	Reptilia	36322			Protorothyrididae	37486	Cephalerpeton	37490				1	individuals	-88.139999	41.267223	Mazon Creek		Mazon Creek Vertebrate Fauna, Braidwood Fauna, pit 11	US	Illinois	Grundy/Will	based on political unit	seconds	local area	Lat Long is for SW Will Co., Illinois	gp_mid	-23.34
740382	occ			79600		n. gen. Kahneria n. sp. seltina	species	119509		Kahneria seltina		species	119509	Kungurian	Roadian	279.3	268.8	Olson	1962	26846	Chordata	33815	Reptilia	36322			Captorhinidae	37495	Kahneria	37506				4	individuals	-99.938332	33.660000	Locality KAC (Lower Flowerpot Shale)		Kahn Quarry, Driver Ranch	US	Texas	Knox	estimated from map	seconds	small collection	"about twelve miles north of Little Croton Creek, south of the South Fork of the Wichita River, sometimes called South Wichita River. It lies largely on a divide between two northerly flowing tributaries of the South Fork." For details see map on p. 98 in Olson (1962).	gp_mid	-28.81
740383	occ			79601		Labidosaurikos n. sp. barkeri	species	119514	subjective synonym of	Labidosaurikos meachami		species	119515	Leonard		290.1	268	Olson	1954	26907	Chordata	33815	Reptilia	36322			Captorhinidae	37495	Labidosaurikos	37500				4	specimens	-99.558334	33.816666	Locality FA - Pipe Site			US	Texas	Foard	estimated from map	seconds	outcrop	southeastern corner of Foard Co.; Lat long estimation is based on map in fig. 1 in Olson (1951, J. Geol. 59(2), pp. 178-181)	gp_mid	-30.21
740384	occ			79602		n. gen. Labidosaurikos n. sp. meachami	species	119515		Labidosaurikos meachami		species	119515	Kungurian		279.3	272.3	Bruner	1991	26714	Chordata	33815	Reptilia	36322			Captorhinidae	37495	Labidosaurikos	37500				1	individuals	-97.583336	35.950001	Crescent			US	Oklahoma	Logan	based on nearby landmark	minutes	small collection	About 1.5 miles (2.5 km) NE of Crescent	gp_mid	-26.67
741100	occ			79694		n. gen. Rothia n. sp. multidonta	species	119703	recombined as	Rothianiscus multidonta		species	119703	Kungurian	Roadian	279.3	268.8	Olson and Beerbower	1953	28373	Chordata	33815	Reptilia	36322			Captorhinidae	37495	Rothianiscus	37507				2	individuals	-99.733330	34.099998	Locality HA ("Lower San Angelo Fm.")		Pease River	US	Texas	Hardeman	estimated from map	minutes	outcrop	North of Pease River, 1 mile west of Crowell-Quanah highway	gp_mid	-28.44
743415	occ			79815		Eocaptorhinus laticeps	species	134878	recombined as	Captorhinus laticeps		species	120324	Leonard		290.1	268	Heaton	1979	28362	Chordata	33815	Reptilia	36322			Captorhinidae	37495	Captorhinus	37497				7	individuals	-97.417778	36.738609	McCann Quarry		"McCaren quarry"; Nardin site, Eddy site, OMNH locality V128	US	Oklahoma	Kay	stated in text	seconds	outcrop	"3 km northeast of Eddy, Kay Co., OK" (Heaton & Reisz, 1986);\r\n"The Quarry is on Deer Creek, 8 Miles west and 4 Miles south of Blackwell [...] in NE1/4 sec. 16 and SW1/4 sec. 9, T. 26 N., R. 2 W." (Olson, 1967)\r\nLat long is for intersection of lines dividing secs. 9 and 16 and eastern and western half of both secs.	gp_mid	-27.20
747147	occ			80014		Kahneria seltina	species	119509		Kahneria seltina		species	119509	Kungurian	Roadian	279.3	268.8	Olson	1962	26846	Chordata	33815	Reptilia	36322			Captorhinidae	37495	Kahneria	37506				2	individuals	-99.934441	33.621944	Locality KZ (Upper San Angelo Fm.)		Driver Ranch	US	Texas	Knox	estimated from map	seconds	outcrop	about twelve miles north of Little Croton Creek, south of the South Fork of the Wichita River, sometimes called South Wichita River. It lies largely on a divide between two northerly flowing tributaries of the South Fork." For details see map on p. 98 in Olson (1962).	gp_mid	-28.83
748669	occ			12976		Reptilia indet.	class	36322		Reptilia		class	36322	Kungurian		279.3	272.3	Olson	1956	26910	Chordata	33815	Reptilia	36322										1	specimens	-99.599998	33.703335	Locality KD		(Upper Vale Fm.) Main site	US	Texas	Knox	estimated from map	seconds	outcrop	"Valley of South Wichita River, north of River and East of Vera-Gilliland Road"; for details see map on p. 188 in Olson (1948)	gp_mid	-29.23
748675	occ			27704		Dimetrodon gigashomogenes	species	138123		Dimetrodon gigashomogenes		species	138123	Kungurian		279.3	272.3	Olson	1954	26926	Chordata	33815	Osteichthyes	34881	Cotylosauria	56749	Sphenacodontidae	38901	Dimetrodon	38904				1	individuals	-99.557777	33.731667	Locality KF (Middle Vale Formation)		three-channel hill, "fish quarry"	US	Texas	Knox	estimated from map	seconds	small collection	"approx. seven miles north of Vera, Knox County, Texas" (Olson, 1951)\r\n"North wall of valley of South Wichita River, east of Vera-Gilliland road" (Olson, 1948); for details see map on p. 188 in Olson (1948)	gp_mid	-29.19
748676	occ			27705		Labidosaurikos barkeri	species	119514	subjective synonym of	Labidosaurikos meachami		species	119515	Kungurian		279.3	272.3	Olson	1954	26907	Chordata	33815	Reptilia	36322			Captorhinidae	37495	Labidosaurikos	37500				1	specimens	-99.585556	33.721111	Locality KI (Upper Vale Formation)			US	Texas	Knox	based on nearby landmark	seconds	small collection	Lat long is estimated from map on p. 188 in Olson (1948) using the aerial photograph indices given in the footnote in Olson (1951, p. 104).	gp_mid	-29.21
748677	occ			27705		Captorhinikos valensis	species	120855		Captorhinikos valensis		species	120855	Kungurian		279.3	272.3	Olson	1954	26907	Chordata	33815	Reptilia	36322			Captorhinidae	37495	Captorhinikos	37496				1	specimens	-99.585556	33.721111	Locality KI (Upper Vale Formation)			US	Texas	Knox	based on nearby landmark	seconds	small collection	Lat long is estimated from map on p. 188 in Olson (1948) using the aerial photograph indices given in the footnote in Olson (1951, p. 104).	gp_mid	-29.21
748678	occ			27704		Captorhinikos valensis	species	120855		Captorhinikos valensis		species	120855	Kungurian		279.3	272.3	Olson	1954	26907	Chordata	33815	Reptilia	36322			Captorhinidae	37495	Captorhinikos	37496				1	individuals	-99.557777	33.731667	Locality KF (Middle Vale Formation)		three-channel hill, "fish quarry"	US	Texas	Knox	estimated from map	seconds	small collection	"approx. seven miles north of Vera, Knox County, Texas" (Olson, 1951)\r\n"North wall of valley of South Wichita River, east of Vera-Gilliland road" (Olson, 1948); for details see map on p. 188 in Olson (1948)	gp_mid	-29.19
748679	occ			12976		Diplocaulus n. sp. recurvatus	species	120886		Diplocaulus recurvatus		species	120886	Kungurian		279.3	272.3	Olson	1952	26927	Chordata	33815	Osteichthyes	34881			Diplocaulidae	142457	Diplocaulus	37264				9	individuals	-99.599998	33.703335	Locality KD		(Upper Vale Fm.) Main site	US	Texas	Knox	estimated from map	seconds	outcrop	"Valley of South Wichita River, north of River and East of Vera-Gilliland Road"; for details see map on p. 188 in Olson (1948)	gp_mid	-29.23
749053	occ			80110		Tseajaia n. sp. campi	species	120742		Tseajaia campi		species	120742	Wolfcamp	Leonard	296.4	268	Vaughn	1964	5803	Chordata	33815	Osteichthyes	34881	Cotylosauria	56749	Tseajaiidae	37239	Tseajaia	37240						-110.063057	37.035000	Organ Rock Shale		Cutler Group	US	Utah	San Juan	stated in text	seconds	local area	"... a couple of miles southeast of Monument Pass, in the southern part of of Sec. 17 E. and northern part of sec. 20, T. 43 S., R. 17 E."	gp_mid	-35.74
749054	occ			80110		Ophiacodon sp.	genus	38888		Ophiacodon		genus	38888	Wolfcamp	Leonard	296.4	268	Vaughn	1964	5803	Chordata	33815	Osteichthyes	34881	Cotylosauria	56749	Ophiacodontidae	38884	Ophiacodon	38888						-110.063057	37.035000	Organ Rock Shale		Cutler Group	US	Utah	San Juan	stated in text	seconds	local area	"... a couple of miles southeast of Monument Pass, in the southern part of of Sec. 17 E. and northern part of sec. 20, T. 43 S., R. 17 E."	gp_mid	-35.74
749055	occ			80110		Eryops ? sp.	genus	37011		Eryops		genus	37011	Wolfcamp	Leonard	296.4	268	Vaughn	1964	5803	Chordata	33815	Osteichthyes	34881	Temnospondyli	36320	Eryopidae	37007	Eryops	37011				2	fragments	-110.063057	37.035000	Organ Rock Shale		Cutler Group	US	Utah	San Juan	stated in text	seconds	local area	"... a couple of miles southeast of Monument Pass, in the southern part of of Sec. 17 E. and northern part of sec. 20, T. 43 S., R. 17 E."	gp_mid	-35.74
749056	occ			80110		Diadectes sp.	genus	37247		Diadectes		genus	37247	Wolfcamp	Leonard	296.4	268	Vaughn	1964	5803	Chordata	33815	Osteichthyes	34881	Cotylosauria	56749	Diadectidae	37246	Diadectes	37247						-110.063057	37.035000	Organ Rock Shale		Cutler Group	US	Utah	San Juan	stated in text	seconds	local area	"... a couple of miles southeast of Monument Pass, in the southern part of of Sec. 17 E. and northern part of sec. 20, T. 43 S., R. 17 E."	gp_mid	-35.74
749057	occ			80110		Sphenacodon cf. ferocior	species	122488		Sphenacodon ferocior		species	122488	Wolfcamp	Leonard	296.4	268	Vaughn	1964	5803	Chordata	33815	Osteichthyes	34881	Cotylosauria	56749	Sphenacodontidae	38901	Sphenacodon	38909						-110.063057	37.035000	Organ Rock Shale		Cutler Group	US	Utah	San Juan	stated in text	seconds	local area	"... a couple of miles southeast of Monument Pass, in the southern part of of Sec. 17 E. and northern part of sec. 20, T. 43 S., R. 17 E."	gp_mid	-35.74
749058	occ			80110		Ctenospondylus aff. casei	species	122592		Ctenospondylus casei		species	122592	Wolfcamp	Leonard	296.4	268	Vaughn	1964	5803	Chordata	33815	Osteichthyes	34881	Cotylosauria	56749	Sphenacodontidae	38901	Ctenospondylus	38903						-110.063057	37.035000	Organ Rock Shale		Cutler Group	US	Utah	San Juan	stated in text	seconds	local area	"... a couple of miles southeast of Monument Pass, in the southern part of of Sec. 17 E. and northern part of sec. 20, T. 43 S., R. 17 E."	gp_mid	-35.74
749059	occ			80111		n. gen. Limnostygis n. sp. relictus	species	120760		Limnostygis relictus		species	120760	Westphalian C	Westphalian D	314.6	306.95	Carroll	1967	26895	Chordata	33815	Osteichthyes	34881	Cotylosauria	56749	Limnoscelidae	37231	Limnostygis	37235				1	individuals	-60.266666	46.290001	Dominion Coal Co. strip mine No. 7		Sydney coal field; Florence, Cape Breton	CA	Nova Scotia	Cape Breton Island	estimated from map	seconds	small collection	Dominion Coal Co. strip mine No. 7, about 2 miles north of the town of Florence	gp_mid	-3.96
749060	occ			80111		Clepsydrops sp.	genus	38887		Clepsydrops		genus	38887	Westphalian C	Westphalian D	314.6	306.95	Carroll	1967	26895	Chordata	33815	Osteichthyes	34881	Cotylosauria	56749	Ophiacodontidae	38884	Clepsydrops	38887						-60.266666	46.290001	Dominion Coal Co. strip mine No. 7		Sydney coal field; Florence, Cape Breton	CA	Nova Scotia	Cape Breton Island	estimated from map	seconds	small collection	Dominion Coal Co. strip mine No. 7, about 2 miles north of the town of Florence	gp_mid	-3.96
749061	occ			80111		Cochleosaurus sp.	genus	37001		Cochleosaurus		genus	37001	Westphalian C	Westphalian D	314.6	306.95	Carroll	1967	26895	Chordata	33815	Osteichthyes	34881	Temnospondyli	36320	Cochleosauridae	36999	Cochleosaurus	37001						-60.266666	46.290001	Dominion Coal Co. strip mine No. 7		Sydney coal field; Florence, Cape Breton	CA	Nova Scotia	Cape Breton Island	estimated from map	seconds	small collection	Dominion Coal Co. strip mine No. 7, about 2 miles north of the town of Florence	gp_mid	-3.96
749065	occ			80112		Diadectes n. sp. absitus	species	120883	recombined as	Silvadectes absitus		species	120883	Artinskian		290.1	279.3	Berman et al.	1998	26922	Chordata	33815	Osteichthyes	34881	Cotylosauria	56749	Diadectidae	37246	Silvadectes	345912				4	specimens	10.618889	50.809723	Bromacker Quarry (upper level of Tambach sandstone)			DE	Thuringia	Gotha	based on nearby landmark	seconds	outcrop	"...middle part of the Thuringian Forest near the village of Tambach-Dietharz and about 20 km south of the town of Gotha, central Germany."	gp_mid	21.71
752530	occ			28238		n. gen. Eothyris n. sp. parkeyi	species	122195		Eothyris parkeyi		species	122195	Artinskian		290.1	279.3	Romer	1937	43845	Chordata	33815	Osteichthyes	34881	Cotylosauria	56749	Eothyrididae	38898	Eothyris	38899				1	individuals	-98.901947	33.740276	Tit Mountain, 21 (Belle Plains Formation)		Locality 21 (Romer 1928), Locality Vd (Romer & Price 1940), Corn Mountain, Corn Hill, faunal Zone 2, Middle Wichita Group, Texas red-beds, redbeds	US	Texas	Archer	based on nearby landmark	seconds	outcrop	"Tit Mountain or Corn Hill, an elevation just northeast of Dundee" See detailed locality map in Romer 1928. "Zone 2. Middle Wichita; to the Beaverburk Limestone; Belle Plains Formation?" Lat long is for Dundee.	gp_mid	-30.18
752568	occ			80574		Casea n. sp. halselli	species	120854		Casea halselli		species	120854	Leonard		290.1	268	Olson	1954	26906	Chordata	33815	Osteichthyes	34881	Cotylosauria	56749	Caseidae	38913	Casea	38915				1	individuals	-99.633331	33.849998	Locality FC (Middle Choza Fm.)		Halsell Ranch	US	Texas	Foard	estimated from map	minutes	small collection	"Locality FC has not been previously mentioned in the papers on the Vale and Choza. It is located on aerial photographs as follows: CZW 2C 45, pipeline road at 6.9-7.1 south along road to 6.6-4.1, west to hill at 3.3-4.3, northeast along divide to 4.4-7.0 and along breaks to 6.9-7.1. As for all cited photo-indexes, co-ordinates are measured in inches right from the left picture margin and then up…	gp_mid	-30.24
752569	occ			80576		Casea n. sp. rutena	species	122217	recombined as	Euromycter rutena		species	122217	Sakmarian	Wuchiapingian	295.5	254.17	Reisz	1986	27105	Chordata	33815	Osteichthyes	34881	Cotylosauria	56749	Caseidae	38913	Euromycter	345995						2.428490	44.470924	Saint-Christophe-Vallon		1km east of Saint Christophe Vallon	FR	Aveyron		stated in text	6	outcrop	"1 km east to the village of SaintChristophe-Vallon, town of Valady, departement of Aveyron, Southern France" Reisz et al. (2011)	gp_mid	19.60
752575	occ			80578		n. gen. Cotylorhynchus n. sp. romeri	species	122218		Cotylorhynchus romeri		species	122218	Kungurian		279.3	272.3	Reisz	1986	27105	Chordata	33815	Osteichthyes	34881	Cotylosauria	56749	Caseidae	38913	Cotylorhynchus	38917						-97.475830	35.798332	Navina			US	Oklahoma	Logan	estimated from map	seconds		"4 3/4 miles west of Navina, Logan County, Oklahoma (NW 1/4 Sec. 4, T 15 N, R 4 W)"	gp_mid	-26.67
753219	occ			80668		Cotylorhynchus hancocki	species	122303		Cotylorhynchus hancocki		species	122303	Kungurian	Roadian	279.3	268.8	Olson	1962	26846	Chordata	33815	Osteichthyes	34881	Cotylosauria	56749	Caseidae	38913	Cotylorhynchus	38917				1	individuals	-99.926941	33.621944	Locality KX (Upper San Angelo Fm.)		Driver Ranch	US	Texas	Knox	estimated from map	seconds	outcrop	about twelve miles north of Little Croton Creek, south of the South Fork of the Wichita River, sometimes called South Wichita River. It lies largely on a divide between two northerly flowing tributaries of the South Fork." For details see map on p. 98 in Olson (1962)	gp_mid	-28.82
753220	occ			80669		Angelosaurus n. sp. greeni	species	122304		Angelosaurus greeni		species	122304	Kungurian	Roadian	279.3	268.8	Olson	1962	26846	Chordata	33815	Osteichthyes	34881	Cotylosauria	56749	Caseidae	38913	Angelosaurus	38914				2	individuals	-99.917778	33.712502	Locality KR (Upper San Angelo Fm.)		Alexander Ranch	US	Texas	Knox	estimated from map	seconds	outcrop	Maverick Flats 7.5' qdr; "on the east and west flanks of a divide between two tributaries that flow south into the South Fork of the Wichita River"; For details see maps on pp. 98, 119 in Olson (1962)	gp_mid	-28.77
753601	occ			80689		Rothia multidonta	species	119703	recombined as	Rothianiscus multidonta		species	119703	Kungurian	Roadian	279.3	268.8	Olson	1962	26846	Chordata	33815	Reptilia	36322			Captorhinidae	37495	Rothianiscus	37507				2	individuals	-99.953613	33.690834	Locality KV (San Angelo Fm.)		MacFayden Ranch; Swanson Quarry	US	Texas	Knox	estimated from map	seconds		Maverick Flats 7.5' qdr; "just to the north of the valley of the South Fork of the Wichita River"; close to the western border of Knox Co. For details see map on p. 98 in Olson (1962).	gp_mid	-28.81
753620	occ			80690		Ophiacodon n. sp. major	species	122336		Ophiacodon major		species	122336	Leonard		290.1	268	Reisz	1986	27105	Chordata	33815	Osteichthyes	34881	Cotylosauria	56749	Ophiacodontidae	38884	Ophiacodon	38888				1	individuals	-99.139442	33.669724	Maybelle		Locality VIc (Romer & Price 1940), Mabelle	US	Texas	Baylor	based on nearby landmark	seconds		"north of Maybelle, Baylor County, Texas"; Lat Long is for Maybelle	gp_mid	-29.99
753711	occ			80714		n. gen. Clepsydrops n. sp. collettii	species	122329		Clepsydrops collettii		species	122329	Missourian		305.9	303.4	Romer and Price	1940	5692	Chordata	33815	Osteichthyes	34881	Cotylosauria	56749	Ophiacodontidae	38884	Clepsydrops	38887				14	specimens	-87.775002	40.108334	Danville Locality (Vertebrates)		Oakwood Locality; Horseshoe Bend; Vermillion River; Illinois bonebed	US	Illinois	Vermilion	based on nearby landmark	seconds	outcrop	"the well-known Danville or 'Oakwood' locality [...] Horseshoe Bend locality near the SE/C of Sec. 23-19N-13W" (DeMar, 1970)\r\n"Vermilion River, near Danville" (Reisz, 1986)\r\nLat Long is for Oakwood	gp_mid	-21.51
753718	occ			80716		Stereorhachis dominans	species	122330		Stereorhachis dominans		species	122330	Stephanian		306.95	298.9	Reisz	1986	27105	Chordata	33815	Osteichthyes	34881	Cotylosauria	56749	Eothyrididae	38898	Stereorhachis	38891						4.383333	47.049999	Igornay			FR	Bourgogne		based on nearby landmark	minutes		Igornay, near Autun	gp_mid	17.05
753719	occ			80717		Slaugenhopia texensis	species	349879		Slaugenhopia texensis		species	349879	Kungurian	Roadian	279.3	268.8	Olson	1962	26846	Chordata	33815	Osteichthyes	34881	Temnospondyli	36320	Tupilakosauridae	150320	Slaugenhopia	36990				1	individuals	-99.974998	33.524445	Locality KO (Upper San Angelo Fm.)		Little Croton Creek; MacFayden Ranch; JR Pasture	US	Texas	Knox	estimated from map	seconds	outcrop	Cedar Mountain 7.5' qdr. Locality comprises exposures south of Little Croton Creek, just east of pipeline road. For details see map on p. 108 in Olson (1962).	gp_mid	-28.91
753746	occ			80720		Baldwinonus dunkardensis	species	122332		Baldwinonus dunkardensis		species	122332	Asselian	Sakmarian	298.9	290.1	Reisz	1986	27105	Chordata	33815	Osteichthyes	34881	Cotylosauria	56749	Eothyrididae	38898	Baldwinonus	38886						-80.933334	39.766666	Locality 6, near Cameron			US	Ohio	Monroe	based on nearby landmark	minutes		Locality 6, near Cameron	gp_mid	-14.93
753759	occ			80723		n. gen. Stereophallodon n. sp. ciscoensis	species	122333		Stereophallodon ciscoensis		species	122333	Wolfcamp		296.4	268	Romer	1937	43845	Chordata	33815	Osteichthyes	34881	Cotylosauria	56749	Eothyrididae	38898	Stereophallodon	38890				1	individuals	-98.433334	33.566666	southeast of Windthorst		Stereophallodon type	US	Texas	Clay	based on nearby landmark	minutes	small collection	4 miles south-southeast of Windthorst	gp_mid	-29.92
753788	occ			80732		n. gen. Winfieldia n. sp. hilli	species	137372	recombined as	Ophiacodon hilli		species	137372	Sakmarian	Artinskian	295.5	279.3	Reisz	1986	27105	Chordata	33815	Osteichthyes	34881	Cotylosauria	56749	Ophiacodontidae	38884	Ophiacodon	38888				1	individuals	-96.983330	37.233334	Wildcat Canyon			US	Kansas	Cowley	based on nearby landmark	minutes	small collection	Wildcat Canyon, near Winfield; Lat long is for Winfield	gp_mid	-27.04
753830	occ		R	80741		Captorhinus aguti	species	90718		Captorhinus aguti		species	134887	Artinskian		290.1	279.3	Fox and Bowman	1966	28784	Chordata	33815	Reptilia	36322			Captorhinidae	37495	Captorhinus	37497				1	individuals	-98.966667	33.666668	Trematops locality (Belle Plains Fm.)		west of Williams Ranch	US	Texas	Baylor	stated in text	minutes	outcrop	"west of Williams Ranch, J. Gibbs Survey A-566, southeast of Fulda,\r\nBaylor County, Texas" (Clark & Carroll, 1973)\r\n"West of Williams, Baylor County" (Pawley, 2007 Appendix [http://www.journalofpaleontology.org/Archives/Volume_81/81(5)/Pawley/Appendix.doc]	gp_mid	-30.27
753830	occ	21184		80741		"Captorhinus" laticeps	species	134970		Captorhinus laticeps		species	120324	Artinskian		290.1	279.3	Clark and Carroll	1973	28415	Chordata	33815	Reptilia	36322			Captorhinidae	37495	Captorhinus	37497				1	individuals	-98.966667	33.666668	Trematops locality (Belle Plains Fm.)		west of Williams Ranch	US	Texas	Baylor	stated in text	minutes	outcrop	"west of Williams Ranch, J. Gibbs Survey A-566, southeast of Fulda,\r\nBaylor County, Texas" (Clark & Carroll, 1973)\r\n"West of Williams, Baylor County" (Pawley, 2007 Appendix [http://www.journalofpaleontology.org/Archives/Volume_81/81(5)/Pawley/Appendix.doc]	gp_mid	-30.27
754185	occ			80770		Edaphosaurus n. sp. novomexicanus	species	122351		Edaphosaurus novomexicanus		species	122351	Wolfcamp		296.4	268	Williston and Case	1913	28377	Chordata	33815	Osteichthyes	34881	Cotylosauria	56749	Edaphosauridae	38910	Edaphosaurus	38911				1	individuals	-106.616386	36.117500	Arroyo del Agua type locality of Edaphosaurus novomexicanus			US	New Mexico	Rio Arriba	based on nearby landmark	seconds	small collection	"vicinity of Arroyo de Agua, New Mexico" (Williston & Case, 1913). Lat long is for village of Arroyo del Agua.	gp_mid	-34.08
754217	occ			80773		n. gen. Datheosaurus n. sp. macrourus	species	147881		Datheosaurus macrourus		species	147881	Kuzel		301.2	298.9	Schroeder	1905	30036	Chordata	33815	Osteichthyes	34881	Cotylosauria	56749	Caseidae	38913	Datheosaurus	147880				1	individuals	16.520279	50.573055	Nowa Ruda		Neurode; Intrasudetic Basin	PL	Lower Silesia	Kodzko (Glatz, Kladsko)	estimated from map	seconds	small collection	"Der Fund wurde in dem Steinbruche bei den Schindelhäusern, welcher Eigentum des Bergwerksbesitzers Herrn Dr. jur. Linarz ist, von Steinbrechern gemacht. Die Örtlichkeit befindet sich 1,5 km östlich der Stadt Neurode und 0,37 km westlich der Chaussee Neurode-Schlegel." ["The find was made by quarrymen in the Quarry at Schindelhäuser which is property of Mr. LL. D. Linarz. The locality is 1.5 km e…	gp_mid	24.77
754218	occ			80775		Edaphosaurus n. sp. raymondi	species	346039	nomen vanum	Edaphosauridae		family	38910	Missourian		305.9	303.4	Modesto and Reisz	1990	40303	Chordata	33815	Osteichthyes	34881	Cotylosauria	56749	Edaphosauridae	38910						1	fragments	-79.776390	40.405834	Pitcairn, PA			US	Pennsylvania	Allegheny	based on nearby landmark	seconds			gp_mid	-15.75
754240	occ			80777		n. gen. Haptodus n. sp. baylei	species	122354		Haptodus baylei		species	122354	Artinskian		290.1	279.3	Reisz	1986	27105	Chordata	33815	Osteichthyes	34881	Cotylosauria	56749			Haptodus	38905						4.302778	46.984165	Les Telots		Les Télots, Autunois	FR	Bourgogne	Saône-et-Loire	based on nearby landmark	seconds		Les Telots, near Autun; polar coordinates are for Les Télots	gp_mid	18.55
754405	occ			80783		Haptodus n. sp. grandis	species	122357	recombined as	Hypselohaptodus grandis		species	122357	Asselian		298.9	295.5	Paton	1974	30063	Chordata	33815	Osteichthyes	34881	Cotylosauria	56749			Hypselohaptodus	345962				1	individuals	-1.575000	52.375000	Kenilworth			UK	England	Warwickshire	based on nearby landmark	seconds	small collection	" [...] close to Kenilworth [...] ". Paton (1974) states that all the material collected from near Kenilworth comes from a single locality whose precise location is not known. Locality is "probably now obscured by buildings" (Paton 1974).	gp_mid	13.51
754406	occ			80784		Haptodus n. sp. garnettensis	species	122358	recombined as	Eohaptodus garnettensis		species	122358	Missourian		305.9	303.4	Currie	1977	28870	Chordata	33815	Osteichthyes	34881	Cotylosauria	56749			Eohaptodus	345964				17	specimens	-95.259048	38.378502	Garnett Quarry		Garnett Vertebrate Fauna, Charles Hardesty farm	US	Kansas	Anderson	estimated from map	6	outcrop	"6 miles northwest of Garnett" (Reisz, 1986); "NW 1/4, NE 1/4, sec. 5, tp. 20 S, rge. 19 E, Putnam Township, Anderson County, Kansas" (Reisz & Berman, 1986)\r\n"Charles A. Hardest farm, NW/4 NE/4 sec. 5 T20S R19E, Putnam Township, Anderson County, Kansas. The Universal Transverse Mercantor (UTM) coordinates of the quarry are 15STN963466. Locality is close to Garnett, Kansas." (Laurin 1993).	gp_mid	-27.44
754935	occ			80833		n. gen. Sphenacodon n. sp. ferox	species	122487		Sphenacodon ferox		species	122487	Wolfcamp		296.4	268	Reisz	1986	27105	Chordata	33815	Osteichthyes	34881	Cotylosauria	56749	Sphenacodontidae	38901	Sphenacodon	38909				1	individuals	-106.671387	36.184723	Baldwin bonebed	85339	type horizon of Sphenacodon ferox & Ophiacodon mirus, Arroya de Agua	US	New Mexico	Rio Arriba	estimated from map	seconds	small collection	"about a mile and a half above the confluence of the Poleo creek with the Puerco, and near the Mexican village of Arroya de Agua." (Williston, 1916)\r\nApparently is what Williston (1916) calls the Poleo Creek a northwestern headstream of the Rio Puerco (see Williston & Case, 1913 p. 1 fig. 1, Inst. Washington Publ. 181), however, in modern maps a southwestern headstream is designated as Poleo Cr…	gp_mid	-34.08
755453	occ			80877		Ctenospondylus ninevehensis	species	122593		Ctenospondylus ninevehensis		species	122593	Sakmarian		295.5	290.1	Reisz	1986	27105	Chordata	33815	Osteichthyes	34881	Cotylosauria	56749	Sphenacodontidae	38901	Ctenospondylus	38903						-80.900002	39.724998	Clark Hill			US	Ohio	Monroe	based on political unit	seconds		"from Clark Hill on County Route 43 near junction with State Route, Salem Township"\r\nPolar coordinates approx. mark center of Salem Township.	gp_mid	-14.82
755725	occ			80917		Cotylorhynchus hancocki	species	122303		Cotylorhynchus hancocki		species	122303	Kungurian	Roadian	279.3	268.8	Olson	1962	26846	Chordata	33815	Osteichthyes	34881	Cotylosauria	56749	Caseidae	38913	Cotylorhynchus	38917				1	individuals	-99.930557	33.627499	Locality KW (Upper San Angelo Fm.)		Driver Ranch	US	Texas	Knox	estimated from map	seconds	outcrop	about twelve miles north of Little Croton Creek, south of the South Fork of the Wichita River, sometimes called South Wichita River. It lies largely on a divide between two northerly flowing tributaries of the South Fork." For details see map on p. 98 in Olson (1962).	gp_mid	-28.82
758320	occ			81114		n. gen. Milosaurus n. sp. mccordi	species	123521		Milosaurus mccordi		species	123521	Stephanian	Virgilian	306.95	298.9	DeMar	1970	28640	Chordata	33815	Osteichthyes	34881	Pelycosauria	38883			Milosaurus	38927				1	individuals	-88.158333	38.991669	Falmouth Locality		Newton Locality; type beds of Milosaurus mccordi	US	Illinois	Jasper	based on nearby landmark	seconds	outcrop	SW 1/4 sec 15, T. 7N, R 10E; Lat Long is for Newton	gp_mid	-21.61
762761	occ		I	81525		Matthewichnus caudifer	species	125552		Matthewichnus caudifer		species	125552	Westphalian		318.1	306.95	Haubold et al.	2005	27502	Chordata	33815	Osteichthyes	34881	Temnospondyli	36320			Matthewichnus	125551						-87.166664	33.813610	Union Chapel Mine		Steven C. Minkin Paleozoic Footprint Site	US	Alabama	Walker	unpublished field data	6	local area		gp_mid	-29.20
762762	occ		I	81525		Nanopus n. sp. reidiae	species	125557		Nanopus reidiae		species	125557	Westphalian		318.1	306.95	Haubold et al.	2005	27502	Chordata	33815	Osteichthyes	34881	Temnospondyli	36320			Nanopus	125555						-87.166664	33.813610	Union Chapel Mine		Steven C. Minkin Paleozoic Footprint Site	US	Alabama	Walker	unpublished field data	6	local area		gp_mid	-29.20
762763	occ		I	81525		Attenosaurus subulensis	species	125100		Attenosaurus subulensis		species	125100	Westphalian		318.1	306.95	Haubold et al.	2005	27502	Chordata	33815	Osteichthyes	34881					Attenosaurus	125099						-87.166664	33.813610	Union Chapel Mine		Steven C. Minkin Paleozoic Footprint Site	US	Alabama	Walker	unpublished field data	6	local area		gp_mid	-29.20
762764	occ			81525		Notalacerta missouriensis	species	54512		Notalacerta missouriensis		species	54512	Westphalian		318.1	306.95	Haubold et al.	2005	27502	Chordata	33815	Osteichthyes	34881	Cotylosauria	56749			Notalacerta	54511						-87.166664	33.813610	Union Chapel Mine		Steven C. Minkin Paleozoic Footprint Site	US	Alabama	Walker	unpublished field data	6	local area		gp_mid	-29.20
762765	occ		F	81525		Cincosaurus cobbi	species	125106		Cincosaurus cobbi		species	125106	Westphalian		318.1	306.95	Haubold et al.	2005	27502	Chordata	33815	Osteichthyes	34881	Cotylosauria	56749			Cincosaurus	125102						-87.166664	33.813610	Union Chapel Mine		Steven C. Minkin Paleozoic Footprint Site	US	Alabama	Walker	unpublished field data	6	local area		gp_mid	-29.20
781260	occ		I	84135		n. gen. Attenosaurus n. sp. indistinctus	species	125101		Attenosaurus indistinctus		species	125101	Westphalian		318.1	306.95	Aldrich and Jones	1930	28166	Chordata	33815	Osteichthyes	34881					Attenosaurus	125099						-87.523888	33.896111	Galloway No. 11 Mine			US	Alabama	Walker	estimated from map	seconds		near Carbon Hill, southwest slope; coordinates are for Carbon Hill	gp_mid	-29.42
781261	occ		I	84135		Attenosaurus n. sp. subulensis	species	125100		Attenosaurus subulensis		species	125100	Westphalian		318.1	306.95	Aldrich and Jones	1930	28166	Chordata	33815	Osteichthyes	34881					Attenosaurus	125099						-87.523888	33.896111	Galloway No. 11 Mine			US	Alabama	Walker	estimated from map	seconds		near Carbon Hill, southwest slope; coordinates are for Carbon Hill	gp_mid	-29.42
781263	occ		F	84135		n. gen. Cincosaurus n. sp. cobbi	species	125106		Cincosaurus cobbi		species	125106	Westphalian		318.1	306.95	Aldrich and Jones	1930	28166	Chordata	33815	Osteichthyes	34881	Cotylosauria	56749			Cincosaurus	125102						-87.523888	33.896111	Galloway No. 11 Mine			US	Alabama	Walker	estimated from map	seconds		near Carbon Hill, southwest slope; coordinates are for Carbon Hill	gp_mid	-29.42
781264	occ		I	84135		Cincosaurus n. sp. fisheri	species	133574		Cincosaurus fisheri		species	133574	Westphalian		318.1	306.95	Aldrich and Jones	1930	28166	Chordata	33815	Osteichthyes	34881	Cotylosauria	56749			Cincosaurus	125102						-87.523888	33.896111	Galloway No. 11 Mine			US	Alabama	Walker	estimated from map	seconds		near Carbon Hill, southwest slope; coordinates are for Carbon Hill	gp_mid	-29.42
781265	occ		I	84135		Cincosaurus n. sp. jaggerensis	species	125107		Cincosaurus jaggerensis		species	125107	Westphalian		318.1	306.95	Aldrich and Jones	1930	28166	Chordata	33815	Osteichthyes	34881	Cotylosauria	56749			Cincosaurus	125102						-87.523888	33.896111	Galloway No. 11 Mine			US	Alabama	Walker	estimated from map	seconds		near Carbon Hill, southwest slope; coordinates are for Carbon Hill	gp_mid	-29.42
781266	occ		I	84135		Cincosaurus n. sp. jonesii	species	125108		Cincosaurus jonesii		species	125108	Westphalian		318.1	306.95	Aldrich and Jones	1930	28166	Chordata	33815	Osteichthyes	34881	Cotylosauria	56749			Cincosaurus	125102						-87.523888	33.896111	Galloway No. 11 Mine			US	Alabama	Walker	estimated from map	seconds		near Carbon Hill, southwest slope; coordinates are for Carbon Hill	gp_mid	-29.42
781267	occ		I	84135		Ctenerpeton n. sp. primum	species	133575		Ctenerpeton primum		species	133575	Westphalian		318.1	306.95	Aldrich and Jones	1930	28166	Chordata	33815	Osteichthyes	34881			Urocordylidae	37270	Ctenerpeton	37272						-87.523888	33.896111	Galloway No. 11 Mine			US	Alabama	Walker	estimated from map	seconds		near Carbon Hill, southwest slope; coordinates are for Carbon Hill	gp_mid	-29.42
781270	occ		I	84135		n. gen. Quadropedia n. sp. prima	species	125110		Quadropedia prima		species	125110	Westphalian		318.1	306.95	Aldrich and Jones	1930	28166	Chordata	33815	Osteichthyes	34881					Quadropedia	125109						-87.523888	33.896111	Galloway No. 11 Mine			US	Alabama	Walker	estimated from map	seconds		near Carbon Hill, southwest slope; coordinates are for Carbon Hill	gp_mid	-29.42
785850	occ			84715		Romeria texana	species	134834		Romeria texana		species	134834	Wolfcamp		296.4	268	Clark and Carroll	1973	28415	Chordata	33815	Reptilia	36322			Captorhinidae	37495	Romeria	37504				1	individuals	-98.433334	33.608334	Zott Pasture (Putnam Fm.)			US	Texas	Archer	estimated from map	seconds		Zott Pasture, southwest corner, section 55, block 3, Clark and Plumb Survey, 3 miles north of Windthorst	gp_mid	-29.90
785851	occ			84716		n. gen. Protocaptorhinus n. sp. pricei	species	135429		Protocaptorhinus pricei		species	135429	Artinskian		290.1	279.3	Clark and Carroll	1973	28415	Chordata	33815	Reptilia	36322			Captorhinidae	37495	Protocaptorhinus	37505				1	individuals	-98.900002	33.641666	Rattlesnake Canyon (Admiral Fm.)		Locality IVc (Romer & Price 1940); Cummins' Headquarters; Lyles Place	US	Texas	Archer	estimated from map	seconds	outcrop	Rattlesnake Canyon, Archer County, Texas. Lat long is estimated from map on p. 397 in Clark & Carroll (1973).	gp_mid	-30.23
785871	occ		R	84718		Naosaurus n. sp. uralensis	species	134990	recombined as	Riabininus uralensis		species	134990	Artinskian		290.1	279.3	Ivakhnenko	1990	28378	Chordata	33815	Reptilia	36322			Captorhinidae	37495	Riabininus	134991				1	individuals	57.648335	58.677223	Us'va			RU	Perm	Gremyatchinsk	based on nearby landmark	seconds	local area	Lat long is for the village of Us'va.	gp_mid	41.15
785871	occ	21668		84718		Captorhinidae indet.	family	37495		Captorhinidae		family	37495	Artinskian		290.1	279.3	Modesto and Rybczynski	2000	28429	Chordata	33815	Reptilia	36322			Captorhinidae	37495						1	individuals	57.648335	58.677223	Us'va			RU	Perm	Gremyatchinsk	based on nearby landmark	seconds	local area	Lat long is for the village of Us'va.	gp_mid	41.15
785872	occ		R	84719		Riabininus uralensis	species	134992		Riabininus uralensis		species	134990	Artinskian	Ufimian	290.1	272.5	Ivakhnenko	1990	28378	Chordata	33815	Reptilia	36322			Captorhinidae	37495	Riabininus	134991				3	specimens	60.049999	66.033333	Inta city			RU	Komi	Inta	stated in text	minutes	small collection	Pechora Basin; Lat Long is from Olson (1957)	gp_mid	35.28
785872	occ	21669		84719		Captorhinidae indet.	family	37495		Captorhinidae		family	37495	Artinskian	Ufimian	290.1	272.5	Modesto and Rybczynski	2000	28429	Chordata	33815	Reptilia	36322			Captorhinidae	37495						3	specimens	60.049999	66.033333	Inta city			RU	Komi	Inta	stated in text	minutes	small collection	Pechora Basin; Lat Long is from Olson (1957)	gp_mid	35.28
786798	occ			77412		n. gen. Rhiodenticulatus n. sp. heatoni	species	135851		Rhiodenticulatus heatoni		species	135851	Virgilian	Wolfcamp	303.4	268	Berman and Reisz	1986	28464	Chordata	33815	Reptilia	36322			Captorhinidae	37495	Rhiodenticulatus	37503				2	individuals	-106.639442	36.157223	UCMP V-2814		Camp Quarry	US	New Mexico	Rio Arriba	stated in text	seconds	outcrop	"southeast slope of a small butte, 410 yards south of New Mexico State Highway 96, about 940 yards southeast of the Rio Puerco bridge at Arroyo del Agua, section 8, T.22N., R.3E., Rio Arriba County, New Mexico" (Langston, 1965 p. 6; 1966 p.691)	gp_mid	-34.09
786799	occ			79602		Dimetrodon sp.	genus	38904		Dimetrodon		genus	38904	Kungurian		279.3	272.3	Stovall	1950	28374	Chordata	33815	Osteichthyes	34881	Cotylosauria	56749	Sphenacodontidae	38901	Dimetrodon	38904				1	individuals	-97.583336	35.950001	Crescent			US	Oklahoma	Logan	based on nearby landmark	minutes	small collection	About 1.5 miles (2.5 km) NE of Crescent	gp_mid	-26.67
786835	occ			79815		Labidosaurus n. sp. oklahomensis	species	135366	subjective synonym of	Captorhinus laticeps		species	120324	Leonard		290.1	268	Heaton	1979	28362	Chordata	33815	Reptilia	36322			Captorhinidae	37495	Captorhinus	37497				1	individuals	-97.417778	36.738609	McCann Quarry		"McCaren quarry"; Nardin site, Eddy site, OMNH locality V128	US	Oklahoma	Kay	stated in text	seconds	outcrop	"3 km northeast of Eddy, Kay Co., OK" (Heaton & Reisz, 1986);\r\n"The Quarry is on Deer Creek, 8 Miles west and 4 Miles south of Blackwell [...] in NE1/4 sec. 16 and SW1/4 sec. 9, T. 26 N., R. 2 W." (Olson, 1967)\r\nLat long is for intersection of lines dividing secs. 9 and 16 and eastern and western half of both secs.	gp_mid	-27.20
786931	occ			84941		Dictybolos tener	species	119139		Dictybolos tener		species	119139	Leonard		290.1	268	Olson	1970	26635	Chordata	33815	Reptilia	36322	Araeosceloidea	119138			Dictybolos	119136				131	specimens	-97.433334	36.349998	Perry site 6, beds 18+19			US	Oklahoma	Noble	estimated from map	minutes		"about nine miles northwest of Perry, Logan County, Oklahoma, SE1/4 SE1/4 sec. 26 T. 23 N, R. 2 W"	gp_mid	-27.41
786933	occ			79601		Trimerorhachis n. sp. rogersi	species	136359		Trimerorhachis rogersi		species	136359	Leonard		290.1	268	Olson	1955	28508	Chordata	33815	Osteichthyes	34881	Temnospondyli	36320	Trimerorhachidae	36985	Trimerorhachis	36991				13	specimens	-99.558334	33.816666	Locality FA - Pipe Site			US	Texas	Foard	estimated from map	seconds	outcrop	southeastern corner of Foard Co.; Lat long estimation is based on map in fig. 1 in Olson (1951, J. Geol. 59(2), pp. 178-181)	gp_mid	-30.21
786936	occ			27704		Trimerorhachis cf. insignis	species	90711		Trimerorhachis insignis		species	90711	Kungurian		279.3	272.3	Olson	1955	28508	Chordata	33815	Osteichthyes	34881	Temnospondyli	36320	Trimerorhachidae	36985	Trimerorhachis	36991				13	specimens	-99.557777	33.731667	Locality KF (Middle Vale Formation)		three-channel hill, "fish quarry"	US	Texas	Knox	estimated from map	seconds	small collection	"approx. seven miles north of Vera, Knox County, Texas" (Olson, 1951)\r\n"North wall of valley of South Wichita River, east of Vera-Gilliland road" (Olson, 1948); for details see map on p. 188 in Olson (1948)	gp_mid	-29.19
787181	occ			84940		n. gen. Casineria n. sp. kiddi	species	136422		Casineria kiddi		species	136422	Asbian		339.4	336	Paton et al.	1999	28517	Chordata	33815	Osteichthyes	34881					Casineria	136421				1	individuals	-2.827778	56.036110	Cheese Bay Shrimp Bed			UK	Scotland	East Lothian	estimated from map	seconds	outcrop	Cheese Bay, Gullane, East Lothian (formerly Haddingtonshire), Scotland; Lat long is for Gullane	gp_mid	-8.43
787182	occ			77412		n. gen. Oedaleops n. sp. campi	species	122198		Oedaleops campi		species	122198	Virgilian	Wolfcamp	303.4	268	Langston	1965	30116	Chordata	33815	Osteichthyes	34881	Cotylosauria	56749	Eothyrididae	38898	Oedaleops	38900				4	individuals	-106.639442	36.157223	UCMP V-2814		Camp Quarry	US	New Mexico	Rio Arriba	stated in text	seconds	outcrop	"southeast slope of a small butte, 410 yards south of New Mexico State Highway 96, about 940 yards southeast of the Rio Puerco bridge at Arroyo del Agua, section 8, T.22N., R.3E., Rio Arriba County, New Mexico" (Langston, 1965 p. 6; 1966 p.691)	gp_mid	-34.09
787183	occ			77412		Aerosaurus n. sp. wellesi	species	122318		Aerosaurus wellesi		species	122318	Virgilian	Wolfcamp	303.4	268	Langston and Reisz	1981	28910	Chordata	33815	Osteichthyes	34881	Cotylosauria	56749	Varanopidae	95329	Aerosaurus	38893				3	individuals	-106.639442	36.157223	UCMP V-2814		Camp Quarry	US	New Mexico	Rio Arriba	stated in text	seconds	outcrop	"southeast slope of a small butte, 410 yards south of New Mexico State Highway 96, about 940 yards southeast of the Rio Puerco bridge at Arroyo del Agua, section 8, T.22N., R.3E., Rio Arriba County, New Mexico" (Langston, 1965 p. 6; 1966 p.691)	gp_mid	-34.09
787457	occ			79402		Archeria sp.	genus	37196		Archeria		genus	37196	Artinskian		290.1	279.3	Olson	1967	28557	Chordata	33815	Osteichthyes	34881			Archeriidae	37195	Archeria	37196						-97.340553	36.161667	Orlando site, Noble Co. (Wellington Fm.)			US	Oklahoma	Noble	stated in text	seconds		"about 2 miles northeast of Orlando in Noble County in SE1/4 sec. 31, T. 20 N., R. 1 W." (Olson, 1967 p. 44); Note: the town of Orlando itself lies in Logan Co., the fossil site, however, lies just across the border in Noble Co. Lat long is based on the map given by Olson (1967 p. 38).	gp_mid	-27.83
787458	occ			79402		Trimerorhachis insignis	species	90711		Trimerorhachis insignis		species	90711	Artinskian		290.1	279.3	Olson	1967	28557	Chordata	33815	Osteichthyes	34881	Temnospondyli	36320	Trimerorhachidae	36985	Trimerorhachis	36991						-97.340553	36.161667	Orlando site, Noble Co. (Wellington Fm.)			US	Oklahoma	Noble	stated in text	seconds		"about 2 miles northeast of Orlando in Noble County in SE1/4 sec. 31, T. 20 N., R. 1 W." (Olson, 1967 p. 44); Note: the town of Orlando itself lies in Logan Co., the fossil site, however, lies just across the border in Noble Co. Lat long is based on the map given by Olson (1967 p. 38).	gp_mid	-27.83
787459	occ			79402		Eryops megacephalus	species	70397		Eryops megacephalus		species	70397	Artinskian		290.1	279.3	Olson	1967	28557	Chordata	33815	Osteichthyes	34881	Temnospondyli	36320	Eryopidae	37007	Eryops	37011						-97.340553	36.161667	Orlando site, Noble Co. (Wellington Fm.)			US	Oklahoma	Noble	stated in text	seconds		"about 2 miles northeast of Orlando in Noble County in SE1/4 sec. 31, T. 20 N., R. 1 W." (Olson, 1967 p. 44); Note: the town of Orlando itself lies in Logan Co., the fossil site, however, lies just across the border in Noble Co. Lat long is based on the map given by Olson (1967 p. 38).	gp_mid	-27.83
787460	occ			79402		Diplocaulus magnicornis	species	81712		Diplocaulus magnicornis		species	81712	Artinskian		290.1	279.3	Olson	1967	28557	Chordata	33815	Osteichthyes	34881			Diplocaulidae	142457	Diplocaulus	37264						-97.340553	36.161667	Orlando site, Noble Co. (Wellington Fm.)			US	Oklahoma	Noble	stated in text	seconds		"about 2 miles northeast of Orlando in Noble County in SE1/4 sec. 31, T. 20 N., R. 1 W." (Olson, 1967 p. 44); Note: the town of Orlando itself lies in Logan Co., the fossil site, however, lies just across the border in Noble Co. Lat long is based on the map given by Olson (1967 p. 38).	gp_mid	-27.83
787461	occ			79402		n. gen. Crossotelos n. sp. annulatus	species	137515		Crossotelos annulatus		species	137515	Artinskian		290.1	279.3	Olson	1967	28557	Chordata	33815	Osteichthyes	34881			Urocordylidae	37270	Crossotelos	37271						-97.340553	36.161667	Orlando site, Noble Co. (Wellington Fm.)			US	Oklahoma	Noble	stated in text	seconds		"about 2 miles northeast of Orlando in Noble County in SE1/4 sec. 31, T. 20 N., R. 1 W." (Olson, 1967 p. 44); Note: the town of Orlando itself lies in Logan Co., the fossil site, however, lies just across the border in Noble Co. Lat long is based on the map given by Olson (1967 p. 38).	gp_mid	-27.83
787462	occ			79402		Lysorophus tricarinatus	species	70395		Lysorophus tricarinatus		species	70395	Artinskian		290.1	279.3	Olson	1967	28557	Chordata	33815	Osteichthyes	34881	Lysorophia	37319			Lysorophus	37322						-97.340553	36.161667	Orlando site, Noble Co. (Wellington Fm.)			US	Oklahoma	Noble	stated in text	seconds		"about 2 miles northeast of Orlando in Noble County in SE1/4 sec. 31, T. 20 N., R. 1 W." (Olson, 1967 p. 44); Note: the town of Orlando itself lies in Logan Co., the fossil site, however, lies just across the border in Noble Co. Lat long is based on the map given by Olson (1967 p. 38).	gp_mid	-27.83
787463	occ			79402		Seymouria baylorensis	species	137488		Seymouria baylorensis		species	137488	Artinskian		290.1	279.3	Olson	1967	28557	Chordata	33815	Osteichthyes	34881			Seymouriidae	37219	Seymouria	37223						-97.340553	36.161667	Orlando site, Noble Co. (Wellington Fm.)			US	Oklahoma	Noble	stated in text	seconds		"about 2 miles northeast of Orlando in Noble County in SE1/4 sec. 31, T. 20 N., R. 1 W." (Olson, 1967 p. 44); Note: the town of Orlando itself lies in Logan Co., the fossil site, however, lies just across the border in Noble Co. Lat long is based on the map given by Olson (1967 p. 38).	gp_mid	-27.83
787464	occ			79402		Captorhinus cf. aguti	species	90718		Captorhinus aguti		species	134887	Artinskian		290.1	279.3	Olson	1967	28557	Chordata	33815	Reptilia	36322			Captorhinidae	37495	Captorhinus	37497						-97.340553	36.161667	Orlando site, Noble Co. (Wellington Fm.)			US	Oklahoma	Noble	stated in text	seconds		"about 2 miles northeast of Orlando in Noble County in SE1/4 sec. 31, T. 20 N., R. 1 W." (Olson, 1967 p. 44); Note: the town of Orlando itself lies in Logan Co., the fossil site, however, lies just across the border in Noble Co. Lat long is based on the map given by Olson (1967 p. 38).	gp_mid	-27.83
787465	occ			79402		Dimetrodon sp.	genus	38904		Dimetrodon		genus	38904	Artinskian		290.1	279.3	Olson	1967	28557	Chordata	33815	Osteichthyes	34881	Cotylosauria	56749	Sphenacodontidae	38901	Dimetrodon	38904						-97.340553	36.161667	Orlando site, Noble Co. (Wellington Fm.)			US	Oklahoma	Noble	stated in text	seconds		"about 2 miles northeast of Orlando in Noble County in SE1/4 sec. 31, T. 20 N., R. 1 W." (Olson, 1967 p. 44); Note: the town of Orlando itself lies in Logan Co., the fossil site, however, lies just across the border in Noble Co. Lat long is based on the map given by Olson (1967 p. 38).	gp_mid	-27.83
787466	occ			79402		Edaphosaurus sp.	genus	38911		Edaphosaurus		genus	38911	Artinskian		290.1	279.3	Olson	1967	28557	Chordata	33815	Osteichthyes	34881	Cotylosauria	56749	Edaphosauridae	38910	Edaphosaurus	38911						-97.340553	36.161667	Orlando site, Noble Co. (Wellington Fm.)			US	Oklahoma	Noble	stated in text	seconds		"about 2 miles northeast of Orlando in Noble County in SE1/4 sec. 31, T. 20 N., R. 1 W." (Olson, 1967 p. 44); Note: the town of Orlando itself lies in Logan Co., the fossil site, however, lies just across the border in Noble Co. Lat long is based on the map given by Olson (1967 p. 38).	gp_mid	-27.83
787528	occ			84941		Trimerorhachis cf. insignis	species	90711		Trimerorhachis insignis		species	90711	Leonard		290.1	268	Olson	1970	26635	Chordata	33815	Osteichthyes	34881	Temnospondyli	36320	Trimerorhachidae	36985	Trimerorhachis	36991						-97.433334	36.349998	Perry site 6, beds 18+19			US	Oklahoma	Noble	estimated from map	minutes		"about nine miles northwest of Perry, Logan County, Oklahoma, SE1/4 SE1/4 sec. 26 T. 23 N, R. 2 W"	gp_mid	-27.41
787529	occ			84941		Ophiacodon sp.	genus	38888		Ophiacodon		genus	38888	Leonard		290.1	268	Olson	1970	26635	Chordata	33815	Osteichthyes	34881	Cotylosauria	56749	Ophiacodontidae	38884	Ophiacodon	38888				1	individuals	-97.433334	36.349998	Perry site 6, beds 18+19			US	Oklahoma	Noble	estimated from map	minutes		"about nine miles northwest of Perry, Logan County, Oklahoma, SE1/4 SE1/4 sec. 26 T. 23 N, R. 2 W"	gp_mid	-27.41
787530	occ			84941		Dimetrodon sp.	genus	38904		Dimetrodon		genus	38904	Leonard		290.1	268	Olson	1970	26635	Chordata	33815	Osteichthyes	34881	Cotylosauria	56749	Sphenacodontidae	38901	Dimetrodon	38904						-97.433334	36.349998	Perry site 6, beds 18+19			US	Oklahoma	Noble	estimated from map	minutes		"about nine miles northwest of Perry, Logan County, Oklahoma, SE1/4 SE1/4 sec. 26 T. 23 N, R. 2 W"	gp_mid	-27.41
787560	occ			79815		Archeria n. sp. victori	species	136663		Archeria victori		species	136663	Leonard		290.1	268	Olson	1967	28557	Chordata	33815	Osteichthyes	34881			Archeriidae	37195	Archeria	37196				1	individuals	-97.417778	36.738609	McCann Quarry		"McCaren quarry"; Nardin site, Eddy site, OMNH locality V128	US	Oklahoma	Kay	stated in text	seconds	outcrop	"3 km northeast of Eddy, Kay Co., OK" (Heaton & Reisz, 1986);\r\n"The Quarry is on Deer Creek, 8 Miles west and 4 Miles south of Blackwell [...] in NE1/4 sec. 16 and SW1/4 sec. 9, T. 26 N., R. 2 W." (Olson, 1967)\r\nLat long is for intersection of lines dividing secs. 9 and 16 and eastern and western half of both secs.	gp_mid	-27.20
787561	occ			79815		Trimerorhachis insignis	species	90711		Trimerorhachis insignis		species	90711	Leonard		290.1	268	Olson	1967	28557	Chordata	33815	Osteichthyes	34881	Temnospondyli	36320	Trimerorhachidae	36985	Trimerorhachis	36991				9	specimens	-97.417778	36.738609	McCann Quarry		"McCaren quarry"; Nardin site, Eddy site, OMNH locality V128	US	Oklahoma	Kay	stated in text	seconds	outcrop	"3 km northeast of Eddy, Kay Co., OK" (Heaton & Reisz, 1986);\r\n"The Quarry is on Deer Creek, 8 Miles west and 4 Miles south of Blackwell [...] in NE1/4 sec. 16 and SW1/4 sec. 9, T. 26 N., R. 2 W." (Olson, 1967)\r\nLat long is for intersection of lines dividing secs. 9 and 16 and eastern and western half of both secs.	gp_mid	-27.20
787562	occ			79815		Eryops cf. megacephalus	species	70397		Eryops megacephalus		species	70397	Leonard		290.1	268	Olson	1967	28557	Chordata	33815	Osteichthyes	34881	Temnospondyli	36320	Eryopidae	37007	Eryops	37011				1	individuals	-97.417778	36.738609	McCann Quarry		"McCaren quarry"; Nardin site, Eddy site, OMNH locality V128	US	Oklahoma	Kay	stated in text	seconds	outcrop	"3 km northeast of Eddy, Kay Co., OK" (Heaton & Reisz, 1986);\r\n"The Quarry is on Deer Creek, 8 Miles west and 4 Miles south of Blackwell [...] in NE1/4 sec. 16 and SW1/4 sec. 9, T. 26 N., R. 2 W." (Olson, 1967)\r\nLat long is for intersection of lines dividing secs. 9 and 16 and eastern and western half of both secs.	gp_mid	-27.20
787563	occ			79815		Diplocaulus sp.	genus	37264		Diplocaulus		genus	37264	Leonard		290.1	268	Olson	1967	28557	Chordata	33815	Osteichthyes	34881			Diplocaulidae	142457	Diplocaulus	37264				1	individuals	-97.417778	36.738609	McCann Quarry		"McCaren quarry"; Nardin site, Eddy site, OMNH locality V128	US	Oklahoma	Kay	stated in text	seconds	outcrop	"3 km northeast of Eddy, Kay Co., OK" (Heaton & Reisz, 1986);\r\n"The Quarry is on Deer Creek, 8 Miles west and 4 Miles south of Blackwell [...] in NE1/4 sec. 16 and SW1/4 sec. 9, T. 26 N., R. 2 W." (Olson, 1967)\r\nLat long is for intersection of lines dividing secs. 9 and 16 and eastern and western half of both secs.	gp_mid	-27.20
787564	occ			79815		Dimetrodon sp.	genus	38904		Dimetrodon		genus	38904	Leonard		290.1	268	Olson	1967	28557	Chordata	33815	Osteichthyes	34881	Cotylosauria	56749	Sphenacodontidae	38901	Dimetrodon	38904				5	specimens	-97.417778	36.738609	McCann Quarry		"McCaren quarry"; Nardin site, Eddy site, OMNH locality V128	US	Oklahoma	Kay	stated in text	seconds	outcrop	"3 km northeast of Eddy, Kay Co., OK" (Heaton & Reisz, 1986);\r\n"The Quarry is on Deer Creek, 8 Miles west and 4 Miles south of Blackwell [...] in NE1/4 sec. 16 and SW1/4 sec. 9, T. 26 N., R. 2 W." (Olson, 1967)\r\nLat long is for intersection of lines dividing secs. 9 and 16 and eastern and western half of both secs.	gp_mid	-27.20
787565	occ			79815		Edaphosaurus sp.	genus	38911		Edaphosaurus		genus	38911	Leonard		290.1	268	Olson	1967	28557	Chordata	33815	Osteichthyes	34881	Cotylosauria	56749	Edaphosauridae	38910	Edaphosaurus	38911				3	elements	-97.417778	36.738609	McCann Quarry		"McCaren quarry"; Nardin site, Eddy site, OMNH locality V128	US	Oklahoma	Kay	stated in text	seconds	outcrop	"3 km northeast of Eddy, Kay Co., OK" (Heaton & Reisz, 1986);\r\n"The Quarry is on Deer Creek, 8 Miles west and 4 Miles south of Blackwell [...] in NE1/4 sec. 16 and SW1/4 sec. 9, T. 26 N., R. 2 W." (Olson, 1967)\r\nLat long is for intersection of lines dividing secs. 9 and 16 and eastern and western half of both secs.	gp_mid	-27.20
787580	occ			79815		Eryops megacephalus	species	70397		Eryops megacephalus		species	70397	Leonard		290.1	268	Olson	1967	28557	Chordata	33815	Osteichthyes	34881	Temnospondyli	36320	Eryopidae	37007	Eryops	37011				9	specimens	-97.417778	36.738609	McCann Quarry		"McCaren quarry"; Nardin site, Eddy site, OMNH locality V128	US	Oklahoma	Kay	stated in text	seconds	outcrop	"3 km northeast of Eddy, Kay Co., OK" (Heaton & Reisz, 1986);\r\n"The Quarry is on Deer Creek, 8 Miles west and 4 Miles south of Blackwell [...] in NE1/4 sec. 16 and SW1/4 sec. 9, T. 26 N., R. 2 W." (Olson, 1967)\r\nLat long is for intersection of lines dividing secs. 9 and 16 and eastern and western half of both secs.	gp_mid	-27.20
787989	occ			85112		Protocaptorhinus pricei	species	135429		Protocaptorhinus pricei		species	135429	Artinskian		290.1	279.3	Clark and Carroll	1973	28415	Chordata	33815	Reptilia	36322			Captorhinidae	37495	Protocaptorhinus	37505				1	individuals	-98.933334	33.566666	Woodrum's (Belle Plains Fm.)			US	Texas	Archer	estimated from map	seconds	outcrop	"NW of Woodrum's", Archer County, Texas. Lat long is estimated from map on p. 397 in Clark & Carroll (1973).	gp_mid	-30.30
787990	occ			80741		Trimerorhachis insignis	species	90711		Trimerorhachis insignis		species	90711	Artinskian		290.1	279.3	Pawley	2007	28611	Chordata	33815	Osteichthyes	34881	Temnospondyli	36320	Trimerorhachidae	36985	Trimerorhachis	36991				1	individuals	-98.966667	33.666668	Trematops locality (Belle Plains Fm.)		west of Williams Ranch	US	Texas	Baylor	stated in text	minutes	outcrop	"west of Williams Ranch, J. Gibbs Survey A-566, southeast of Fulda,\r\nBaylor County, Texas" (Clark & Carroll, 1973)\r\n"West of Williams, Baylor County" (Pawley, 2007 Appendix [http://www.journalofpaleontology.org/Archives/Volume_81/81(5)/Pawley/Appendix.doc]	gp_mid	-30.27
787992	occ			28250		Pariotichus n. sp. laticeps	species	120324	recombined as	Captorhinus laticeps		species	120324	Artinskian	Kungurian	290.1	272.3	Heaton	1979	28362	Chordata	33815	Reptilia	36322			Captorhinidae	37495	Captorhinus	37497				1	individuals	-99.091667	33.733334	Mitchell Creek, 29 (Waggoner Ranch Formation)		Locality 29 (Romer 1928), old Bar X pasture, Timber Creek, faunal Zone 3, Upper Wichita Group, Texas red-beds, redbeds, Lucas Ranch	US	Texas	Baylor	based on nearby landmark	seconds	local area	"near Mitchell and Timber Creeks, northeast of Maybelle in the old Bar X pasture." See detailed locality map in Romer 1928. "Zone 3. Upper Wichita; to the Leuders Limestone; Clyde Formation?". Numbered "29" with taxonomic list and on map, but is incorrectly numbered "28" in text. Lat long is for area enclosed by Mitchell Creek (W), Big Wichita River (N), Timber Creek (E), and U.S. 277 (S).	gp_mid	-30.29
787993	occ			28250		n. gen. Mycterosaurus n. sp. longiceps	species	122319		Mycterosaurus longiceps		species	122319	Artinskian	Kungurian	290.1	272.3	Romer and Price	1940	5692	Chordata	33815	Osteichthyes	34881	Cotylosauria	56749	Varanopidae	95329	Mycterosaurus	38895				2	individuals	-99.091667	33.733334	Mitchell Creek, 29 (Waggoner Ranch Formation)		Locality 29 (Romer 1928), old Bar X pasture, Timber Creek, faunal Zone 3, Upper Wichita Group, Texas red-beds, redbeds, Lucas Ranch	US	Texas	Baylor	based on nearby landmark	seconds	local area	"near Mitchell and Timber Creeks, northeast of Maybelle in the old Bar X pasture." See detailed locality map in Romer 1928. "Zone 3. Upper Wichita; to the Leuders Limestone; Clyde Formation?". Numbered "29" with taxonomic list and on map, but is incorrectly numbered "28" in text. Lat long is for area enclosed by Mitchell Creek (W), Big Wichita River (N), Timber Creek (E), and U.S. 277 (S).	gp_mid	-30.29
787996	occ		R	79813		"Captorhinus" laticeps	species	134970		Captorhinus laticeps		species	120324	Leonard		290.1	268	Clark and Carroll	1973	28415	Chordata	33815	Reptilia	36322			Captorhinidae	37495	Captorhinus	37497				1	individuals	-98.966667	34.008331	Weiss Locality (Waggoner Ranch Fm.)		Red Pasture Line House	US	Texas	Wilbarger	estimated from map	seconds	hand sample	"sec. 7, block 5, H. and T.C.R.R., Willbarger County, Texas". Lat long is estimated from map on p. 397 in Clark & Carroll (1973).	gp_mid	-29.69
787996	occ	21175		79813		Eocaptorhinus laticeps	species	134878	recombined as	Captorhinus laticeps		species	120324	Leonard		290.1	268	Heaton	1979	28362	Chordata	33815	Reptilia	36322			Captorhinidae	37495	Captorhinus	37497				1	individuals	-98.966667	34.008331	Weiss Locality (Waggoner Ranch Fm.)		Red Pasture Line House	US	Texas	Wilbarger	estimated from map	seconds	hand sample	"sec. 7, block 5, H. and T.C.R.R., Willbarger County, Texas". Lat long is estimated from map on p. 397 in Clark & Carroll (1973).	gp_mid	-29.69
788094	occ			67862		n. gen. Basicranodon n. sp. fortsillensis	species	122320	subjective synonym of	Mycterosaurus longiceps		species	122319	Leonard		290.1	268	Olson	1967	28557	Chordata	33815	Osteichthyes	34881	Cotylosauria	56749	Varanopidae	95329	Mycterosaurus	38895				1	individuals	-98.403893	34.770557	Richards Spur		Fort Sill; OMNH locality V51; Dolese Bros. limestone quarry; FEP 60A	US	Oklahoma	Comanche	estimated from map	seconds	outcrop	"situated just west of the Anadarko-Lawton highway (U.S. routes 62 and 281), 10 1/2 miles south of Apache, about 1 1/2 miles south of the junction of this route and highway 277 (from Chickasha). It is about 6 miles north of Fort Sill, in sec. 31, T. 4 N. R. 11 W., Indian Meridian and Baseline, in Comanche County, Oklahoma" (Gregory et al., 1956 p. 2)	gp_mid	-28.89
788095	occ			80691		Captorhinus sp.	genus	37497		Captorhinus		genus	37497	Leonard		290.1	268	Olson	1967	28557	Chordata	33815	Reptilia	36322			Captorhinidae	37495	Captorhinus	37497						-98.641670	34.968056	South Carnegie Site		Roosevelt Company Quarry, Bally Mountain Locality, Bally Mountain Quarry	US	Oklahoma	Kiowa	estimated from map	seconds	small collection	Olson (1967:36) originally describes the site as abandoned quarry of the Roosevelt Materials Company Carnegie plant; 11.2 miles south of the center of Carnegie, Caddo County, [...] NE 1/4 sec. 6, T. 5 N., R. 13 W. (Alden 7,5' quadrangle).\r\nLeBlanc et al. (2015) report captorhinid fossils from fissure fills in an abandoned limestone quarry on Bally Mountain in Kiowa County. They refer it to as B…	gp_mid	-28.96
788096	occ		R	80691		Amphibia sp.	genus	36319		Amphibia		unranked clade	36319	Leonard		290.1	268	Olson	1967	28557	Chordata	33815	Osteichthyes	34881												-98.641670	34.968056	South Carnegie Site		Roosevelt Company Quarry, Bally Mountain Locality, Bally Mountain Quarry	US	Oklahoma	Kiowa	estimated from map	seconds	small collection	Olson (1967:36) originally describes the site as abandoned quarry of the Roosevelt Materials Company Carnegie plant; 11.2 miles south of the center of Carnegie, Caddo County, [...] NE 1/4 sec. 6, T. 5 N., R. 13 W. (Alden 7,5' quadrangle).\r\nLeBlanc et al. (2015) report captorhinid fossils from fissure fills in an abandoned limestone quarry on Bally Mountain in Kiowa County. They refer it to as B…	gp_mid	-28.96
788096	occ	33006		80691		Doleserpeton sp.	genus	37046		Doleserpeton		genus	37046	Leonard		290.1	268	LeBlanc et al.	2015	61256	Chordata	33815	Osteichthyes	34881	Temnospondyli	36320	Amphibamidae	123081	Doleserpeton	37046						-98.641670	34.968056	South Carnegie Site		Roosevelt Company Quarry, Bally Mountain Locality, Bally Mountain Quarry	US	Oklahoma	Kiowa	estimated from map	seconds	small collection	Olson (1967:36) originally describes the site as abandoned quarry of the Roosevelt Materials Company Carnegie plant; 11.2 miles south of the center of Carnegie, Caddo County, [...] NE 1/4 sec. 6, T. 5 N., R. 13 W. (Alden 7,5' quadrangle).\r\nLeBlanc et al. (2015) report captorhinid fossils from fissure fills in an abandoned limestone quarry on Bally Mountain in Kiowa County. They refer it to as B…	gp_mid	-28.96
788176	occ			85125		Labidosaurikos barkeri	species	119514	subjective synonym of	Labidosaurikos meachami		species	119515	Kungurian		279.3	272.3	Olson	1954	26907	Chordata	33815	Reptilia	36322			Captorhinidae	37495	Labidosaurikos	37500				2	individuals	-99.371666	33.760277	Fish Creek			US	Texas	Baylor	estimated from map	seconds	outcrop	"Fish Creek, Baylor County, Texas" no further locality descriptions are given.	gp_mid	-29.04
788177	occ			79600		Rothia multidonta	species	119703	recombined as	Rothianiscus multidonta		species	119703	Kungurian	Roadian	279.3	268.8	Olson	1962	26846	Chordata	33815	Reptilia	36322			Captorhinidae	37495	Rothianiscus	37507				2	individuals	-99.938332	33.660000	Locality KAC (Lower Flowerpot Shale)		Kahn Quarry, Driver Ranch	US	Texas	Knox	estimated from map	seconds	small collection	"about twelve miles north of Little Croton Creek, south of the South Fork of the Wichita River, sometimes called South Wichita River. It lies largely on a divide between two northerly flowing tributaries of the South Fork." For details see map on p. 98 in Olson (1962).	gp_mid	-28.81
788179	occ			79600		n. gen. Slaugenhopia n. sp. texensis	species	349879		Slaugenhopia texensis		species	349879	Kungurian	Roadian	279.3	268.8	Olson	1962	26846	Chordata	33815	Osteichthyes	34881	Temnospondyli	36320	Tupilakosauridae	150320	Slaugenhopia	36990				1	individuals	-99.938332	33.660000	Locality KAC (Lower Flowerpot Shale)		Kahn Quarry, Driver Ranch	US	Texas	Knox	estimated from map	seconds	small collection	"about twelve miles north of Little Croton Creek, south of the South Fork of the Wichita River, sometimes called South Wichita River. It lies largely on a divide between two northerly flowing tributaries of the South Fork." For details see map on p. 98 in Olson (1962).	gp_mid	-28.81
788180	occ			79600		Cotylorhynchus hancocki	species	122303		Cotylorhynchus hancocki		species	122303	Kungurian	Roadian	279.3	268.8	Olson	1962	26846	Chordata	33815	Osteichthyes	34881	Cotylosauria	56749	Caseidae	38913	Cotylorhynchus	38917				15	individuals	-99.938332	33.660000	Locality KAC (Lower Flowerpot Shale)		Kahn Quarry, Driver Ranch	US	Texas	Knox	estimated from map	seconds	small collection	"about twelve miles north of Little Croton Creek, south of the South Fork of the Wichita River, sometimes called South Wichita River. It lies largely on a divide between two northerly flowing tributaries of the South Fork." For details see map on p. 98 in Olson (1962).	gp_mid	-28.81
788181	occ			79600		n. gen. Eosyodon n. sp. hudsoni	species	150424		Eosyodon hudsoni		species	150424	Kungurian	Roadian	279.3	268.8	Olson	1962	26846	Chordata	33815	Osteichthyes	34881	Cotylosauria	56749	Brithopodidae	38951	Eosyodon	38961				3	individuals	-99.938332	33.660000	Locality KAC (Lower Flowerpot Shale)		Kahn Quarry, Driver Ranch	US	Texas	Knox	estimated from map	seconds	small collection	"about twelve miles north of Little Croton Creek, south of the South Fork of the Wichita River, sometimes called South Wichita River. It lies largely on a divide between two northerly flowing tributaries of the South Fork." For details see map on p. 98 in Olson (1962).	gp_mid	-28.81
788182	occ			79600		n. gen. Gorgodon n. sp. minutus	species	142568		Gorgodon minutus		species	142568	Kungurian	Roadian	279.3	268.8	Olson	1962	26846	Chordata	33815	Osteichthyes	34881	Theriodontia	56648	Phthinosuchidae	38942	Gorgodon	38945				2	individuals	-99.938332	33.660000	Locality KAC (Lower Flowerpot Shale)		Kahn Quarry, Driver Ranch	US	Texas	Knox	estimated from map	seconds	small collection	"about twelve miles north of Little Croton Creek, south of the South Fork of the Wichita River, sometimes called South Wichita River. It lies largely on a divide between two northerly flowing tributaries of the South Fork." For details see map on p. 98 in Olson (1962).	gp_mid	-28.81
788183	occ			79600		Phthinosuchidae sp.	genus	38942		Phthinosuchidae		family	38942	Kungurian	Roadian	279.3	268.8	Olson	1962	26846	Chordata	33815	Osteichthyes	34881	Theriodontia	56648	Phthinosuchidae	38942						1	individuals	-99.938332	33.660000	Locality KAC (Lower Flowerpot Shale)		Kahn Quarry, Driver Ranch	US	Texas	Knox	estimated from map	seconds	small collection	"about twelve miles north of Little Croton Creek, south of the South Fork of the Wichita River, sometimes called South Wichita River. It lies largely on a divide between two northerly flowing tributaries of the South Fork." For details see map on p. 98 in Olson (1962).	gp_mid	-28.81
788184	occ			79600		n. gen. Knoxosaurus n. sp. niteckii	species	142569		Knoxosaurus niteckii		species	142569	Kungurian	Roadian	279.3	268.8	Olson	1962	26846	Chordata	33815	Osteichthyes	34881	Theriodontia	56648	Phthinosuchidae	38942	Knoxosaurus	38946				2	individuals	-99.938332	33.660000	Locality KAC (Lower Flowerpot Shale)		Kahn Quarry, Driver Ranch	US	Texas	Knox	estimated from map	seconds	small collection	"about twelve miles north of Little Croton Creek, south of the South Fork of the Wichita River, sometimes called South Wichita River. It lies largely on a divide between two northerly flowing tributaries of the South Fork." For details see map on p. 98 in Olson (1962).	gp_mid	-28.81
788185	occ			80669		Cotylorhynchus hancocki	species	122303		Cotylorhynchus hancocki		species	122303	Kungurian	Roadian	279.3	268.8	Olson	1962	26846	Chordata	33815	Osteichthyes	34881	Cotylosauria	56749	Caseidae	38913	Cotylorhynchus	38917				1	individuals	-99.917778	33.712502	Locality KR (Upper San Angelo Fm.)		Alexander Ranch	US	Texas	Knox	estimated from map	seconds	outcrop	Maverick Flats 7.5' qdr; "on the east and west flanks of a divide between two tributaries that flow south into the South Fork of the Wichita River"; For details see maps on pp. 98, 119 in Olson (1962)	gp_mid	-28.77
788186	occ			80669		Kahneria seltina	species	119509		Kahneria seltina		species	119509	Kungurian	Roadian	279.3	268.8	Olson	1962	26846	Chordata	33815	Reptilia	36322			Captorhinidae	37495	Kahneria	37506				2	individuals	-99.917778	33.712502	Locality KR (Upper San Angelo Fm.)		Alexander Ranch	US	Texas	Knox	estimated from map	seconds	outcrop	Maverick Flats 7.5' qdr; "on the east and west flanks of a divide between two tributaries that flow south into the South Fork of the Wichita River"; For details see maps on pp. 98, 119 in Olson (1962)	gp_mid	-28.77
788187	occ			80669		Caseopsis cf. agilis	species	123400		Caseopsis agilis		species	123400	Kungurian	Roadian	279.3	268.8	Olson	1962	26846	Chordata	33815	Osteichthyes	34881	Cotylosauria	56749	Caseidae	38913	Caseopsis	38916				1	individuals	-99.917778	33.712502	Locality KR (Upper San Angelo Fm.)		Alexander Ranch	US	Texas	Knox	estimated from map	seconds	outcrop	Maverick Flats 7.5' qdr; "on the east and west flanks of a divide between two tributaries that flow south into the South Fork of the Wichita River"; For details see maps on pp. 98, 119 in Olson (1962)	gp_mid	-28.77
788189	occ			80729		Rothia multidonta	species	119703	recombined as	Rothianiscus multidonta		species	119703	Kungurian	Roadian	279.3	268.8	Olson	1962	26846	Chordata	33815	Reptilia	36322			Captorhinidae	37495	Rothianiscus	37507				1	individuals	-99.961113	33.519722	Locality KN (San Angelo Fm.)		Little Croton Creek; MacFayden Ranch; JR Pasture	US	Texas	Knox	estimated from map	seconds	outcrop	Cedar Mountain 7.5' qdr. Locality comprises exposures south of Little Croton Creek. For details see map on p. 108 in Olson (1962).	gp_mid	-28.90
788190	occ			80729		n. gen. Angelosaurus n. sp. dolani	species	123401		Angelosaurus dolani		species	123401	Kungurian	Roadian	279.3	268.8	Olson	1962	26846	Chordata	33815	Osteichthyes	34881	Cotylosauria	56749	Caseidae	38913	Angelosaurus	38914				2	individuals	-99.961113	33.519722	Locality KN (San Angelo Fm.)		Little Croton Creek; MacFayden Ranch; JR Pasture	US	Texas	Knox	estimated from map	seconds	outcrop	Cedar Mountain 7.5' qdr. Locality comprises exposures south of Little Croton Creek. For details see map on p. 108 in Olson (1962).	gp_mid	-28.90
788191	occ			80729		n. gen. Tappenosaurus n. sp. magnus	species	136987		Tappenosaurus magnus		species	136987	Kungurian	Roadian	279.3	268.8	Olson	1962	26846	Chordata	33815	Osteichthyes	34881	Cotylosauria	56749	Tappenosauridae	136988	Tappenosaurus	136986				1	individuals	-99.961113	33.519722	Locality KN (San Angelo Fm.)		Little Croton Creek; MacFayden Ranch; JR Pasture	US	Texas	Knox	estimated from map	seconds	outcrop	Cedar Mountain 7.5' qdr. Locality comprises exposures south of Little Croton Creek. For details see map on p. 108 in Olson (1962).	gp_mid	-28.90
788192	occ			80692		n. gen. Caseoides n. sp. sanangeloensis	species	123414		Caseoides sanangeloensis		species	123414	Kungurian	Roadian	279.3	268.8	Olson	1962	26846	Chordata	33815	Osteichthyes	34881	Cotylosauria	56749	Caseidae	38913	Caseoides	38919				2	individuals	-99.987503	33.530277	Locality KP (San Angelo Fm.)		Little Croton Creek; MacFayden Ranch; JR Pasture	US	Texas	Knox	estimated from map	seconds	outcrop	Cedar Mountain 7.5' qdr. Locality comprises exposures north and south of Little Croton Creek, close to the western border of Knox Co. For details see map on p. 108 in Olson (1962).	gp_mid	-28.91
788193	occ			80692		Tetrapoda indet.	unranked clade	53190		Tetrapoda		unranked clade	53190	Kungurian	Roadian	279.3	268.8	Olson	1962	26846	Chordata	33815	Osteichthyes	34881										1	individuals	-99.987503	33.530277	Locality KP (San Angelo Fm.)		Little Croton Creek; MacFayden Ranch; JR Pasture	US	Texas	Knox	estimated from map	seconds	outcrop	Cedar Mountain 7.5' qdr. Locality comprises exposures north and south of Little Croton Creek, close to the western border of Knox Co. For details see map on p. 108 in Olson (1962).	gp_mid	-28.91
788194	occ			80692		Captorhinidae sp.	genus	37495		Captorhinidae		family	37495	Kungurian	Roadian	279.3	268.8	Olson	1962	26846	Chordata	33815	Reptilia	36322			Captorhinidae	37495						1	individuals	-99.987503	33.530277	Locality KP (San Angelo Fm.)		Little Croton Creek; MacFayden Ranch; JR Pasture	US	Texas	Knox	estimated from map	seconds	outcrop	Cedar Mountain 7.5' qdr. Locality comprises exposures north and south of Little Croton Creek, close to the western border of Knox Co. For details see map on p. 108 in Olson (1962).	gp_mid	-28.91
788195	occ			80729		Cotylorhynchus hancocki	species	122303		Cotylorhynchus hancocki		species	122303	Kungurian	Roadian	279.3	268.8	Olson	1962	26846	Chordata	33815	Osteichthyes	34881	Cotylosauria	56749	Caseidae	38913	Cotylorhynchus	38917				1	individuals	-99.961113	33.519722	Locality KN (San Angelo Fm.)		Little Croton Creek; MacFayden Ranch; JR Pasture	US	Texas	Knox	estimated from map	seconds	outcrop	Cedar Mountain 7.5' qdr. Locality comprises exposures south of Little Croton Creek. For details see map on p. 108 in Olson (1962).	gp_mid	-28.90
788196	occ			79694		Cotylorhynchus n. sp. hancocki	species	122303		Cotylorhynchus hancocki		species	122303	Kungurian	Roadian	279.3	268.8	Olson and Beerbower	1953	28373	Chordata	33815	Osteichthyes	34881	Cotylosauria	56749	Caseidae	38913	Cotylorhynchus	38917				4	individuals	-99.733330	34.099998	Locality HA ("Lower San Angelo Fm.")		Pease River	US	Texas	Hardeman	estimated from map	minutes	outcrop	North of Pease River, 1 mile west of Crowell-Quanah highway	gp_mid	-28.44
788197	occ			80689		Dimetrodon n. sp. angelensis	species	123424		Dimetrodon angelensis		species	123424	Kungurian	Roadian	279.3	268.8	Olson	1962	26846	Chordata	33815	Osteichthyes	34881	Cotylosauria	56749	Sphenacodontidae	38901	Dimetrodon	38904				1	individuals	-99.953613	33.690834	Locality KV (San Angelo Fm.)		MacFayden Ranch; Swanson Quarry	US	Texas	Knox	estimated from map	seconds		Maverick Flats 7.5' qdr; "just to the north of the valley of the South Fork of the Wichita River"; close to the western border of Knox Co. For details see map on p. 98 in Olson (1962).	gp_mid	-28.81
788198	occ			80689		Caseopsis n. sp. agilis	species	123400		Caseopsis agilis		species	123400	Kungurian	Roadian	279.3	268.8	Olson	1962	26846	Chordata	33815	Osteichthyes	34881	Cotylosauria	56749	Caseidae	38913	Caseopsis	38916				1	individuals	-99.953613	33.690834	Locality KV (San Angelo Fm.)		MacFayden Ranch; Swanson Quarry	US	Texas	Knox	estimated from map	seconds		Maverick Flats 7.5' qdr; "just to the north of the valley of the South Fork of the Wichita River"; close to the western border of Knox Co. For details see map on p. 98 in Olson (1962).	gp_mid	-28.81
788199	occ			80689		Cotylorhynchus hancocki	species	122303		Cotylorhynchus hancocki		species	122303	Kungurian	Roadian	279.3	268.8	Olson	1962	26846	Chordata	33815	Osteichthyes	34881	Cotylosauria	56749	Caseidae	38913	Cotylorhynchus	38917				4	individuals	-99.953613	33.690834	Locality KV (San Angelo Fm.)		MacFayden Ranch; Swanson Quarry	US	Texas	Knox	estimated from map	seconds		Maverick Flats 7.5' qdr; "just to the north of the valley of the South Fork of the Wichita River"; close to the western border of Knox Co. For details see map on p. 98 in Olson (1962).	gp_mid	-28.81
788200	occ			80130		Diasparactus zenos	species	157286	recombined as	Diadectes zenos		species	157286	Wolfcamp		296.4	268	Case and Williston	1913	26921	Chordata	33815	Osteichthyes	34881	Cotylosauria	56749	Diadectidae	37246	Diadectes	37247				1	individuals	-106.356941	36.283333	AMNH ?, based on AMNH 4794	34761	horizon of Diasparactus zenos; El Cobre Canyon	US	New Mexico	Rio Arriba		minutes	small collection	Latitude & longitude from Vaughn (1963)	gp_mid	-33.81
788201	occ			34761		n. gen. Baldwinonus n. sp. trux	species	122331		Baldwinonus trux		species	122331	Virgilian		303.4	298.9	Reisz	1986	27105	Chordata	33815	Osteichthyes	34881	Cotylosauria	56749	Eothyrididae	38898	Baldwinonus	38886				1	individuals	-106.345558	36.305557	El Cobre Canyon (Cutler Formation)		El Cabre (Cope Collection)	US	New Mexico	Rio Arriba	estimated from map	seconds	local area	El Cabre locality in Case 1907; "El Cobre" locality in AMNH Collections data.\r\n"There is in the Cope Collection a considerable quantity of material from New Mexico, El Cabre and Arroyo de Agua, names that do not appear on the maps." (Case 1907)\r\nEl Cobre Canyon is located approximately 8 km northwest of the village of Abiquiu, Rio Arriba County, New Mexico (Berman, 1993). Lat Long is for cent…	gp_mid	-34.62
788202	occ			34761		n. gen. Ruthiromia n. sp. elcobriensis	species	122322		Ruthiromia elcobriensis		species	122322	Virgilian		303.4	298.9	Eberth and Brinkman	1983	30572	Chordata	33815	Osteichthyes	34881	Cotylosauria	56749	Varanopidae	95329	Ruthiromia	122321				1	individuals	-106.345558	36.305557	El Cobre Canyon (Cutler Formation)		El Cabre (Cope Collection)	US	New Mexico	Rio Arriba	estimated from map	seconds	local area	El Cabre locality in Case 1907; "El Cobre" locality in AMNH Collections data.\r\n"There is in the Cope Collection a considerable quantity of material from New Mexico, El Cabre and Arroyo de Agua, names that do not appear on the maps." (Case 1907)\r\nEl Cobre Canyon is located approximately 8 km northwest of the village of Abiquiu, Rio Arriba County, New Mexico (Berman, 1993). Lat Long is for cent…	gp_mid	-34.62
788203	occ			34761		n. gen. Aerosaurus n. sp. greenleeorum	species	122317		Aerosaurus greenleeorum		species	122317	Virgilian		303.4	298.9	Romer	1937	43845	Chordata	33815	Osteichthyes	34881	Cotylosauria	56749	Varanopidae	95329	Aerosaurus	38893				1	individuals	-106.345558	36.305557	El Cobre Canyon (Cutler Formation)		El Cabre (Cope Collection)	US	New Mexico	Rio Arriba	estimated from map	seconds	local area	El Cabre locality in Case 1907; "El Cobre" locality in AMNH Collections data.\r\n"There is in the Cope Collection a considerable quantity of material from New Mexico, El Cabre and Arroyo de Agua, names that do not appear on the maps." (Case 1907)\r\nEl Cobre Canyon is located approximately 8 km northwest of the village of Abiquiu, Rio Arriba County, New Mexico (Berman, 1993). Lat Long is for cent…	gp_mid	-34.62
788205	occ			34761		Chamasaurus dolichognathus	species	242820		Chamasaurus dolichognathus		species	242820	Virgilian		303.4	298.9	Vaughn	1963	28637	Chordata	33815	Osteichthyes	34881	Cotylosauria	56749			Chamasaurus	242819						-106.345558	36.305557	El Cobre Canyon (Cutler Formation)		El Cabre (Cope Collection)	US	New Mexico	Rio Arriba	estimated from map	seconds	local area	El Cabre locality in Case 1907; "El Cobre" locality in AMNH Collections data.\r\n"There is in the Cope Collection a considerable quantity of material from New Mexico, El Cabre and Arroyo de Agua, names that do not appear on the maps." (Case 1907)\r\nEl Cobre Canyon is located approximately 8 km northwest of the village of Abiquiu, Rio Arriba County, New Mexico (Berman, 1993). Lat Long is for cent…	gp_mid	-34.62
[truncated: 1,106 more rows]
[truncated: 89 more columns]
