# Supplementary material for: Diversity change during the rise of tetrapods and the impact of the ‘Carboniferous rainforest collapse’
Source: Proc Biol Sci. 2018 Feb 7;285(1872):20172730. doi: 10.1098/rspb.2017.2730 (PMC5829207; doi:10.1098/rspb.2017.2730)
Supplement: B Early tetrapod species occurrences (cleaned) [file rspb20172730supp3.csv]

Dunne et al. edited dataset containing only occurrences determinate at species level
occurrence_no	record_type	reid_no	flags	collection_no	permissions	identified_name	identified_rank	identified_no	difference	accepted_name	accepted_attr	accepted_rank	accepted_no	ref_author	ref_pubyr	phylum	phylum_no	class	class_no	order	order_no	family	family_no	genus_no	subgenus_no	plant_organ	plant_organ2	abund_unit	lng	lat	collection_name	collection_subset	collection_aka	cc	state	county	latlng_basis	latlng_precision	geogscale	geogcomments	paleomodel	paleolng	paleolat	geoplate	cc.1	protected	formation	stratgroup	member
146665	occ	NA		12943		n. gen. Anconastes n. sp. vesperus	species	136412		Anconastes vesperus	NA	species	136412	Berman et al.	1987	Chordata	33815	Osteichthyes	34881	Temnospondyli	36320	Trematopidae	37047	136411	NA	NA	NA	specimens	-106.347778	36.304443	El Cobre Canyon	34761	(Cutler Formation) type horizon of Anconastes vesperus	US	New Mexico	Rio Arriba	stated in text	seconds	outcrop	lower portion of exposed section of Cutler Formation, El Cobre Canyon, 11 km northwest of Abiquiu, specimens collected from the floor of the canyon	gp_mid	-34.93	2.53	101	US	FED	Cutler
147523	occ	NA	R	13044		Bolosaurus striatus	species	138029		Bolosaurus striatus	NA	species	138029	Case	1907	Chordata	33815	Reptilia	36322		NA	Bolosauridae	37510	37511	NA	NA	NA	individuals	-98.933609	33.611668	Mouth of Godwin Creek	NA	"Godlin Creek", Locality XI of Case, 1907	US	Texas	Archer	based on nearby landmark	seconds	small collection	Near mouth of Godwin Creek, northern portion of Archer County (Vaughn, 1955; for further details see discussion therein). Lat long is for junction of Godwin Creek and North Fork of Little Wichita River.\r\n	gp_mid	-30.27	-1.15	101	US		Nocona	Wichita
147523	occ	21597		13044		n. gen. Ophiodeirus n. sp. casei	species	138981	recombined as	Araeoscelis casei	NA	species	138981	Broom	1913	Chordata	33815	Reptilia	36322	Araeoscelidia	37769	Araeoscelidae	37772	37773	NA	NA	NA	individuals	-98.933609	33.611668	Mouth of Godwin Creek	NA	"Godlin Creek", Locality XI of Case, 1907	US	Texas	Archer	based on nearby landmark	seconds	small collection	Near mouth of Godwin Creek, northern portion of Archer County (Vaughn, 1955; for further details see discussion therein). Lat long is for junction of Godwin Creek and North Fork of Little Wichita River.\r\n	gp_mid	-30.27	-1.15	101	US		Nocona	Wichita
147563	occ	NA		13046		Broiliellus n. sp. arroyoensis	species	136989		Broiliellus arroyoensis	NA	species	136989	DeMar	1967	Chordata	33815	Osteichthyes	34881	Temnospondyli	36320	Dissorophidae	37017	37024	NA	NA	NA	specimens	-99.199997	33.809723	Broiliellus pocket	28256	East Coffee Creek	US	Texas	Baylor	based on nearby landmark	seconds	small collection	DMS coordinates are for mouth of East Coffee Creek into Lake Kemp.	gp_mid	-28.89	1.8	101	US		Arroyo	Clear Fork
147564	occ	NA		13048		Broiliellus n. sp. olsoni	species	136990		Broiliellus olsoni	NA	species	136990	DeMar	1967	Chordata	33815	Osteichthyes	34881	Temnospondyli	36320	Dissorophidae	37017	37024	NA	NA	NA	specimens	-98.147781	33.826389	Thaxton Ranch	NA	Texas Ranch	US	Texas	Clay	estimated from map	seconds	small collection	Thaxton Ranch (more commonly known as Texas Ranch) is about 2 mi ENE of Henrietta, Clay Co.	gp_mid	-29.58	-1.28	101	US			Wichita
147591	occ	NA		13049		Edaphosaurus n. sp. colohistion	species	122353		Edaphosaurus colohistion	NA	species	122353	Berman	1979	Chordata	33815	Osteichthyes	34881	Cotylosauria	56749	Edaphosauridae	38910	38911	NA	NA	NA	specimens	-80.62722	40.044167	I-70 Roadcut half mile East of Elm Grove	NA		US	West Virginia	Ohio	estimated from map	seconds	small collection	Road cut on Interstate highway 70, about 1/2 mile east of Elm Grove, West Virginia (p. 187)	gp_mid	-15.2	-3.5	101	US		Pittsburgh	Monongahela	Limestone B
148242	occ	NA		13080		Cricotus sp.	genus	37197		Cricotus	NA	genus	37197	Romer	1928	Chordata	33815	Osteichthyes	34881		NA	Archeriidae	37195	37197	NA	NA	NA	specimens	-98.856941	33.622501	Briar Creek	NA	(Admiral Formation) Locality 13 (Romer 1928), Locality IVd (Romer & Price 1940), faunal Zone 1, Wichita Group, Texas red-beds, redbeds; Brier Creek	US	Texas	Archer	based on nearby landmark	seconds	outcrop	"the collecting ground being mainly on the east side a few miles from the mouth, near and in the bone bed discovered by Case." Lat long is for Dundee, approx. 9 mi south of locality, but see detailed locality map in Romer 1928. "Zone 1. Lower Wichita; to Godwin Creek; Admiral Formation?"; DMS coordinates are for the mouth of Briar Creek into Lake Kickapoo	gp_mid	-30.21	-1.18	101	US		Admiral	Wichita
148243	occ	NA		13080		Eryops sp.	genus	37011		Eryops	NA	genus	37011	Romer	1928	Chordata	33815	Osteichthyes	34881	Temnospondyli	36320	Eryopidae	37007	37011	NA	NA	NA	specimens	-98.856941	33.622501	Briar Creek	NA	(Admiral Formation) Locality 13 (Romer 1928), Locality IVd (Romer & Price 1940), faunal Zone 1, Wichita Group, Texas red-beds, redbeds; Brier Creek	US	Texas	Archer	based on nearby landmark	seconds	outcrop	"the collecting ground being mainly on the east side a few miles from the mouth, near and in the bone bed discovered by Case." Lat long is for Dundee, approx. 9 mi south of locality, but see detailed locality map in Romer 1928. "Zone 1. Lower Wichita; to Godwin Creek; Admiral Formation?"; DMS coordinates are for the mouth of Briar Creek into Lake Kickapoo	gp_mid	-30.21	-1.18	101	US		Admiral	Wichita
148244	occ	NA		13080		Aspidosaurus sp.	genus	37021		Aspidosaurus	NA	genus	37021	Romer	1928	Chordata	33815	Osteichthyes	34881	Temnospondyli	36320	Dissorophidae	37017	37021	NA	NA	NA	specimens	-98.856941	33.622501	Briar Creek	NA	(Admiral Formation) Locality 13 (Romer 1928), Locality IVd (Romer & Price 1940), faunal Zone 1, Wichita Group, Texas red-beds, redbeds; Brier Creek	US	Texas	Archer	based on nearby landmark	seconds	outcrop	"the collecting ground being mainly on the east side a few miles from the mouth, near and in the bone bed discovered by Case." Lat long is for Dundee, approx. 9 mi south of locality, but see detailed locality map in Romer 1928. "Zone 1. Lower Wichita; to Godwin Creek; Admiral Formation?"; DMS coordinates are for the mouth of Briar Creek into Lake Kickapoo	gp_mid	-30.21	-1.18	101	US		Admiral	Wichita
148245	occ	NA		13080		Zatrachys serratus	species	255221		Zatrachys serratus	NA	species	255221	Romer	1928	Chordata	33815	Osteichthyes	34881	Temnospondyli	36320	Zatracheidae	37053	37056	NA	NA	NA	specimens	-98.856941	33.622501	Briar Creek	NA	(Admiral Formation) Locality 13 (Romer 1928), Locality IVd (Romer & Price 1940), faunal Zone 1, Wichita Group, Texas red-beds, redbeds; Brier Creek	US	Texas	Archer	based on nearby landmark	seconds	outcrop	"the collecting ground being mainly on the east side a few miles from the mouth, near and in the bone bed discovered by Case." Lat long is for Dundee, approx. 9 mi south of locality, but see detailed locality map in Romer 1928. "Zone 1. Lower Wichita; to Godwin Creek; Admiral Formation?"; DMS coordinates are for the mouth of Briar Creek into Lake Kickapoo	gp_mid	-30.21	-1.18	101	US		Admiral	Wichita
148246	occ	NA		13080		Trimerorhachis sp.	genus	36991		Trimerorhachis	NA	genus	36991	Romer	1928	Chordata	33815	Osteichthyes	34881	Temnospondyli	36320	Trimerorhachidae	36985	36991	NA	NA	NA	specimens	-98.856941	33.622501	Briar Creek	NA	(Admiral Formation) Locality 13 (Romer 1928), Locality IVd (Romer & Price 1940), faunal Zone 1, Wichita Group, Texas red-beds, redbeds; Brier Creek	US	Texas	Archer	based on nearby landmark	seconds	outcrop	"the collecting ground being mainly on the east side a few miles from the mouth, near and in the bone bed discovered by Case." Lat long is for Dundee, approx. 9 mi south of locality, but see detailed locality map in Romer 1928. "Zone 1. Lower Wichita; to Godwin Creek; Admiral Formation?"; DMS coordinates are for the mouth of Briar Creek into Lake Kickapoo	gp_mid	-30.21	-1.18	101	US		Admiral	Wichita
148247	occ	NA		13080		Diplocaulus sp.	genus	37264		Diplocaulus	NA	genus	37264	Romer	1928	Chordata	33815	Osteichthyes	34881		NA	Diplocaulidae	142457	37264	NA	NA	NA	specimens	-98.856941	33.622501	Briar Creek	NA	(Admiral Formation) Locality 13 (Romer 1928), Locality IVd (Romer & Price 1940), faunal Zone 1, Wichita Group, Texas red-beds, redbeds; Brier Creek	US	Texas	Archer	based on nearby landmark	seconds	outcrop	"the collecting ground being mainly on the east side a few miles from the mouth, near and in the bone bed discovered by Case." Lat long is for Dundee, approx. 9 mi south of locality, but see detailed locality map in Romer 1928. "Zone 1. Lower Wichita; to Godwin Creek; Admiral Formation?"; DMS coordinates are for the mouth of Briar Creek into Lake Kickapoo	gp_mid	-30.21	-1.18	101	US		Admiral	Wichita
148248	occ	NA		13080		Diadectes sp.	genus	37247		Diadectes	NA	genus	37247	Romer	1928	Chordata	33815	Osteichthyes	34881	Cotylosauria	56749	Diadectidae	37246	37247	NA	NA	NA	specimens	-98.856941	33.622501	Briar Creek	NA	(Admiral Formation) Locality 13 (Romer 1928), Locality IVd (Romer & Price 1940), faunal Zone 1, Wichita Group, Texas red-beds, redbeds; Brier Creek	US	Texas	Archer	based on nearby landmark	seconds	outcrop	"the collecting ground being mainly on the east side a few miles from the mouth, near and in the bone bed discovered by Case." Lat long is for Dundee, approx. 9 mi south of locality, but see detailed locality map in Romer 1928. "Zone 1. Lower Wichita; to Godwin Creek; Admiral Formation?"; DMS coordinates are for the mouth of Briar Creek into Lake Kickapoo	gp_mid	-30.21	-1.18	101	US		Admiral	Wichita
148249	occ	NA		13080		n. gen. Archeria n. sp. robinsoni	species	345354	subjective synonym of	Archeria crassidisca	NA	species	229309	Romer	1928	Chordata	33815	Osteichthyes	34881		NA	Archeriidae	37195	37196	NA	NA	NA	specimens	-98.856941	33.622501	Briar Creek	NA	(Admiral Formation) Locality 13 (Romer 1928), Locality IVd (Romer & Price 1940), faunal Zone 1, Wichita Group, Texas red-beds, redbeds; Brier Creek	US	Texas	Archer	based on nearby landmark	seconds	outcrop	"the collecting ground being mainly on the east side a few miles from the mouth, near and in the bone bed discovered by Case." Lat long is for Dundee, approx. 9 mi south of locality, but see detailed locality map in Romer 1928. "Zone 1. Lower Wichita; to Godwin Creek; Admiral Formation?"; DMS coordinates are for the mouth of Briar Creek into Lake Kickapoo	gp_mid	-30.21	-1.18	101	US		Admiral	Wichita
148250	occ	NA		13080		Theropleura sp.	genus	138047	subjective synonym of	Ophiacodon	NA	genus	38888	Romer	1928	Chordata	33815	Osteichthyes	34881	Cotylosauria	56749	Ophiacodontidae	38884	38888	NA	NA	NA	specimens	-98.856941	33.622501	Briar Creek	NA	(Admiral Formation) Locality 13 (Romer 1928), Locality IVd (Romer & Price 1940), faunal Zone 1, Wichita Group, Texas red-beds, redbeds; Brier Creek	US	Texas	Archer	based on nearby landmark	seconds	outcrop	"the collecting ground being mainly on the east side a few miles from the mouth, near and in the bone bed discovered by Case." Lat long is for Dundee, approx. 9 mi south of locality, but see detailed locality map in Romer 1928. "Zone 1. Lower Wichita; to Godwin Creek; Admiral Formation?"; DMS coordinates are for the mouth of Briar Creek into Lake Kickapoo	gp_mid	-30.21	-1.18	101	US		Admiral	Wichita
148257	occ	NA		13083		n. gen. Noteosaurus n. sp. africanus	species	138739	nomen dubium	Mesosauridae	NA	family	37578	Modesto	1996	Chordata	33815	Osteichthyes	34881	Cotylosauria	56749	Mesosauridae	37578	NA	NA	NA	NA	individuals	23.116667	-31.4	Victoria West District	NA	("Dwyka Formation") Karoo, Karroo	ZA	Northern Cape	Victoria West (Ubuntu)	based on nearby landmark	minutes	small collection	"Reported by Broom (1913) to have been collected from the Dwyka Formation in the Victoria West District, South Africa." (Modesto, 1996).\r\nDMS coordinates are for town of Victoria West.	gp_mid	-47.63	-62.51	701	ZA		Whitehill	Ecca
149618	occ	NA		13219		Dendrerpeton sp.	genus	36995		Dendrerpeton	NA	genus	36995	Milner	1982	Chordata	33815	Osteichthyes	34881	Temnospondyli	36320	Dendrerpetonidae	36994	36995	NA	NA	NA	individuals	-64.316666	45.400002	Main Bluff at West Bay	NA	(Parrsboro Formation) West Bay southwest of Parrsboro	CA	Nova Scotia	Cumberland	based on nearby landmark	minutes	outcrop	Lat long is for Parrsboro. See Carroll, R. L., E. S. Belt, D. L. Dineley, D. Baird and D. C. McGregor. 1972. Excursion A59, Vertebrate paleontology of eastern Canada. Guidebook, 24th Int. Geol. Cong. 1-113. (fig. 10) for specific locality. Specimen was found "in the upright core of a lycopod stump at the talus of the main bluff near the midpoint of West Bay."	gp_mid	-10.26	-13.62	108	CA		Parrsboro	Mabou
149740	occ	NA		13257		Eryops sp.	genus	37011		Eryops	NA	genus	37011	Vaughn	1962	Chordata	33815	Osteichthyes	34881	Temnospondyli	36320	Eryopidae	37007	37011	NA	NA	NA		-109.848053	37.174168	Platyhystrix pocket Locality	NA	(Cutler Formation) Halgaito Tongue	US	Utah	San Juan	based on nearby landmark	seconds		NW 1/4 Sec. 21, T. 42S, R. 19 E. Lime Creek Valley\r\nLat.Long. based on Mexican Hat Rock	gp_mid	-35.77	6.4	101	US	FED	Cutler
149741	occ	NA		13257		cf. Platyhystrix rugosus	species	345923		Platyhystrix rugosus	NA	species	194929	Vaughn	1962	Chordata	33815	Osteichthyes	34881	Temnospondyli	36320	Dissorophidae	37017	37034	NA	NA	NA		-109.848053	37.174168	Platyhystrix pocket Locality	NA	(Cutler Formation) Halgaito Tongue	US	Utah	San Juan	based on nearby landmark	seconds		NW 1/4 Sec. 21, T. 42S, R. 19 E. Lime Creek Valley\r\nLat.Long. based on Mexican Hat Rock	gp_mid	-35.77	6.4	101	US	FED	Cutler
149742	occ	NA		13257		Nectridea ? indet.	unranked clade	37260		Nectridea	NA	unranked clade	37260	Vaughn	1962	Chordata	33815	Osteichthyes	34881		NA		NA	NA	NA	NA	NA	individuals	-109.848053	37.174168	Platyhystrix pocket Locality	NA	(Cutler Formation) Halgaito Tongue	US	Utah	San Juan	based on nearby landmark	seconds		NW 1/4 Sec. 21, T. 42S, R. 19 E. Lime Creek Valley\r\nLat.Long. based on Mexican Hat Rock	gp_mid	-35.77	6.4	101	US	FED	Cutler
149743	occ	NA		13257		Diadectes sp.	genus	37247		Diadectes	NA	genus	37247	Vaughn	1962	Chordata	33815	Osteichthyes	34881	Cotylosauria	56749	Diadectidae	37246	37247	NA	NA	NA	specimens	-109.848053	37.174168	Platyhystrix pocket Locality	NA	(Cutler Formation) Halgaito Tongue	US	Utah	San Juan	based on nearby landmark	seconds		NW 1/4 Sec. 21, T. 42S, R. 19 E. Lime Creek Valley\r\nLat.Long. based on Mexican Hat Rock	gp_mid	-35.77	6.4	101	US	FED	Cutler
149744	occ	NA		13257		Limnoscelidae indet.	family	37231		Limnoscelidae	NA	family	37231	Vaughn	1962	Chordata	33815	Osteichthyes	34881	Cotylosauria	56749	Limnoscelidae	37231	NA	NA	NA	NA	specimens	-109.848053	37.174168	Platyhystrix pocket Locality	NA	(Cutler Formation) Halgaito Tongue	US	Utah	San Juan	based on nearby landmark	seconds		NW 1/4 Sec. 21, T. 42S, R. 19 E. Lime Creek Valley\r\nLat.Long. based on Mexican Hat Rock	gp_mid	-35.77	6.4	101	US	FED	Cutler
149745	occ	NA		13257		cf. Ophiacodon navajovicus	species	122334		Ophiacodon navajovicus	NA	species	54987	Vaughn	1962	Chordata	33815	Osteichthyes	34881	Cotylosauria	56749	Ophiacodontidae	38884	38888	NA	NA	NA		-109.848053	37.174168	Platyhystrix pocket Locality	NA	(Cutler Formation) Halgaito Tongue	US	Utah	San Juan	based on nearby landmark	seconds		NW 1/4 Sec. 21, T. 42S, R. 19 E. Lime Creek Valley\r\nLat.Long. based on Mexican Hat Rock	gp_mid	-35.77	6.4	101	US	FED	Cutler
149746	occ	NA		13257		Sphenacodontidae indet.	family	38901		Sphenacodontidae	NA	family	38901	Vaughn	1962	Chordata	33815	Osteichthyes	34881	Cotylosauria	56749	Sphenacodontidae	38901	NA	NA	NA	NA	individuals	-109.848053	37.174168	Platyhystrix pocket Locality	NA	(Cutler Formation) Halgaito Tongue	US	Utah	San Juan	based on nearby landmark	seconds		NW 1/4 Sec. 21, T. 42S, R. 19 E. Lime Creek Valley\r\nLat.Long. based on Mexican Hat Rock	gp_mid	-35.77	6.4	101	US	FED	Cutler
157307	occ	NA		13947		Eryops ? sp.	genus	37011		Eryops	NA	genus	37011	Kissel and Lehman	2002	Chordata	33815	Osteichthyes	34881	Temnospondyli	36320	Eryopidae	37007	37011	NA	NA	NA	specimens	-96.699997	34.933334	OMNH V1005	NA		US	Oklahoma	Seminole	based on nearby landmark	minutes	small collection	"just north of the Canadian River"; shown on map as due north of Ada, in the southermost part of Seminole County; this is just north of the town of Tyrola	gp_mid	-28.89	-2.47	101	US		Ada
157308	occ	NA		13947		Diasparactus zenos	species	157286	recombined as	Diadectes zenos	NA	species	157286	Kissel and Lehman	2002	Chordata	33815	Osteichthyes	34881	Cotylosauria	56749	Diadectidae	37246	37247	NA	NA	NA	specimens	-96.699997	34.933334	OMNH V1005	NA		US	Oklahoma	Seminole	based on nearby landmark	minutes	small collection	"just north of the Canadian River"; shown on map as due north of Ada, in the southermost part of Seminole County; this is just north of the town of Tyrola	gp_mid	-28.89	-2.47	101	US		Ada
157309	occ	NA		13947		Ophiacodon cf. mirus	species	123418		Ophiacodon mirus	NA	species	123418	Kissel and Lehman	2002	Chordata	33815	Osteichthyes	34881	Cotylosauria	56749	Ophiacodontidae	38884	38888	NA	NA	NA	specimens	-96.699997	34.933334	OMNH V1005	NA		US	Oklahoma	Seminole	based on nearby landmark	minutes	small collection	"just north of the Canadian River"; shown on map as due north of Ada, in the southermost part of Seminole County; this is just north of the town of Tyrola	gp_mid	-28.89	-2.47	101	US		Ada
157310	occ	NA		13947		Sphenacodontia indet.	suborder	95328		Sphenacodontia	NA	suborder	95328	Kissel and Lehman	2002	Chordata	33815	Osteichthyes	34881	Cotylosauria	56749		NA	NA	NA	NA	NA	specimens	-96.699997	34.933334	OMNH V1005	NA		US	Oklahoma	Seminole	based on nearby landmark	minutes	small collection	"just north of the Canadian River"; shown on map as due north of Ada, in the southermost part of Seminole County; this is just north of the town of Tyrola	gp_mid	-28.89	-2.47	101	US		Ada
157311	occ	NA		13947		Tetrapoda informal indet. 1	species	137279	species not entered	Tetrapoda	NA	unranked clade	53190	Kissel and Lehman	2002	Chordata	33815	Osteichthyes	34881		NA		NA	NA	NA	NA	NA	specimens	-96.699997	34.933334	OMNH V1005	NA		US	Oklahoma	Seminole	based on nearby landmark	minutes	small collection	"just north of the Canadian River"; shown on map as due north of Ada, in the southermost part of Seminole County; this is just north of the town of Tyrola	gp_mid	-28.89	-2.47	101	US		Ada
157312	occ	NA		13947		Tetrapoda informal indet. 2	species	137279	species not entered	Tetrapoda	NA	unranked clade	53190	Kissel and Lehman	2002	Chordata	33815	Osteichthyes	34881		NA		NA	NA	NA	NA	NA	specimens	-96.699997	34.933334	OMNH V1005	NA		US	Oklahoma	Seminole	based on nearby landmark	minutes	small collection	"just north of the Canadian River"; shown on map as due north of Ada, in the southermost part of Seminole County; this is just north of the town of Tyrola	gp_mid	-28.89	-2.47	101	US		Ada
219910	occ	NA		22635		Eryops megacephalus	species	70397		Eryops megacephalus	NA	species	70397	Sander	1989	Chordata	33815	Osteichthyes	34881	Temnospondyli	36320	Eryopidae	37007	37011	NA	NA	NA		-98.389999	33.34	Archer City Bonebed 3	NA	ETE Locality 1509, Archer City Bonebed 3,	US	Texas			4	basin		gp_mid	-30.01	-1.59	101	US		Archer City	Wichita
219911	occ	NA		22635		Archeria crassidisca	species	345353		Archeria crassidisca	NA	species	229309	Sander	1989	Chordata	33815	Osteichthyes	34881		NA	Archeriidae	37195	37196	NA	NA	NA		-98.389999	33.34	Archer City Bonebed 3	NA	ETE Locality 1509, Archer City Bonebed 3,	US	Texas			4	basin		gp_mid	-30.01	-1.59	101	US		Archer City	Wichita
219912	occ	NA		22635		Edaphosaurus boanerges	species	122352		Edaphosaurus boanerges	NA	species	122352	Sander	1989	Chordata	33815	Osteichthyes	34881	Cotylosauria	56749	Edaphosauridae	38910	38911	NA	NA	NA		-98.389999	33.34	Archer City Bonebed 3	NA	ETE Locality 1509, Archer City Bonebed 3,	US	Texas			4	basin		gp_mid	-30.01	-1.59	101	US		Archer City	Wichita
220192	occ	NA		22714		Trimerorhachis insignis	species	90711		Trimerorhachis insignis	NA	species	90711	Parrish	1978	Chordata	33815	Osteichthyes	34881	Temnospondyli	36320	Trimerorhachidae	36985	36991	NA	NA	NA		-98.621597	34.125999	Thrift Bone Bed	NA	ETE Locality 1589, Thrift Bone Bed,	US	Texas	Wichita		4			gp_mid	-29.78	-0.85	101	US		Bead Mountain
220193	occ	NA		22714		Eryops sp.	genus	37011		Eryops	NA	genus	37011	Parrish	1978	Chordata	33815	Osteichthyes	34881	Temnospondyli	36320	Eryopidae	37007	37011	NA	NA	NA		-98.621597	34.125999	Thrift Bone Bed	NA	ETE Locality 1589, Thrift Bone Bed,	US	Texas	Wichita		4			gp_mid	-29.78	-0.85	101	US		Bead Mountain
220194	occ	NA		22714		Archeria sp.	genus	37196		Archeria	NA	genus	37196	Parrish	1978	Chordata	33815	Osteichthyes	34881		NA	Archeriidae	37195	37196	NA	NA	NA		-98.621597	34.125999	Thrift Bone Bed	NA	ETE Locality 1589, Thrift Bone Bed,	US	Texas	Wichita		4			gp_mid	-29.78	-0.85	101	US		Bead Mountain
220195	occ	NA		22714		Diplocaulus sp.	genus	37264		Diplocaulus	NA	genus	37264	Parrish	1978	Chordata	33815	Osteichthyes	34881		NA	Diplocaulidae	142457	37264	NA	NA	NA		-98.621597	34.125999	Thrift Bone Bed	NA	ETE Locality 1589, Thrift Bone Bed,	US	Texas	Wichita		4			gp_mid	-29.78	-0.85	101	US		Bead Mountain
220196	occ	NA		22714		Ophiacodon sp.	genus	38888		Ophiacodon	NA	genus	38888	Parrish	1978	Chordata	33815	Osteichthyes	34881	Cotylosauria	56749	Ophiacodontidae	38884	38888	NA	NA	NA		-98.621597	34.125999	Thrift Bone Bed	NA	ETE Locality 1589, Thrift Bone Bed,	US	Texas	Wichita		4			gp_mid	-29.78	-0.85	101	US		Bead Mountain
220197	occ	NA		22714		Dimetrodon sp.	genus	38904		Dimetrodon	NA	genus	38904	Parrish	1978	Chordata	33815	Osteichthyes	34881	Cotylosauria	56749	Sphenacodontidae	38901	38904	NA	NA	NA		-98.621597	34.125999	Thrift Bone Bed	NA	ETE Locality 1589, Thrift Bone Bed,	US	Texas	Wichita		4			gp_mid	-29.78	-0.85	101	US		Bead Mountain
220214	occ	NA	R	22725		Reptilia indet.	class	36322		Reptilia	NA	class	36322	Rolfe et al.	1990	Chordata	33815	Reptilia	36322		NA		NA	NA	NA	NA	NA		-3.2	55.950001	East Kirkton site (Units 70-82: East Kirkton Limestone)	NA	ETE Locality 1604	UK	Scotland	West Lothian	based on nearby landmark	4	basin	East Kirkton quarry, near Bathgate, West Lothian, Scotland; ca. 27 km W of Edinburgh (Grid reference NS 991690).	gp_mid	-4.83	-20.31	313	UK		East Kirkton Limestone	Upper Oil Shale	East Kirkton Limestone
220214	occ	24373		22725		n. gen. Westlothiana n. sp. lizziae	species	179032		Westlothiana lizziae	NA	species	179032	Smithson and Rolfe	1990	Chordata	33815	Osteichthyes	34881		NA		NA	179031	NA	NA	NA		-3.2	55.950001	East Kirkton site (Units 70-82: East Kirkton Limestone)	NA	ETE Locality 1604	UK	Scotland	West Lothian	based on nearby landmark	4	basin	East Kirkton quarry, near Bathgate, West Lothian, Scotland; ca. 27 km W of Edinburgh (Grid reference NS 991690).	gp_mid	-4.83	-20.31	313	UK		East Kirkton Limestone	Upper Oil Shale	East Kirkton Limestone
220215	occ	NA	R	22725		Temnospondyli indet.	unranked clade	36320		Temnospondyli	NA	unranked clade	36320	Rolfe et al.	1990	Chordata	33815	Osteichthyes	34881	Temnospondyli	36320		NA	NA	NA	NA	NA	specimens	-3.2	55.950001	East Kirkton site (Units 70-82: East Kirkton Limestone)	NA	ETE Locality 1604	UK	Scotland	West Lothian	based on nearby landmark	4	basin	East Kirkton quarry, near Bathgate, West Lothian, Scotland; ca. 27 km W of Edinburgh (Grid reference NS 991690).	gp_mid	-4.83	-20.31	313	UK		East Kirkton Limestone	Upper Oil Shale	East Kirkton Limestone
220215	occ	27216		22725		n. gen. Balanerpeton n. sp. woodi	species	227178		Balanerpeton woodi	NA	species	227178	Milner and Sequeira	1994	Chordata	33815	Osteichthyes	34881	Temnospondyli	36320		NA	227174	NA	NA	NA	specimens	-3.2	55.950001	East Kirkton site (Units 70-82: East Kirkton Limestone)	NA	ETE Locality 1604	UK	Scotland	West Lothian	based on nearby landmark	4	basin	East Kirkton quarry, near Bathgate, West Lothian, Scotland; ca. 27 km W of Edinburgh (Grid reference NS 991690).	gp_mid	-4.83	-20.31	313	UK		East Kirkton Limestone	Upper Oil Shale	East Kirkton Limestone
220216	occ	NA	R	22725		Anthracosauridae indet.	family	37199		Anthracosauridae	NA	family	37199	Rolfe et al.	1990	Chordata	33815	Osteichthyes	34881		NA	Anthracosauridae	37199	NA	NA	NA	NA	specimens	-3.2	55.950001	East Kirkton site (Units 70-82: East Kirkton Limestone)	NA	ETE Locality 1604	UK	Scotland	West Lothian	based on nearby landmark	4	basin	East Kirkton quarry, near Bathgate, West Lothian, Scotland; ca. 27 km W of Edinburgh (Grid reference NS 991690).	gp_mid	-4.83	-20.31	313	UK		East Kirkton Limestone	Upper Oil Shale	East Kirkton Limestone
220216	occ	24374		22725		n. gen. Silvanerpeton n. sp. miripedes	species	243094		Silvanerpeton miripedes	NA	species	243094	Clack	1994	Chordata	33815	Osteichthyes	34881		NA		NA	243093	NA	NA	NA	specimens	-3.2	55.950001	East Kirkton site (Units 70-82: East Kirkton Limestone)	NA	ETE Locality 1604	UK	Scotland	West Lothian	based on nearby landmark	4	basin	East Kirkton quarry, near Bathgate, West Lothian, Scotland; ca. 27 km W of Edinburgh (Grid reference NS 991690).	gp_mid	-4.83	-20.31	313	UK		East Kirkton Limestone	Upper Oil Shale	East Kirkton Limestone
220217	occ	NA		22725		Loxommatidae indet.	family	36969	objective synonym of	Baphetidae	NA	family	227378	Rolfe et al.	1990	Chordata	33815	Osteichthyes	34881		NA	Baphetidae	227378	NA	NA	NA	NA		-3.2	55.950001	East Kirkton site (Units 70-82: East Kirkton Limestone)	NA	ETE Locality 1604	UK	Scotland	West Lothian	based on nearby landmark	4	basin	East Kirkton quarry, near Bathgate, West Lothian, Scotland; ca. 27 km W of Edinburgh (Grid reference NS 991690).	gp_mid	-4.83	-20.31	313	UK		East Kirkton Limestone	Upper Oil Shale	East Kirkton Limestone
220222	occ	NA		22726		Anthracosauria indet.	unranked clade	37177		Anthracosauria	NA	unranked clade	37177	Andrews et al.	1977	Chordata	33815	Osteichthyes	34881		NA		NA	NA	NA	NA	NA		-3.35	56.1166	Cowdenbeath Amphibian Bonebed	NA	ETE Locality 1605; Dora Opencast Coal Site	UK				4	outcrop	"south-east of Cowdenbeath... a section 30 m long"	gp_mid	0.18	-9.49	313	UK			Limestone Coal
220223	occ	NA		22726		Lepospondyli indet.	unranked clade	37250		Lepospondyli	NA	unranked clade	37250	Andrews et al.	1977	Chordata	33815	Osteichthyes	34881		NA		NA	NA	NA	NA	NA		-3.35	56.1166	Cowdenbeath Amphibian Bonebed	NA	ETE Locality 1605; Dora Opencast Coal Site	UK				4	outcrop	"south-east of Cowdenbeath... a section 30 m long"	gp_mid	0.18	-9.49	313	UK			Limestone Coal
220224	occ	NA		22726		Spathicephalus mirus	species	332435		Spathicephalus mirus	NA	species	332435	Andrews et al.	1977	Chordata	33815	Osteichthyes	34881		NA	Spathicephalidae	332447	36973	NA	NA	NA		-3.35	56.1166	Cowdenbeath Amphibian Bonebed	NA	ETE Locality 1605; Dora Opencast Coal Site	UK				4	outcrop	"south-east of Cowdenbeath... a section 30 m long"	gp_mid	0.18	-9.49	313	UK			Limestone Coal
220225	occ	NA		22726		Eoherpeton watsoni	species	229321		Eoherpeton watsoni	NA	species	229321	Andrews et al.	1977	Chordata	33815	Osteichthyes	34881		NA	Eoherpetontidae	37179	37180	NA	NA	NA		-3.35	56.1166	Cowdenbeath Amphibian Bonebed	NA	ETE Locality 1605; Dora Opencast Coal Site	UK				4	outcrop	"south-east of Cowdenbeath... a section 30 m long"	gp_mid	0.18	-9.49	313	UK			Limestone Coal
221283	occ	NA		22715		Captorhinus sp.	genus	37497		Captorhinus	NA	genus	37497	White	1939	Chordata	33815	Reptilia	36322		NA	Captorhinidae	37495	37497	NA	NA	NA	individuals	-99.2369	33.797699	West Coffee Creek	NA	ETE Locality 1591, Reptile B, West Coffee Creek,	US	Texas	Baylor		4			gp_mid	-28.93	1.81	101	US		Arroyo	Clear Fork
221284	occ	NA		22715		Seymouria sp.	genus	37223		Seymouria	NA	genus	37223	White	1939	Chordata	33815	Osteichthyes	34881		NA	Seymouriidae	37219	37223	NA	NA	NA	individuals	-99.2369	33.797699	West Coffee Creek	NA	ETE Locality 1591, Reptile B, West Coffee Creek,	US	Texas	Baylor		4			gp_mid	-28.93	1.81	101	US		Arroyo	Clear Fork
221285	occ	NA		22716		Diplocaulus sp.	genus	37264		Diplocaulus	NA	genus	37264	Dalquest and Mamay	1962	Chordata	33815	Osteichthyes	34881		NA	Diplocaulidae	142457	37264	NA	NA	NA	individuals	-99.771301	32.942402	Rowland Site	NA	ETE Locality 1592, Rowland Site,	US	Texas	Jones		4	local area		gp_mid	-29.75	1.3	101	US		Vale
221286	occ	NA		22716		Trimerorhachis sp.	genus	36991		Trimerorhachis	NA	genus	36991	Dalquest and Mamay	1962	Chordata	33815	Osteichthyes	34881	Temnospondyli	36320	Trimerorhachidae	36985	36991	NA	NA	NA	individuals	-99.771301	32.942402	Rowland Site	NA	ETE Locality 1592, Rowland Site,	US	Texas	Jones		4	local area		gp_mid	-29.75	1.3	101	US		Vale
221287	occ	NA		22716		Eryopidae indet.	family	37007		Eryopidae	NA	family	37007	Dalquest and Mamay	1962	Chordata	33815	Osteichthyes	34881	Temnospondyli	36320	Eryopidae	37007	NA	NA	NA	NA	individuals	-99.771301	32.942402	Rowland Site	NA	ETE Locality 1592, Rowland Site,	US	Texas	Jones		4	local area		gp_mid	-29.75	1.3	101	US		Vale
229269	occ	NA		22667		Parioxys ferricolus	species	345270		Parioxys ferricolus	NA	species	345270	Moustafa	1952	Chordata	33815	Osteichthyes	34881	Temnospondyli	36320	Dissorophidae	37017	37052	NA	NA	NA	specimens	-98.540001	33.439999	Parioxys site	NA	ETE Locality 1542, Parioxys site, near Dundee	US	Texas	Baylor	estimated from map	4			gp_mid	-30.38	-1.97	101	US		Belle Plains	Wichita
229270	occ	NA		22668		Trematops sp.	genus	37050	objective synonym of	Acheloma	NA	genus	37048	White	1939	Chordata	33815	Osteichthyes	34881	Temnospondyli	36320	Trematopidae	37047	37048	NA	NA	NA	specimens	-98.949997	33.633301	Williams Ranch 1	NA	ETE Locality 1543, Williams Ranch 1,	US	Texas			4			gp_mid	-30.27	-1.13	101	US
229271	occ	NA		22669		Parioxys sp.	genus	37052		Parioxys	NA	genus	37052	White	1939	Chordata	33815	Osteichthyes	34881	Temnospondyli	36320	Dissorophidae	37017	37052	NA	NA	NA	specimens	-98.949997	33.633301	Williams Ranch 2	NA	ETE Locality 1544	US	Texas			4			gp_mid	-30.27	-1.13	101	US
229272	occ	NA		22670		Conodectes favosus	species	138237	subjective synonym of	Seymouria baylorensis	NA	species	137488	White	1939	Chordata	33815	Osteichthyes	34881		NA	Seymouriidae	37219	37223	NA	NA	NA	specimens	-99.233299	33.783298	Gray Creek	NA	ETE Locality 1545, Gray Creek,	US	Texas			4			gp_mid	-28.93	1.79	101	US
229273	occ	NA		22671		Dissorophus multicinctus	species	255227		Dissorophus multicinctus	NA	species	255227	White	1939	Chordata	33815	Osteichthyes	34881	Temnospondyli	36320	Dissorophidae	37017	37027	NA	NA	NA	specimens	-99.233299	33.783298	Indian Creek	NA	ETE Locality 1546, Indian Creek,	US	Texas			4			gp_mid	-28.93	1.79	101	US
285528	occ	NA		27133		n. gen. Carrolla n. sp. craddocki	species	227004		Carrolla craddocki	NA	species	227004	Langston	1986	Chordata	33815	Osteichthyes	34881	Microsauria	37278	Brachystelechidae	37314	37316	NA	NA	NA	individuals	-98.901947	33.740276	South side of Tit Mountain butte	NA	TMM 40031 (Belle Plains Formation)	US	Texas	Archer	based on nearby landmark	seconds	outcrop	"Dissected flats about 100 feet above the base of the south side of a butte termed Tit Mountain, about three miles notheast of Dundee, in northwest Archer County, Texas.	gp_mid	-30.18	-1.06	101	US		Belle Plains
286238	occ	NA		27263		n. gen. Lysipterygium n. sp. deterrai	species	345841	species not entered	Lysipterygium	NA	genus	345841	Branson	1935	Chordata	33815	Osteichthyes	34881	Temnospondyli	36320	Lysipterygiidae	345842	345841	NA	NA	NA	specimens	74.908333	34.041668	Risin Spur (Gangamopteris Shales)	NA	Lower Gondwanan series	IN	Kashmir		based on nearby landmark	seconds		specimens were collected "..on Risin Spur near Zewan Village.."	gp_mid	61.41	-55.08	501	IN
286240	occ	NA		27263		Archegosaurus ornatus	species	345879	recombined as	Kashmirosaurus ornatus	NA	species	345879	Branson	1935	Chordata	33815	Osteichthyes	34881	Temnospondyli	36320	Archegosauridae	37057	345877	NA	NA	NA		74.908333	34.041668	Risin Spur (Gangamopteris Shales)	NA	Lower Gondwanan series	IN	Kashmir		based on nearby landmark	seconds		specimens were collected "..on Risin Spur near Zewan Village.."	gp_mid	61.41	-55.08	501	IN
289594	occ	NA		27601		Tetrapoda indet.	unranked clade	53190		Tetrapoda	NA	unranked clade	53190	Olson	1965	Chordata	33815	Osteichthyes	34881		NA		NA	NA	NA	NA	NA	specimens	-97.55722	34.978889	MC-1 (Duncan Formation)	NA		US	Oklahoma	McClain	based on political unit	seconds	small collection	Sec. 19, T. 6 N., R. 3 W., 0.5 mile east of Criner. Lat long is for this Sec., T., R. Specimens are from a road cut.	gp_mid	-26.45	3.46	101	US		Duncan	El Reno
290380	occ	NA	I	27703		Matthewichnus sp.	genus	125551		Matthewichnus	NA	genus	125551	Clark and Jewkes	2000	Chordata	33815	Osteichthyes	34881	Temnospondyli	36320		NA	125551	NA	NA	NA	individuals	-4.416667	55.599998	Redford Pit (GLAHM 0HF 3.28.2)	NA	Broadhead Farm (GLAHM OHF 3.28.6); No.2 Candie Pit (GLAHM OHF 3.28.1); Lower Coal Measures; Colinburn and Armadale Main coals	UK	Scotland		based on nearby landmark	seconds	small collection	The sandstone block containing the trackways was collected from and "old bing", or heap, near Broadhead Farm (GLAHM OHF 3.28.6), 1.5 km south of Bowhouse, south east of Falkirk. The Redford Pit is the likely source. Lat long is for Bowhouse.	gp_mid	-4.5	-18.72	313	UK		Coal Measures
290381	occ	NA	IF	27703		Pseudobradypus ? sp.	genus	328598		Pseudobradypus	NA	genus	328598	Clark and Jewkes	2000	Chordata	33815	Osteichthyes	34881		NA		NA	328598	NA	NA	NA	individuals	-4.416667	55.599998	Redford Pit (GLAHM 0HF 3.28.2)	NA	Broadhead Farm (GLAHM OHF 3.28.6); No.2 Candie Pit (GLAHM OHF 3.28.1); Lower Coal Measures; Colinburn and Armadale Main coals	UK	Scotland		based on nearby landmark	seconds	small collection	The sandstone block containing the trackways was collected from and "old bing", or heap, near Broadhead Farm (GLAHM OHF 3.28.6), 1.5 km south of Bowhouse, south east of Falkirk. The Redford Pit is the likely source. Lat long is for Bowhouse.	gp_mid	-4.5	-18.72	313	UK		Coal Measures
290382	occ	NA		27704		n. gen. Waggoneria n. sp. knoxensis	species	120859		Waggoneria knoxensis	NA	species	120859	Olson	1951	Chordata	33815	Osteichthyes	34881		NA	Waggoneriidae	120858	120857	NA	NA	NA	individuals	-99.557777	33.731667	Locality KF (Middle Vale Formation)	NA	three-channel hill, "fish quarry"	US	Texas	Knox	estimated from map	seconds	small collection	"approx. seven miles north of Vera, Knox County, Texas" (Olson, 1951)\r\n"North wall of valley of South Wichita River, east of Vera-Gilliland road" (Olson, 1948); for details see map on p. 188 in Olson (1948)	gp_mid	-29.19	1.89	101	US		Vale	Clear Fork
290383	occ	NA		27704		n. gen. Captorhinoides n. sp. valensis	species	120860		Captorhinoides valensis	NA	species	120860	Olson	1951	Chordata	33815	Reptilia	36322		NA	Captorhinidae	37495	37498	NA	NA	NA	individuals	-99.557777	33.731667	Locality KF (Middle Vale Formation)	NA	three-channel hill, "fish quarry"	US	Texas	Knox	estimated from map	seconds	small collection	"approx. seven miles north of Vera, Knox County, Texas" (Olson, 1951)\r\n"North wall of valley of South Wichita River, east of Vera-Gilliland road" (Olson, 1948); for details see map on p. 188 in Olson (1948)	gp_mid	-29.19	1.89	101	US		Vale	Clear Fork
294218	occ	NA		28067		Embolomeri indet.	suborder	37178		Embolomeri	NA	suborder	37178	Langston	1952	Chordata	33815	Osteichthyes	34881		NA		NA	NA	NA	NA	NA	individuals	-106.783333	35.716667	UCMP 39179, Jemez Canyon (Abo Formation)	NA	Harvard locality, Canyon de San Diego	US	New Mexico	Sandoval	stated in text	minutes	small collection	4.5 mi south of Jemez Springs, Sandoval County, New Mexico. Western side of the Permian Basin. Lat long is for Jemez Springs.\n" [...] on east side of Canyon de San Diego, east of State Highway 4, about 4 1/2 miles south of Jemez Springs, approximately lat 35� 43' N.; long 106� 47' W., Sandoval County, New Mexico" (Berman, 1977)	gp_mid	-34.43	4.24	101	US	FED	Abo/Cutler
294219	occ	NA		28067		Eryops sp.	genus	37011		Eryops	NA	genus	37011	Langston	1952	Chordata	33815	Osteichthyes	34881	Temnospondyli	36320	Eryopidae	37007	37011	NA	NA	NA		-106.783333	35.716667	UCMP 39179, Jemez Canyon (Abo Formation)	NA	Harvard locality, Canyon de San Diego	US	New Mexico	Sandoval	stated in text	minutes	small collection	4.5 mi south of Jemez Springs, Sandoval County, New Mexico. Western side of the Permian Basin. Lat long is for Jemez Springs.\n" [...] on east side of Canyon de San Diego, east of State Highway 4, about 4 1/2 miles south of Jemez Springs, approximately lat 35� 43' N.; long 106� 47' W., Sandoval County, New Mexico" (Berman, 1977)	gp_mid	-34.43	4.24	101	US	FED	Abo/Cutler
294220	occ	NA		28067		Diadectidae indet.	family	37246		Diadectidae	NA	family	37246	Langston	1952	Chordata	33815	Osteichthyes	34881	Cotylosauria	56749	Diadectidae	37246	NA	NA	NA	NA		-106.783333	35.716667	UCMP 39179, Jemez Canyon (Abo Formation)	NA	Harvard locality, Canyon de San Diego	US	New Mexico	Sandoval	stated in text	minutes	small collection	4.5 mi south of Jemez Springs, Sandoval County, New Mexico. Western side of the Permian Basin. Lat long is for Jemez Springs.\n" [...] on east side of Canyon de San Diego, east of State Highway 4, about 4 1/2 miles south of Jemez Springs, approximately lat 35� 43' N.; long 106� 47' W., Sandoval County, New Mexico" (Berman, 1977)	gp_mid	-34.43	4.24	101	US	FED	Abo/Cutler
294221	occ	NA		28067		Sphenacodontidae indet.	family	38901		Sphenacodontidae	NA	family	38901	Langston	1952	Chordata	33815	Osteichthyes	34881	Cotylosauria	56749	Sphenacodontidae	38901	NA	NA	NA	NA		-106.783333	35.716667	UCMP 39179, Jemez Canyon (Abo Formation)	NA	Harvard locality, Canyon de San Diego	US	New Mexico	Sandoval	stated in text	minutes	small collection	4.5 mi south of Jemez Springs, Sandoval County, New Mexico. Western side of the Permian Basin. Lat long is for Jemez Springs.\n" [...] on east side of Canyon de San Diego, east of State Highway 4, about 4 1/2 miles south of Jemez Springs, approximately lat 35� 43' N.; long 106� 47' W., Sandoval County, New Mexico" (Berman, 1977)	gp_mid	-34.43	4.24	101	US	FED	Abo/Cutler
294222	occ	NA		28068		Embolomeri indet.	suborder	37178		Embolomeri	NA	suborder	37178	Langston	1952	Chordata	33815	Osteichthyes	34881		NA		NA	NA	NA	NA	NA	specimens	-106.71833	35.730278	UCMP V-3440 (Abo Formation)	NA	Johnson locality	US	New Mexico	Sandoval	based on nearby landmark	seconds	small collection	"...locality lies about 100 yards north of the abandoned "Spanish Queen" copper mine (Burnett on some maps), on the east side of Canyon San Diego, 2.75 miles south of Jemez Springs."	gp_mid	-33.06	6.75	101	US	FED	Abo
294223	occ	NA		28068		Amphibia indet.	unranked clade	36319		Amphibia	NA	unranked clade	36319	Langston	1952	Chordata	33815	Osteichthyes	34881		NA		NA	NA	NA	NA	NA		-106.71833	35.730278	UCMP V-3440 (Abo Formation)	NA	Johnson locality	US	New Mexico	Sandoval	based on nearby landmark	seconds	small collection	"...locality lies about 100 yards north of the abandoned "Spanish Queen" copper mine (Burnett on some maps), on the east side of Canyon San Diego, 2.75 miles south of Jemez Springs."	gp_mid	-33.06	6.75	101	US	FED	Abo
294225	occ	NA	R	28069		Batrachia indet.	unranked clade	157518		Batrachia	NA	unranked clade	67352	Wyman	1853	Chordata	33815	Osteichthyes	34881		NA		NA	NA	NA	NA	NA	specimens	-64.451385	45.698612	Coal Mine Point; Divison 4, Section XV, coal-group 15	NA	South Joggins; Coal Measures; Head of Bay of Fundy	CA	Nova Scotia	Cumberland	estimated from map	seconds	outcrop	Cliffs called the South Joggins (coast), about half a mile eastward of the Coal Pier.	gp_mid	-10.29	-13.31	108	CA		Joggins	Cumberland
294225	occ	23005		28069		n. gen. Dendrerpeton n. sp. acadianum	species	164775		Dendrerpeton acadianum	NA	species	164775	Owen	1853	Chordata	33815	Osteichthyes	34881	Temnospondyli	36320	Dendrerpetonidae	36994	36995	NA	NA	NA	specimens	-64.451385	45.698612	Coal Mine Point; Divison 4, Section XV, coal-group 15	NA	South Joggins; Coal Measures; Head of Bay of Fundy	CA	Nova Scotia	Cumberland	estimated from map	seconds	outcrop	Cliffs called the South Joggins (coast), about half a mile eastward of the Coal Pier.	gp_mid	-10.29	-13.31	108	CA		Joggins	Cumberland
295886	occ	NA		28119		Eryops sp.	genus	37011		Eryops	NA	genus	37011	Romer	1928	Chordata	33815	Osteichthyes	34881	Temnospondyli	36320	Eryopidae	37007	37011	NA	NA	NA	specimens	-98.764725	33.473057	Cottonwood Creek, 1 (Putnam Formation)	NA	Locality 1 (Romer 1928), faunal Zone 0, Cisco Group, Texas red-beds, redbeds	US	Texas	Archer	estimated from map	seconds	outcrop	Cottonwood Creek, a tributary of the south fork of the Little Wichita, 10 miles south of Archer City. See detailed locality map in Romer 1928.	gp_mid	-30.42	-1.67	101	US		Archer City	Wichita
295887	occ	NA		28120		Eryops sp.	genus	37011		Eryops	NA	genus	37011	Romer	1928	Chordata	33815	Osteichthyes	34881	Temnospondyli	36320	Eryopidae	37007	37011	NA	NA	NA	specimens	-98.625275	33.595554	Elm Creek, 2 (Putnam Formation)	NA	Locality 2 (Romer 1928), Locality IIIa (Romer & Price (1940), faunal Zone 0, Cisco Group, Texas red-beds, redbeds	US	Texas	Archer	based on nearby landmark	seconds	local area	"Elm Creek, stated by Cummins to be 12 miles southwest of Archer City; its exact position is uncertain.." Lat long is for Archer City, but see detailed locality map in Romer 1928.	gp_mid	-30.26	-1.62	101	US		Putnam	Cisco
295888	occ	NA		28120		Dimetrodon sp.	genus	38904		Dimetrodon	NA	genus	38904	Romer	1928	Chordata	33815	Osteichthyes	34881	Cotylosauria	56749	Sphenacodontidae	38901	38904	NA	NA	NA	specimens	-98.625275	33.595554	Elm Creek, 2 (Putnam Formation)	NA	Locality 2 (Romer 1928), Locality IIIa (Romer & Price (1940), faunal Zone 0, Cisco Group, Texas red-beds, redbeds	US	Texas	Archer	based on nearby landmark	seconds	local area	"Elm Creek, stated by Cummins to be 12 miles southwest of Archer City; its exact position is uncertain.." Lat long is for Archer City, but see detailed locality map in Romer 1928.	gp_mid	-30.26	-1.62	101	US		Putnam	Cisco
295889	occ	NA		28121		Theropleura sp.	genus	138047	subjective synonym of	Ophiacodon	NA	genus	38888	Romer	1928	Chordata	33815	Osteichthyes	34881	Cotylosauria	56749	Ophiacodontidae	38884	38888	NA	NA	NA	specimens	-98.625275	33.595554	Onion Creek, 3 (Putnam Formation)	NA	Locality 3 (Romer 1928), mouth of Onion Creek, faunal Zone 0, Cisco Group, Texas red-beds, redbeds	US	Texas	Archer	based on nearby landmark	seconds	outcrop	The mouth of Onion Creek, northeast of Archer City. Lat long is for Archer City, but see detailed locality map in Romer 1928.	gp_mid	-30.26	-1.62	101	US		Putnam	Cisco
295890	occ	NA		28122		Cricotus sp.	genus	37197		Cricotus	NA	genus	37197	Romer	1928	Chordata	33815	Osteichthyes	34881		NA	Archeriidae	37195	37197	NA	NA	NA	specimens	-98.625275	33.595554	Fireplace, 4 (Putnam Formation)	NA	Locality 4 (Romer 1928), faunal Zone 0, Cisco Group, Texas red-beds, redbeds	US	Texas	Archer	based on nearby landmark	seconds	outcrop	"The "Fireplace," on the south fork, near the mouth of Cottonwood Creek." Lat long is for Archer City, but see detailed locality map in Romer 1928.	gp_mid	-30.26	-1.62	101	US		Putnam	Cisco
295891	occ	NA		28122		Eryops sp.	genus	37011		Eryops	NA	genus	37011	Romer	1928	Chordata	33815	Osteichthyes	34881	Temnospondyli	36320	Eryopidae	37007	37011	NA	NA	NA	specimens	-98.625275	33.595554	Fireplace, 4 (Putnam Formation)	NA	Locality 4 (Romer 1928), faunal Zone 0, Cisco Group, Texas red-beds, redbeds	US	Texas	Archer	based on nearby landmark	seconds	outcrop	"The "Fireplace," on the south fork, near the mouth of Cottonwood Creek." Lat long is for Archer City, but see detailed locality map in Romer 1928.	gp_mid	-30.26	-1.62	101	US		Putnam	Cisco
295892	occ	NA		28123		Cricotus sp.	genus	37197		Cricotus	NA	genus	37197	Romer	1928	Chordata	33815	Osteichthyes	34881		NA	Archeriidae	37195	37197	NA	NA	NA	specimens	-98.625275	33.595554	Three Forks of the Little Wichita, 5 (Putnam Formation)	NA	Locality 5 (Romer 1928), Locality IVb (Romer & Price, 1940) faunal Zone 0, Cisco Group, Texas red-beds, redbeds	US	Texas	Archer	based on nearby landmark	seconds	outcrop	"Three Forks of the Little Wichita, northwest of Archer City." Lat long is for Archer City, but see detailed locality map in Romer 1928.	gp_mid	-30.26	-1.62	101	US		Putnam	Cisco
295893	occ	NA		28123		Eryops sp.	genus	37011		Eryops	NA	genus	37011	Romer	1928	Chordata	33815	Osteichthyes	34881	Temnospondyli	36320	Eryopidae	37007	37011	NA	NA	NA	specimens	-98.625275	33.595554	Three Forks of the Little Wichita, 5 (Putnam Formation)	NA	Locality 5 (Romer 1928), Locality IVb (Romer & Price, 1940) faunal Zone 0, Cisco Group, Texas red-beds, redbeds	US	Texas	Archer	based on nearby landmark	seconds	outcrop	"Three Forks of the Little Wichita, northwest of Archer City." Lat long is for Archer City, but see detailed locality map in Romer 1928.	gp_mid	-30.26	-1.62	101	US		Putnam	Cisco
295894	occ	NA		28123		Zatrachys sp.	genus	37056		Zatrachys	NA	genus	37056	Romer	1928	Chordata	33815	Osteichthyes	34881	Temnospondyli	36320	Zatracheidae	37053	37056	NA	NA	NA	specimens	-98.625275	33.595554	Three Forks of the Little Wichita, 5 (Putnam Formation)	NA	Locality 5 (Romer 1928), Locality IVb (Romer & Price, 1940) faunal Zone 0, Cisco Group, Texas red-beds, redbeds	US	Texas	Archer	based on nearby landmark	seconds	outcrop	"Three Forks of the Little Wichita, northwest of Archer City." Lat long is for Archer City, but see detailed locality map in Romer 1928.	gp_mid	-30.26	-1.62	101	US		Putnam	Cisco
295895	occ	NA		28123		Dimetrodon sp.	genus	38904		Dimetrodon	NA	genus	38904	Romer	1928	Chordata	33815	Osteichthyes	34881	Cotylosauria	56749	Sphenacodontidae	38901	38904	NA	NA	NA	specimens	-98.625275	33.595554	Three Forks of the Little Wichita, 5 (Putnam Formation)	NA	Locality 5 (Romer 1928), Locality IVb (Romer & Price, 1940) faunal Zone 0, Cisco Group, Texas red-beds, redbeds	US	Texas	Archer	based on nearby landmark	seconds	outcrop	"Three Forks of the Little Wichita, northwest of Archer City." Lat long is for Archer City, but see detailed locality map in Romer 1928.	gp_mid	-30.26	-1.62	101	US		Putnam	Cisco
295896	occ	NA		28124		Cricotus sp.	genus	37197		Cricotus	NA	genus	37197	Romer	1928	Chordata	33815	Osteichthyes	34881		NA	Archeriidae	37195	37197	NA	NA	NA	specimens	-98.625275	33.595554	Shell Point, 6 (Putnam Formation)	NA	Locality 6 (Romer 1928), "Shell Point", faunal Zone 0, Cisco Group, Texas red-beds, redbeds	US	Texas	Archer	based on nearby landmark	seconds	local area	" "Shell Point," a Boll locality whose exact position is unknown, but which was probably not far from the Three Forks [of the Little Wichita collection]." Lat long is for Archer City, but see detailed locality map in Romer 1928.	gp_mid	-30.26	-1.62	101	US		Putnam	Cisco
295897	occ	NA		28124		Eryops sp.	genus	37011		Eryops	NA	genus	37011	Romer	1928	Chordata	33815	Osteichthyes	34881	Temnospondyli	36320	Eryopidae	37007	37011	NA	NA	NA	specimens	-98.625275	33.595554	Shell Point, 6 (Putnam Formation)	NA	Locality 6 (Romer 1928), "Shell Point", faunal Zone 0, Cisco Group, Texas red-beds, redbeds	US	Texas	Archer	based on nearby landmark	seconds	local area	" "Shell Point," a Boll locality whose exact position is unknown, but which was probably not far from the Three Forks [of the Little Wichita collection]." Lat long is for Archer City, but see detailed locality map in Romer 1928.	gp_mid	-30.26	-1.62	101	US		Putnam	Cisco
295898	occ	NA		28124		Diadectes n. sp. latibuccatus	species	320987	subjective synonym of	Diadectes sideropelicus	NA	species	320982	Romer	1928	Chordata	33815	Osteichthyes	34881	Cotylosauria	56749	Diadectidae	37246	37247	NA	NA	NA	specimens	-98.625275	33.595554	Shell Point, 6 (Putnam Formation)	NA	Locality 6 (Romer 1928), "Shell Point", faunal Zone 0, Cisco Group, Texas red-beds, redbeds	US	Texas	Archer	based on nearby landmark	seconds	local area	" "Shell Point," a Boll locality whose exact position is unknown, but which was probably not far from the Three Forks [of the Little Wichita collection]." Lat long is for Archer City, but see detailed locality map in Romer 1928.	gp_mid	-30.26	-1.62	101	US		Putnam	Cisco
295899	occ	NA		28124		Theropleura sp.	genus	138047	subjective synonym of	Ophiacodon	NA	genus	38888	Romer	1928	Chordata	33815	Osteichthyes	34881	Cotylosauria	56749	Ophiacodontidae	38884	38888	NA	NA	NA	specimens	-98.625275	33.595554	Shell Point, 6 (Putnam Formation)	NA	Locality 6 (Romer 1928), "Shell Point", faunal Zone 0, Cisco Group, Texas red-beds, redbeds	US	Texas	Archer	based on nearby landmark	seconds	local area	" "Shell Point," a Boll locality whose exact position is unknown, but which was probably not far from the Three Forks [of the Little Wichita collection]." Lat long is for Archer City, but see detailed locality map in Romer 1928.	gp_mid	-30.26	-1.62	101	US		Putnam	Cisco
295900	occ	NA		28124		n. gen. Dimetrodon n. sp. incisivus	species	54986	subjective synonym of	Dimetrodon limbatus	NA	species	70401	Romer	1928	Chordata	33815	Osteichthyes	34881	Cotylosauria	56749	Sphenacodontidae	38901	38904	NA	NA	NA	specimens	-98.625275	33.595554	Shell Point, 6 (Putnam Formation)	NA	Locality 6 (Romer 1928), "Shell Point", faunal Zone 0, Cisco Group, Texas red-beds, redbeds	US	Texas	Archer	based on nearby landmark	seconds	local area	" "Shell Point," a Boll locality whose exact position is unknown, but which was probably not far from the Three Forks [of the Little Wichita collection]." Lat long is for Archer City, but see detailed locality map in Romer 1928.	gp_mid	-30.26	-1.62	101	US		Putnam	Cisco
295901	occ	NA		28125		Eryops sp.	genus	37011		Eryops	NA	genus	37011	Romer	1928	Chordata	33815	Osteichthyes	34881	Temnospondyli	36320	Eryopidae	37007	37011	NA	NA	NA	specimens	-98.625275	33.595554	Long Creek, 7 (Putnam Formation)	NA	Locality 7 (Romer 1928), faunal Zone 0, Cisco Group, Texas red-beds, redbeds	US	Texas	Archer	based on nearby landmark	seconds	local area	"Long Creek, which empties into the north side of the Little Wichita due north of Archer City (not northwest of the copper mines, as stated by Cummins). "Lat long is for Archer City, but see detailed locality map in Romer 1928.	gp_mid	-30.26	-1.62	101	US		Putnam	Cisco
295902	occ	NA		28125		Diadectes sp.	genus	37247		Diadectes	NA	genus	37247	Romer	1928	Chordata	33815	Osteichthyes	34881	Cotylosauria	56749	Diadectidae	37246	37247	NA	NA	NA	specimens	-98.625275	33.595554	Long Creek, 7 (Putnam Formation)	NA	Locality 7 (Romer 1928), faunal Zone 0, Cisco Group, Texas red-beds, redbeds	US	Texas	Archer	based on nearby landmark	seconds	local area	"Long Creek, which empties into the north side of the Little Wichita due north of Archer City (not northwest of the copper mines, as stated by Cummins). "Lat long is for Archer City, but see detailed locality map in Romer 1928.	gp_mid	-30.26	-1.62	101	US		Putnam	Cisco
295903	occ	NA		28125		Dimetrodon sp.	genus	38904		Dimetrodon	NA	genus	38904	Romer	1928	Chordata	33815	Osteichthyes	34881	Cotylosauria	56749	Sphenacodontidae	38901	38904	NA	NA	NA	specimens	-98.625275	33.595554	Long Creek, 7 (Putnam Formation)	NA	Locality 7 (Romer 1928), faunal Zone 0, Cisco Group, Texas red-beds, redbeds	US	Texas	Archer	based on nearby landmark	seconds	local area	"Long Creek, which empties into the north side of the Little Wichita due north of Archer City (not northwest of the copper mines, as stated by Cummins). "Lat long is for Archer City, but see detailed locality map in Romer 1928.	gp_mid	-30.26	-1.62	101	US		Putnam	Cisco
295904	occ	NA		28125		Edaphosaurus sp.	genus	38911		Edaphosaurus	NA	genus	38911	Romer	1928	Chordata	33815	Osteichthyes	34881	Cotylosauria	56749	Edaphosauridae	38910	38911	NA	NA	NA	specimens	-98.625275	33.595554	Long Creek, 7 (Putnam Formation)	NA	Locality 7 (Romer 1928), faunal Zone 0, Cisco Group, Texas red-beds, redbeds	US	Texas	Archer	based on nearby landmark	seconds	local area	"Long Creek, which empties into the north side of the Little Wichita due north of Archer City (not northwest of the copper mines, as stated by Cummins). "Lat long is for Archer City, but see detailed locality map in Romer 1928.	gp_mid	-30.26	-1.62	101	US		Putnam	Cisco
295905	occ	NA		28141		Cricotus sp.	genus	37197		Cricotus	NA	genus	37197	Romer	1928	Chordata	33815	Osteichthyes	34881		NA	Archeriidae	37195	37197	NA	NA	NA	specimens	-98.625275	33.595554	Middle Fork of the Little Wichita, 10 (Admiral Formation)	NA	Locality 10 (Romer 1928), Locality Vg (Romer & Price 1940), faunal Zone 1, Wichita Group, Texas red-beds, redbeds	US	Texas	Archer	based on nearby landmark	seconds	outcrop	This locality is "...4 miles west of Archer City; on the east bank, near the old Archer-Seymour (now Archer-Megargel) road." Lat long is for Archer City, but see detailed locality map in Romer 1928. "Zone 1. Lower Wichita; to Godwin Creek; Admiral Formation?"	gp_mid	-30.06	-1.3	101	US		Admiral	Wichita
295906	occ	NA		28141		Eryops sp.	genus	37011		Eryops	NA	genus	37011	Romer	1928	Chordata	33815	Osteichthyes	34881	Temnospondyli	36320	Eryopidae	37007	37011	NA	NA	NA	specimens	-98.625275	33.595554	Middle Fork of the Little Wichita, 10 (Admiral Formation)	NA	Locality 10 (Romer 1928), Locality Vg (Romer & Price 1940), faunal Zone 1, Wichita Group, Texas red-beds, redbeds	US	Texas	Archer	based on nearby landmark	seconds	outcrop	This locality is "...4 miles west of Archer City; on the east bank, near the old Archer-Seymour (now Archer-Megargel) road." Lat long is for Archer City, but see detailed locality map in Romer 1928. "Zone 1. Lower Wichita; to Godwin Creek; Admiral Formation?"	gp_mid	-30.06	-1.3	101	US		Admiral	Wichita
295907	occ	NA		28141		Trimerorhachis sp.	genus	36991		Trimerorhachis	NA	genus	36991	Romer	1928	Chordata	33815	Osteichthyes	34881	Temnospondyli	36320	Trimerorhachidae	36985	36991	NA	NA	NA	specimens	-98.625275	33.595554	Middle Fork of the Little Wichita, 10 (Admiral Formation)	NA	Locality 10 (Romer 1928), Locality Vg (Romer & Price 1940), faunal Zone 1, Wichita Group, Texas red-beds, redbeds	US	Texas	Archer	based on nearby landmark	seconds	outcrop	This locality is "...4 miles west of Archer City; on the east bank, near the old Archer-Seymour (now Archer-Megargel) road." Lat long is for Archer City, but see detailed locality map in Romer 1928. "Zone 1. Lower Wichita; to Godwin Creek; Admiral Formation?"	gp_mid	-30.06	-1.3	101	US		Admiral	Wichita
295908	occ	NA	R	28141		Theropleura sp.	genus	138047	subjective synonym of	Ophiacodon	NA	genus	38888	Romer	1928	Chordata	33815	Osteichthyes	34881	Cotylosauria	56749	Ophiacodontidae	38884	38888	NA	NA	NA	specimens	-98.625275	33.595554	Middle Fork of the Little Wichita, 10 (Admiral Formation)	NA	Locality 10 (Romer 1928), Locality Vg (Romer & Price 1940), faunal Zone 1, Wichita Group, Texas red-beds, redbeds	US	Texas	Archer	based on nearby landmark	seconds	outcrop	This locality is "...4 miles west of Archer City; on the east bank, near the old Archer-Seymour (now Archer-Megargel) road." Lat long is for Archer City, but see detailed locality map in Romer 1928. "Zone 1. Lower Wichita; to Godwin Creek; Admiral Formation?"	gp_mid	-30.06	-1.3	101	US		Admiral	Wichita
295908	occ	21225		28141		Ophiacodon retroversus	species	123420		Ophiacodon retroversus	NA	species	138048	Romer and Price	1940	Chordata	33815	Osteichthyes	34881	Cotylosauria	56749	Ophiacodontidae	38884	38888	NA	NA	NA	specimens	-98.625275	33.595554	Middle Fork of the Little Wichita, 10 (Admiral Formation)	NA	Locality 10 (Romer 1928), Locality Vg (Romer & Price 1940), faunal Zone 1, Wichita Group, Texas red-beds, redbeds	US	Texas	Archer	based on nearby landmark	seconds	outcrop	This locality is "...4 miles west of Archer City; on the east bank, near the old Archer-Seymour (now Archer-Megargel) road." Lat long is for Archer City, but see detailed locality map in Romer 1928. "Zone 1. Lower Wichita; to Godwin Creek; Admiral Formation?"	gp_mid	-30.06	-1.3	101	US		Admiral	Wichita
295909	occ	NA		28141		Dimetrodon sp.	genus	38904		Dimetrodon	NA	genus	38904	Romer	1928	Chordata	33815	Osteichthyes	34881	Cotylosauria	56749	Sphenacodontidae	38901	38904	NA	NA	NA	specimens	-98.625275	33.595554	Middle Fork of the Little Wichita, 10 (Admiral Formation)	NA	Locality 10 (Romer 1928), Locality Vg (Romer & Price 1940), faunal Zone 1, Wichita Group, Texas red-beds, redbeds	US	Texas	Archer	based on nearby landmark	seconds	outcrop	This locality is "...4 miles west of Archer City; on the east bank, near the old Archer-Seymour (now Archer-Megargel) road." Lat long is for Archer City, but see detailed locality map in Romer 1928. "Zone 1. Lower Wichita; to Godwin Creek; Admiral Formation?"	gp_mid	-30.06	-1.3	101	US		Admiral	Wichita
295910	occ	NA		28141		Edaphosaurus sp.	genus	38911		Edaphosaurus	NA	genus	38911	Romer	1928	Chordata	33815	Osteichthyes	34881	Cotylosauria	56749	Edaphosauridae	38910	38911	NA	NA	NA	specimens	-98.625275	33.595554	Middle Fork of the Little Wichita, 10 (Admiral Formation)	NA	Locality 10 (Romer 1928), Locality Vg (Romer & Price 1940), faunal Zone 1, Wichita Group, Texas red-beds, redbeds	US	Texas	Archer	based on nearby landmark	seconds	outcrop	This locality is "...4 miles west of Archer City; on the east bank, near the old Archer-Seymour (now Archer-Megargel) road." Lat long is for Archer City, but see detailed locality map in Romer 1928. "Zone 1. Lower Wichita; to Godwin Creek; Admiral Formation?"	gp_mid	-30.06	-1.3	101	US		Admiral	Wichita
295911	occ	NA		28239		Eryops sp.	genus	37011		Eryops	NA	genus	37011	Romer	1928	Chordata	33815	Osteichthyes	34881	Temnospondyli	36320	Eryopidae	37007	37011	NA	NA	NA	specimens	-98.694725	33.816113	South of Holliday, 11 (Admiral Formation)	NA	Locality 11 (Romer 1928), S. of Holliday, Head of Long Creek, faunal Zone 1, Wichita Group, Texas red-beds, redbeds	US	Texas	Archer	based on nearby landmark	seconds	local area	"Case's notes for 1906 show that a number of specimens were collected south of Holliday and near the Little Wichita, but the exact location cannot now be ascertained." That being said, the detailed locality map in Romer 1928 marks locality 11 at the head of Long Creek, ~7 mi due south of Holliday. "Zone 1. Lower Wichita; to Godwin Creek; Admiral Formation?" Lat long is for Holliday.	gp_mid	-30	-1.09	101	US		Admiral	Wichita
295912	occ	NA		28239		Theropleura sp.	genus	138047	subjective synonym of	Ophiacodon	NA	genus	38888	Romer	1928	Chordata	33815	Osteichthyes	34881	Cotylosauria	56749	Ophiacodontidae	38884	38888	NA	NA	NA	specimens	-98.694725	33.816113	South of Holliday, 11 (Admiral Formation)	NA	Locality 11 (Romer 1928), S. of Holliday, Head of Long Creek, faunal Zone 1, Wichita Group, Texas red-beds, redbeds	US	Texas	Archer	based on nearby landmark	seconds	local area	"Case's notes for 1906 show that a number of specimens were collected south of Holliday and near the Little Wichita, but the exact location cannot now be ascertained." That being said, the detailed locality map in Romer 1928 marks locality 11 at the head of Long Creek, ~7 mi due south of Holliday. "Zone 1. Lower Wichita; to Godwin Creek; Admiral Formation?" Lat long is for Holliday.	gp_mid	-30	-1.09	101	US		Admiral	Wichita
295913	occ	NA		28239		Dimetrodon sp.	genus	38904		Dimetrodon	NA	genus	38904	Romer	1928	Chordata	33815	Osteichthyes	34881	Cotylosauria	56749	Sphenacodontidae	38901	38904	NA	NA	NA	specimens	-98.694725	33.816113	South of Holliday, 11 (Admiral Formation)	NA	Locality 11 (Romer 1928), S. of Holliday, Head of Long Creek, faunal Zone 1, Wichita Group, Texas red-beds, redbeds	US	Texas	Archer	based on nearby landmark	seconds	local area	"Case's notes for 1906 show that a number of specimens were collected south of Holliday and near the Little Wichita, but the exact location cannot now be ascertained." That being said, the detailed locality map in Romer 1928 marks locality 11 at the head of Long Creek, ~7 mi due south of Holliday. "Zone 1. Lower Wichita; to Godwin Creek; Admiral Formation?" Lat long is for Holliday.	gp_mid	-30	-1.09	101	US		Admiral	Wichita
295914	occ	NA		28142		Cricotus sp.	genus	37197		Cricotus	NA	genus	37197	Romer	1928	Chordata	33815	Osteichthyes	34881		NA	Archeriidae	37195	37197	NA	NA	NA	specimens	-98.694725	33.816113	Mount Barry, 12 (Admiral Formation)	NA	Locality 12 (Romer 1928), Locality IVf (Romer & Price 1940), Mt. Barry, faunal Zone 1, Wichita Group, Texas red-beds, redbeds	US	Texas	Wichita	based on nearby landmark	seconds	local area	"10 miles west of Wichita Falls." Lat long is for Holliday, approx. 5 mi southeast of locality, but see detailed locality map in Romer 1928. "Zone 1. Lower Wichita; to Godwin Creek; Admiral Formation?"	gp_mid	-30	-1.09	101	US		Admiral	Wichita
295915	occ	NA		28142		Eryops n. sp. anatinus	species	37011	species not entered	Eryops	NA	genus	37011	Romer	1928	Chordata	33815	Osteichthyes	34881	Temnospondyli	36320	Eryopidae	37007	37011	NA	NA	NA	specimens	-98.694725	33.816113	Mount Barry, 12 (Admiral Formation)	NA	Locality 12 (Romer 1928), Locality IVf (Romer & Price 1940), Mt. Barry, faunal Zone 1, Wichita Group, Texas red-beds, redbeds	US	Texas	Wichita	based on nearby landmark	seconds	local area	"10 miles west of Wichita Falls." Lat long is for Holliday, approx. 5 mi southeast of locality, but see detailed locality map in Romer 1928. "Zone 1. Lower Wichita; to Godwin Creek; Admiral Formation?"	gp_mid	-30	-1.09	101	US		Admiral	Wichita
295916	occ	NA		28142		Trimerorhachis sp.	genus	36991		Trimerorhachis	NA	genus	36991	Romer	1928	Chordata	33815	Osteichthyes	34881	Temnospondyli	36320	Trimerorhachidae	36985	36991	NA	NA	NA	specimens	-98.694725	33.816113	Mount Barry, 12 (Admiral Formation)	NA	Locality 12 (Romer 1928), Locality IVf (Romer & Price 1940), Mt. Barry, faunal Zone 1, Wichita Group, Texas red-beds, redbeds	US	Texas	Wichita	based on nearby landmark	seconds	local area	"10 miles west of Wichita Falls." Lat long is for Holliday, approx. 5 mi southeast of locality, but see detailed locality map in Romer 1928. "Zone 1. Lower Wichita; to Godwin Creek; Admiral Formation?"	gp_mid	-30	-1.09	101	US		Admiral	Wichita
295917	occ	NA		28142		n. gen. Parioxys n. sp. ferricolus	species	345270		Parioxys ferricolus	NA	species	345270	Romer	1928	Chordata	33815	Osteichthyes	34881	Temnospondyli	36320	Dissorophidae	37017	37052	NA	NA	NA	specimens	-98.694725	33.816113	Mount Barry, 12 (Admiral Formation)	NA	Locality 12 (Romer 1928), Locality IVf (Romer & Price 1940), Mt. Barry, faunal Zone 1, Wichita Group, Texas red-beds, redbeds	US	Texas	Wichita	based on nearby landmark	seconds	local area	"10 miles west of Wichita Falls." Lat long is for Holliday, approx. 5 mi southeast of locality, but see detailed locality map in Romer 1928. "Zone 1. Lower Wichita; to Godwin Creek; Admiral Formation?"	gp_mid	-30	-1.09	101	US		Admiral	Wichita
295918	occ	NA		28142		n. gen. Diadectes n. sp. sideropelicus	species	320982		Diadectes sideropelicus	NA	species	320982	Romer	1928	Chordata	33815	Osteichthyes	34881	Cotylosauria	56749	Diadectidae	37246	37247	NA	NA	NA		-98.694725	33.816113	Mount Barry, 12 (Admiral Formation)	NA	Locality 12 (Romer 1928), Locality IVf (Romer & Price 1940), Mt. Barry, faunal Zone 1, Wichita Group, Texas red-beds, redbeds	US	Texas	Wichita	based on nearby landmark	seconds	local area	"10 miles west of Wichita Falls." Lat long is for Holliday, approx. 5 mi southeast of locality, but see detailed locality map in Romer 1928. "Zone 1. Lower Wichita; to Godwin Creek; Admiral Formation?"	gp_mid	-30	-1.09	101	US		Admiral	Wichita
295919	occ	NA		28142		Diadectes n. sp. biculminatus	species	320986	subjective synonym of	Diadectes sideropelicus	NA	species	320982	Romer	1928	Chordata	33815	Osteichthyes	34881	Cotylosauria	56749	Diadectidae	37246	37247	NA	NA	NA		-98.694725	33.816113	Mount Barry, 12 (Admiral Formation)	NA	Locality 12 (Romer 1928), Locality IVf (Romer & Price 1940), Mt. Barry, faunal Zone 1, Wichita Group, Texas red-beds, redbeds	US	Texas	Wichita	based on nearby landmark	seconds	local area	"10 miles west of Wichita Falls." Lat long is for Holliday, approx. 5 mi southeast of locality, but see detailed locality map in Romer 1928. "Zone 1. Lower Wichita; to Godwin Creek; Admiral Formation?"	gp_mid	-30	-1.09	101	US		Admiral	Wichita
295920	occ	NA		28142		n. gen. Empedias n. sp. alatus	species	320991	subjective synonym of	Diadectes sideropelicus	NA	species	320982	Romer	1928	Chordata	33815	Osteichthyes	34881	Cotylosauria	56749	Diadectidae	37246	37247	NA	NA	NA		-98.694725	33.816113	Mount Barry, 12 (Admiral Formation)	NA	Locality 12 (Romer 1928), Locality IVf (Romer & Price 1940), Mt. Barry, faunal Zone 1, Wichita Group, Texas red-beds, redbeds	US	Texas	Wichita	based on nearby landmark	seconds	local area	"10 miles west of Wichita Falls." Lat long is for Holliday, approx. 5 mi southeast of locality, but see detailed locality map in Romer 1928. "Zone 1. Lower Wichita; to Godwin Creek; Admiral Formation?"	gp_mid	-30	-1.09	101	US		Admiral	Wichita
295921	occ	NA		28142		Theropleura n. sp. retroversa	species	138048	recombined as	Ophiacodon retroversus	NA	species	138048	Romer	1928	Chordata	33815	Osteichthyes	34881	Cotylosauria	56749	Ophiacodontidae	38884	38888	NA	NA	NA	specimens	-98.694725	33.816113	Mount Barry, 12 (Admiral Formation)	NA	Locality 12 (Romer 1928), Locality IVf (Romer & Price 1940), Mt. Barry, faunal Zone 1, Wichita Group, Texas red-beds, redbeds	US	Texas	Wichita	based on nearby landmark	seconds	local area	"10 miles west of Wichita Falls." Lat long is for Holliday, approx. 5 mi southeast of locality, but see detailed locality map in Romer 1928. "Zone 1. Lower Wichita; to Godwin Creek; Admiral Formation?"	gp_mid	-30	-1.09	101	US		Admiral	Wichita
295922	occ	NA		28142		Dimetrodon n. sp. rectiformis	species	138121	subjective synonym of	Dimetrodon limbatus	NA	species	70401	Romer	1928	Chordata	33815	Osteichthyes	34881	Cotylosauria	56749	Sphenacodontidae	38901	38904	NA	NA	NA	specimens	-98.694725	33.816113	Mount Barry, 12 (Admiral Formation)	NA	Locality 12 (Romer 1928), Locality IVf (Romer & Price 1940), Mt. Barry, faunal Zone 1, Wichita Group, Texas red-beds, redbeds	US	Texas	Wichita	based on nearby landmark	seconds	local area	"10 miles west of Wichita Falls." Lat long is for Holliday, approx. 5 mi southeast of locality, but see detailed locality map in Romer 1928. "Zone 1. Lower Wichita; to Godwin Creek; Admiral Formation?"	gp_mid	-30	-1.09	101	US		Admiral	Wichita
295923	occ	NA		28142		Clepsydrops n. sp. natalis	species	54971	recombined as	Dimetrodon natalis	NA	species	54971	Romer	1928	Chordata	33815	Osteichthyes	34881	Cotylosauria	56749	Sphenacodontidae	38901	38904	NA	NA	NA	individuals	-98.694725	33.816113	Mount Barry, 12 (Admiral Formation)	NA	Locality 12 (Romer 1928), Locality IVf (Romer & Price 1940), Mt. Barry, faunal Zone 1, Wichita Group, Texas red-beds, redbeds	US	Texas	Wichita	based on nearby landmark	seconds	local area	"10 miles west of Wichita Falls." Lat long is for Holliday, approx. 5 mi southeast of locality, but see detailed locality map in Romer 1928. "Zone 1. Lower Wichita; to Godwin Creek; Admiral Formation?"	gp_mid	-30	-1.09	101	US		Admiral	Wichita
295924	occ	NA		28142		n. gen. Bolosaurus n. sp. striatus	species	138029		Bolosaurus striatus	NA	species	138029	Romer	1928	Chordata	33815	Reptilia	36322		NA	Bolosauridae	37510	37511	NA	NA	NA	individuals	-98.694725	33.816113	Mount Barry, 12 (Admiral Formation)	NA	Locality 12 (Romer 1928), Locality IVf (Romer & Price 1940), Mt. Barry, faunal Zone 1, Wichita Group, Texas red-beds, redbeds	US	Texas	Wichita	based on nearby landmark	seconds	local area	"10 miles west of Wichita Falls." Lat long is for Holliday, approx. 5 mi southeast of locality, but see detailed locality map in Romer 1928. "Zone 1. Lower Wichita; to Godwin Creek; Admiral Formation?"	gp_mid	-30	-1.09	101	US		Admiral	Wichita
295925	occ	NA		28142		Bolosaurus n. sp. major	species	138979		Bolosaurus major	NA	species	138979	Romer	1928	Chordata	33815	Reptilia	36322		NA	Bolosauridae	37510	37511	NA	NA	NA	individuals	-98.694725	33.816113	Mount Barry, 12 (Admiral Formation)	NA	Locality 12 (Romer 1928), Locality IVf (Romer & Price 1940), Mt. Barry, faunal Zone 1, Wichita Group, Texas red-beds, redbeds	US	Texas	Wichita	based on nearby landmark	seconds	local area	"10 miles west of Wichita Falls." Lat long is for Holliday, approx. 5 mi southeast of locality, but see detailed locality map in Romer 1928. "Zone 1. Lower Wichita; to Godwin Creek; Admiral Formation?"	gp_mid	-30	-1.09	101	US		Admiral	Wichita
295927	occ	NA		13080		Edaphosaurus sp.	genus	38911		Edaphosaurus	NA	genus	38911	Romer	1928	Chordata	33815	Osteichthyes	34881	Cotylosauria	56749	Edaphosauridae	38910	38911	NA	NA	NA	specimens	-98.856941	33.622501	Briar Creek	NA	(Admiral Formation) Locality 13 (Romer 1928), Locality IVd (Romer & Price 1940), faunal Zone 1, Wichita Group, Texas red-beds, redbeds; Brier Creek	US	Texas	Archer	based on nearby landmark	seconds	outcrop	"the collecting ground being mainly on the east side a few miles from the mouth, near and in the bone bed discovered by Case." Lat long is for Dundee, approx. 9 mi south of locality, but see detailed locality map in Romer 1928. "Zone 1. Lower Wichita; to Godwin Creek; Admiral Formation?"; DMS coordinates are for the mouth of Briar Creek into Lake Kickapoo	gp_mid	-30.21	-1.18	101	US		Admiral	Wichita
295928	occ	NA		13080		Bolosaurus sp.	genus	37511		Bolosaurus	NA	genus	37511	Romer	1928	Chordata	33815	Reptilia	36322		NA	Bolosauridae	37510	37511	NA	NA	NA	specimens	-98.856941	33.622501	Briar Creek	NA	(Admiral Formation) Locality 13 (Romer 1928), Locality IVd (Romer & Price 1940), faunal Zone 1, Wichita Group, Texas red-beds, redbeds; Brier Creek	US	Texas	Archer	based on nearby landmark	seconds	outcrop	"the collecting ground being mainly on the east side a few miles from the mouth, near and in the bone bed discovered by Case." Lat long is for Dundee, approx. 9 mi south of locality, but see detailed locality map in Romer 1928. "Zone 1. Lower Wichita; to Godwin Creek; Admiral Formation?"; DMS coordinates are for the mouth of Briar Creek into Lake Kickapoo	gp_mid	-30.21	-1.18	101	US		Admiral	Wichita
295930	occ	NA		28150		Cricotus sp.	genus	37197		Cricotus	NA	genus	37197	Romer	1928	Chordata	33815	Osteichthyes	34881		NA	Archeriidae	37195	37197	NA	NA	NA	specimens	-98.92083	33.601391	Godwin Creek, 14 (Admiral Formation)	NA	Locality 14 (Romer 1928), Locality IVe (Romer & Price 1940), Southeast side of Godwin creek, faunal Zone 1, Wichita Group, Texas red-beds, redbeds	US	Texas	Archer	based on nearby landmark	seconds	outcrop	"specimens appear to come from the southeast side of this creek." See detailed locality map in Romer 1928. "Zone 1. Lat long is for Godwin Creek, USGS Dundee SW, Archer County.	gp_mid	-30.27	-1.17	101	US		Admiral	Wichita
295931	occ	NA		28150		Eryops sp.	genus	37011		Eryops	NA	genus	37011	Romer	1928	Chordata	33815	Osteichthyes	34881	Temnospondyli	36320	Eryopidae	37007	37011	NA	NA	NA	specimens	-98.92083	33.601391	Godwin Creek, 14 (Admiral Formation)	NA	Locality 14 (Romer 1928), Locality IVe (Romer & Price 1940), Southeast side of Godwin creek, faunal Zone 1, Wichita Group, Texas red-beds, redbeds	US	Texas	Archer	based on nearby landmark	seconds	outcrop	"specimens appear to come from the southeast side of this creek." See detailed locality map in Romer 1928. "Zone 1. Lat long is for Godwin Creek, USGS Dundee SW, Archer County.	gp_mid	-30.27	-1.17	101	US		Admiral	Wichita
295932	occ	NA		28150		Trimerorhachis sp.	genus	36991		Trimerorhachis	NA	genus	36991	Romer	1928	Chordata	33815	Osteichthyes	34881	Temnospondyli	36320	Trimerorhachidae	36985	36991	NA	NA	NA	specimens	-98.92083	33.601391	Godwin Creek, 14 (Admiral Formation)	NA	Locality 14 (Romer 1928), Locality IVe (Romer & Price 1940), Southeast side of Godwin creek, faunal Zone 1, Wichita Group, Texas red-beds, redbeds	US	Texas	Archer	based on nearby landmark	seconds	outcrop	"specimens appear to come from the southeast side of this creek." See detailed locality map in Romer 1928. "Zone 1. Lat long is for Godwin Creek, USGS Dundee SW, Archer County.	gp_mid	-30.27	-1.17	101	US		Admiral	Wichita
295933	occ	NA		28150		Diadectes sp.	genus	37247		Diadectes	NA	genus	37247	Romer	1928	Chordata	33815	Osteichthyes	34881	Cotylosauria	56749	Diadectidae	37246	37247	NA	NA	NA	specimens	-98.92083	33.601391	Godwin Creek, 14 (Admiral Formation)	NA	Locality 14 (Romer 1928), Locality IVe (Romer & Price 1940), Southeast side of Godwin creek, faunal Zone 1, Wichita Group, Texas red-beds, redbeds	US	Texas	Archer	based on nearby landmark	seconds	outcrop	"specimens appear to come from the southeast side of this creek." See detailed locality map in Romer 1928. "Zone 1. Lat long is for Godwin Creek, USGS Dundee SW, Archer County.	gp_mid	-30.27	-1.17	101	US		Admiral	Wichita
295934	occ	NA		28150		Empedias n. sp. fissus	species	309287	subjective synonym of	Diadectes sideropelicus	NA	species	320982	Romer	1928	Chordata	33815	Osteichthyes	34881	Cotylosauria	56749	Diadectidae	37246	37247	NA	NA	NA		-98.92083	33.601391	Godwin Creek, 14 (Admiral Formation)	NA	Locality 14 (Romer 1928), Locality IVe (Romer & Price 1940), Southeast side of Godwin creek, faunal Zone 1, Wichita Group, Texas red-beds, redbeds	US	Texas	Archer	based on nearby landmark	seconds	outcrop	"specimens appear to come from the southeast side of this creek." See detailed locality map in Romer 1928. "Zone 1. Lat long is for Godwin Creek, USGS Dundee SW, Archer County.	gp_mid	-30.27	-1.17	101	US		Admiral	Wichita
295935	occ	NA	R	28150		Theropleura sp.	genus	138047	subjective synonym of	Ophiacodon	NA	genus	38888	Romer	1928	Chordata	33815	Osteichthyes	34881	Cotylosauria	56749	Ophiacodontidae	38884	38888	NA	NA	NA	specimens	-98.92083	33.601391	Godwin Creek, 14 (Admiral Formation)	NA	Locality 14 (Romer 1928), Locality IVe (Romer & Price 1940), Southeast side of Godwin creek, faunal Zone 1, Wichita Group, Texas red-beds, redbeds	US	Texas	Archer	based on nearby landmark	seconds	outcrop	"specimens appear to come from the southeast side of this creek." See detailed locality map in Romer 1928. "Zone 1. Lat long is for Godwin Creek, USGS Dundee SW, Archer County.	gp_mid	-30.27	-1.17	101	US		Admiral	Wichita
295935	occ	21219		28150		Ophiacodon uniformis	species	123419		Ophiacodon uniformis	NA	species	138049	Romer and Price	1940	Chordata	33815	Osteichthyes	34881	Cotylosauria	56749	Ophiacodontidae	38884	38888	NA	NA	NA	specimens	-98.92083	33.601391	Godwin Creek, 14 (Admiral Formation)	NA	Locality 14 (Romer 1928), Locality IVe (Romer & Price 1940), Southeast side of Godwin creek, faunal Zone 1, Wichita Group, Texas red-beds, redbeds	US	Texas	Archer	based on nearby landmark	seconds	outcrop	"specimens appear to come from the southeast side of this creek." See detailed locality map in Romer 1928. "Zone 1. Lat long is for Godwin Creek, USGS Dundee SW, Archer County.	gp_mid	-30.27	-1.17	101	US		Admiral	Wichita
295936	occ	NA		28150		Dimetrodon sp.	genus	38904		Dimetrodon	NA	genus	38904	Romer	1928	Chordata	33815	Osteichthyes	34881	Cotylosauria	56749	Sphenacodontidae	38901	38904	NA	NA	NA	specimens	-98.92083	33.601391	Godwin Creek, 14 (Admiral Formation)	NA	Locality 14 (Romer 1928), Locality IVe (Romer & Price 1940), Southeast side of Godwin creek, faunal Zone 1, Wichita Group, Texas red-beds, redbeds	US	Texas	Archer	based on nearby landmark	seconds	outcrop	"specimens appear to come from the southeast side of this creek." See detailed locality map in Romer 1928. "Zone 1. Lat long is for Godwin Creek, USGS Dundee SW, Archer County.	gp_mid	-30.27	-1.17	101	US		Admiral	Wichita
295937	occ	NA		28240		Cricotus sp.	genus	37197		Cricotus	NA	genus	37197	Romer	1928	Chordata	33815	Osteichthyes	34881		NA	Archeriidae	37195	37197	NA	NA	NA	specimens	-98.901947	33.740276	Scalen's, 16 (Belle Plains Formation)	NA	Locality 16 (Romer 1928), Scalen's Ranch, Scalen's place S, Scalen's pasture, faunal Zone 2, Middle Wichita Group, Texas red-beds, redbeds	US	Texas	Archer	based on nearby landmark	seconds	local area	"Case recorded a number of specimens from Scalen's ranch. This was situated somewhere to the south (and probably to the east) of Dundee; its location is not known to me." \nAMNH records for Case's 1908 Permian, Belle Plains Formation collections as Scalen's Ranch, Scalen's place S, and Scalen's pasture localities. \nSee detailed locality map in Romer 1928. "Zone 2. Middle Wichita; to the Beaverbu…	gp_mid	-30.18	-1.06	101	US		Belle Plains	Wichita
295938	occ	NA		28240		Eryops sp.	genus	37011		Eryops	NA	genus	37011	Romer	1928	Chordata	33815	Osteichthyes	34881	Temnospondyli	36320	Eryopidae	37007	37011	NA	NA	NA	specimens	-98.901947	33.740276	Scalen's, 16 (Belle Plains Formation)	NA	Locality 16 (Romer 1928), Scalen's Ranch, Scalen's place S, Scalen's pasture, faunal Zone 2, Middle Wichita Group, Texas red-beds, redbeds	US	Texas	Archer	based on nearby landmark	seconds	local area	"Case recorded a number of specimens from Scalen's ranch. This was situated somewhere to the south (and probably to the east) of Dundee; its location is not known to me." \nAMNH records for Case's 1908 Permian, Belle Plains Formation collections as Scalen's Ranch, Scalen's place S, and Scalen's pasture localities. \nSee detailed locality map in Romer 1928. "Zone 2. Middle Wichita; to the Beaverbu…	gp_mid	-30.18	-1.06	101	US		Belle Plains	Wichita
295939	occ	NA		28240		Trimerorhachis sp.	genus	36991		Trimerorhachis	NA	genus	36991	Romer	1928	Chordata	33815	Osteichthyes	34881	Temnospondyli	36320	Trimerorhachidae	36985	36991	NA	NA	NA	specimens	-98.901947	33.740276	Scalen's, 16 (Belle Plains Formation)	NA	Locality 16 (Romer 1928), Scalen's Ranch, Scalen's place S, Scalen's pasture, faunal Zone 2, Middle Wichita Group, Texas red-beds, redbeds	US	Texas	Archer	based on nearby landmark	seconds	local area	"Case recorded a number of specimens from Scalen's ranch. This was situated somewhere to the south (and probably to the east) of Dundee; its location is not known to me." \nAMNH records for Case's 1908 Permian, Belle Plains Formation collections as Scalen's Ranch, Scalen's place S, and Scalen's pasture localities. \nSee detailed locality map in Romer 1928. "Zone 2. Middle Wichita; to the Beaverbu…	gp_mid	-30.18	-1.06	101	US		Belle Plains	Wichita
295940	occ	NA		28240		Diadectes sp.	genus	37247		Diadectes	NA	genus	37247	Romer	1928	Chordata	33815	Osteichthyes	34881	Cotylosauria	56749	Diadectidae	37246	37247	NA	NA	NA	specimens	-98.901947	33.740276	Scalen's, 16 (Belle Plains Formation)	NA	Locality 16 (Romer 1928), Scalen's Ranch, Scalen's place S, Scalen's pasture, faunal Zone 2, Middle Wichita Group, Texas red-beds, redbeds	US	Texas	Archer	based on nearby landmark	seconds	local area	"Case recorded a number of specimens from Scalen's ranch. This was situated somewhere to the south (and probably to the east) of Dundee; its location is not known to me." \nAMNH records for Case's 1908 Permian, Belle Plains Formation collections as Scalen's Ranch, Scalen's place S, and Scalen's pasture localities. \nSee detailed locality map in Romer 1928. "Zone 2. Middle Wichita; to the Beaverbu…	gp_mid	-30.18	-1.06	101	US		Belle Plains	Wichita
295941	occ	NA		28240		Dimetrodon sp.	genus	38904		Dimetrodon	NA	genus	38904	Romer	1928	Chordata	33815	Osteichthyes	34881	Cotylosauria	56749	Sphenacodontidae	38901	38904	NA	NA	NA	specimens	-98.901947	33.740276	Scalen's, 16 (Belle Plains Formation)	NA	Locality 16 (Romer 1928), Scalen's Ranch, Scalen's place S, Scalen's pasture, faunal Zone 2, Middle Wichita Group, Texas red-beds, redbeds	US	Texas	Archer	based on nearby landmark	seconds	local area	"Case recorded a number of specimens from Scalen's ranch. This was situated somewhere to the south (and probably to the east) of Dundee; its location is not known to me." \nAMNH records for Case's 1908 Permian, Belle Plains Formation collections as Scalen's Ranch, Scalen's place S, and Scalen's pasture localities. \nSee detailed locality map in Romer 1928. "Zone 2. Middle Wichita; to the Beaverbu…	gp_mid	-30.18	-1.06	101	US		Belle Plains	Wichita
295942	occ	NA		28143		Eryops sp.	genus	37011		Eryops	NA	genus	37011	Romer	1928	Chordata	33815	Osteichthyes	34881	Temnospondyli	36320	Eryopidae	37007	37011	NA	NA	NA	specimens	-98.901947	33.740276	Cox's Camp, 17 (Belle Plains Formation)	NA	Locality 17 (Romer 1928), Wooderum's pasture, faunal Zone 2, Middle Wichita Group, Texas red-beds, redbeds	US	Texas	Baylor	based on nearby landmark	seconds	outcrop	"Cox's Camp (Cummins); Wooderum's pasture (Case). Exposures on the north side of the Little Wichita about opposite the mouth of Goodwin Creek." See detailed locality map in Romer 1928. "Zone 2. Middle Wichita; to the Beaverburk Limestone; Belle Plains Formation?" Lat long is for Dundee, approx. 7 mi north of locality.	gp_mid	-30.18	-1.06	101	US		Belle Plains	Wichita
295943	occ	NA		28143		Aspidosaurus n. sp. glascocki	species	194932		Aspidosaurus glascocki	NA	species	194932	Case	1910	Chordata	33815	Osteichthyes	34881	Temnospondyli	36320	Dissorophidae	37017	37021	NA	NA	NA	specimens	-98.901947	33.740276	Cox's Camp, 17 (Belle Plains Formation)	NA	Locality 17 (Romer 1928), Wooderum's pasture, faunal Zone 2, Middle Wichita Group, Texas red-beds, redbeds	US	Texas	Baylor	based on nearby landmark	seconds	outcrop	"Cox's Camp (Cummins); Wooderum's pasture (Case). Exposures on the north side of the Little Wichita about opposite the mouth of Goodwin Creek." See detailed locality map in Romer 1928. "Zone 2. Middle Wichita; to the Beaverburk Limestone; Belle Plains Formation?" Lat long is for Dundee, approx. 7 mi north of locality.	gp_mid	-30.18	-1.06	101	US		Belle Plains	Wichita
295944	occ	NA		28143		Trimerorhachis n. sp. alleni	species	194933	subjective synonym of	Trimerorhachis insignis	NA	species	90711	Case	1910	Chordata	33815	Osteichthyes	34881	Temnospondyli	36320	Trimerorhachidae	36985	36991	NA	NA	NA	specimens	-98.901947	33.740276	Cox's Camp, 17 (Belle Plains Formation)	NA	Locality 17 (Romer 1928), Wooderum's pasture, faunal Zone 2, Middle Wichita Group, Texas red-beds, redbeds	US	Texas	Baylor	based on nearby landmark	seconds	outcrop	"Cox's Camp (Cummins); Wooderum's pasture (Case). Exposures on the north side of the Little Wichita about opposite the mouth of Goodwin Creek." See detailed locality map in Romer 1928. "Zone 2. Middle Wichita; to the Beaverburk Limestone; Belle Plains Formation?" Lat long is for Dundee, approx. 7 mi north of locality.	gp_mid	-30.18	-1.06	101	US		Belle Plains	Wichita
295945	occ	NA		28143		Diadectes sp.	genus	37247		Diadectes	NA	genus	37247	Romer	1928	Chordata	33815	Osteichthyes	34881	Cotylosauria	56749	Diadectidae	37246	37247	NA	NA	NA	specimens	-98.901947	33.740276	Cox's Camp, 17 (Belle Plains Formation)	NA	Locality 17 (Romer 1928), Wooderum's pasture, faunal Zone 2, Middle Wichita Group, Texas red-beds, redbeds	US	Texas	Baylor	based on nearby landmark	seconds	outcrop	"Cox's Camp (Cummins); Wooderum's pasture (Case). Exposures on the north side of the Little Wichita about opposite the mouth of Goodwin Creek." See detailed locality map in Romer 1928. "Zone 2. Middle Wichita; to the Beaverburk Limestone; Belle Plains Formation?" Lat long is for Dundee, approx. 7 mi north of locality.	gp_mid	-30.18	-1.06	101	US		Belle Plains	Wichita
295946	occ	NA		28143		Dimetrodon sp.	genus	38904		Dimetrodon	NA	genus	38904	Romer	1928	Chordata	33815	Osteichthyes	34881	Cotylosauria	56749	Sphenacodontidae	38901	38904	NA	NA	NA	specimens	-98.901947	33.740276	Cox's Camp, 17 (Belle Plains Formation)	NA	Locality 17 (Romer 1928), Wooderum's pasture, faunal Zone 2, Middle Wichita Group, Texas red-beds, redbeds	US	Texas	Baylor	based on nearby landmark	seconds	outcrop	"Cox's Camp (Cummins); Wooderum's pasture (Case). Exposures on the north side of the Little Wichita about opposite the mouth of Goodwin Creek." See detailed locality map in Romer 1928. "Zone 2. Middle Wichita; to the Beaverburk Limestone; Belle Plains Formation?" Lat long is for Dundee, approx. 7 mi north of locality.	gp_mid	-30.18	-1.06	101	US		Belle Plains	Wichita
295947	occ	NA		28144		Eryops sp.	genus	37011		Eryops	NA	genus	37011	Romer	1928	Chordata	33815	Osteichthyes	34881	Temnospondyli	36320	Eryopidae	37007	37011	NA	NA	NA	specimens	-99.022781	33.687222	Head of Godwin Creek, 18 (Belle Plains Formation)	NA	Locality 18 (Romer 1928), faunal Zone 2, Middle Wichita Group, Texas red-beds, redbeds	US	Texas	Baylor	based on nearby landmark	seconds	outcrop	"Specimens so labeled are from the exposures below the Beaverburk on the west side of the Godwin Creek Valley, near Dagget Creek, etc." See detailed locality map in Romer 1928. "Zone 2. Middle Wichita; to the Beaverburk Limestone; Belle Plains Formation?" Lat long is for Fulda, approx. 5 mi north of locality.	gp_mid	-30.3	-1.05	101	US		Belle Plains	Wichita
295948	occ	NA		28144		Dimetrodon sp.	genus	38904		Dimetrodon	NA	genus	38904	Romer	1928	Chordata	33815	Osteichthyes	34881	Cotylosauria	56749	Sphenacodontidae	38901	38904	NA	NA	NA	specimens	-99.022781	33.687222	Head of Godwin Creek, 18 (Belle Plains Formation)	NA	Locality 18 (Romer 1928), faunal Zone 2, Middle Wichita Group, Texas red-beds, redbeds	US	Texas	Baylor	based on nearby landmark	seconds	outcrop	"Specimens so labeled are from the exposures below the Beaverburk on the west side of the Godwin Creek Valley, near Dagget Creek, etc." See detailed locality map in Romer 1928. "Zone 2. Middle Wichita; to the Beaverburk Limestone; Belle Plains Formation?" Lat long is for Fulda, approx. 5 mi north of locality.	gp_mid	-30.3	-1.05	101	US		Belle Plains	Wichita
295949	occ	NA		28145		Eryops sp.	genus	37011		Eryops	NA	genus	37011	Romer	1928	Chordata	33815	Osteichthyes	34881	Temnospondyli	36320	Eryopidae	37007	37011	NA	NA	NA	specimens	-99.022781	33.687222	South of Fulda, 19 (Belle Plains)	NA	Locality 19 (Romer 1928), Locality Vb (Romer & Price 1940), S. of Fulda, Hackberry Creek, North Side Little Wichita, South Side Little Wichita, North Side of Godwin Creek, faunal Zone 2, Middle Wichita Group, Texas red-beds, redbeds	US	Texas	Baylor	based on nearby landmark	seconds	local area	"Numerous exposures occur in the valley of the Little Wichita south and southeast of Fulda." Specimens are labeled with various locality names, see aka above. See detailed locality map in Romer 1928. "Zone 2. Middle Wichita; to the Beaverburk Limestone; Belle Plains Formation?" Lat long is for Fulda, approx. 2 mi north of locality.	gp_mid	-30.3	-1.05	101	US		Petrolia	Wichita
295950	occ	NA		28145		Trimerorhachis n. sp. medius	species	345365	subjective synonym of	Trimerorhachis insignis	NA	species	90711	Romer	1928	Chordata	33815	Osteichthyes	34881	Temnospondyli	36320	Trimerorhachidae	36985	36991	NA	NA	NA	specimens	-99.022781	33.687222	South of Fulda, 19 (Belle Plains)	NA	Locality 19 (Romer 1928), Locality Vb (Romer & Price 1940), S. of Fulda, Hackberry Creek, North Side Little Wichita, South Side Little Wichita, North Side of Godwin Creek, faunal Zone 2, Middle Wichita Group, Texas red-beds, redbeds	US	Texas	Baylor	based on nearby landmark	seconds	local area	"Numerous exposures occur in the valley of the Little Wichita south and southeast of Fulda." Specimens are labeled with various locality names, see aka above. See detailed locality map in Romer 1928. "Zone 2. Middle Wichita; to the Beaverburk Limestone; Belle Plains Formation?" Lat long is for Fulda, approx. 2 mi north of locality.	gp_mid	-30.3	-1.05	101	US		Petrolia	Wichita
295951	occ	NA		28145		Diadectes sp.	genus	37247		Diadectes	NA	genus	37247	Romer	1928	Chordata	33815	Osteichthyes	34881	Cotylosauria	56749	Diadectidae	37246	37247	NA	NA	NA	specimens	-99.022781	33.687222	South of Fulda, 19 (Belle Plains)	NA	Locality 19 (Romer 1928), Locality Vb (Romer & Price 1940), S. of Fulda, Hackberry Creek, North Side Little Wichita, South Side Little Wichita, North Side of Godwin Creek, faunal Zone 2, Middle Wichita Group, Texas red-beds, redbeds	US	Texas	Baylor	based on nearby landmark	seconds	local area	"Numerous exposures occur in the valley of the Little Wichita south and southeast of Fulda." Specimens are labeled with various locality names, see aka above. See detailed locality map in Romer 1928. "Zone 2. Middle Wichita; to the Beaverburk Limestone; Belle Plains Formation?" Lat long is for Fulda, approx. 2 mi north of locality.	gp_mid	-30.3	-1.05	101	US		Petrolia	Wichita
295954	occ	NA	R	28145		Dimetrodon sp.	genus	38904		Dimetrodon	NA	genus	38904	Romer	1928	Chordata	33815	Osteichthyes	34881	Cotylosauria	56749	Sphenacodontidae	38901	38904	NA	NA	NA	specimens	-99.022781	33.687222	South of Fulda, 19 (Belle Plains)	NA	Locality 19 (Romer 1928), Locality Vb (Romer & Price 1940), S. of Fulda, Hackberry Creek, North Side Little Wichita, South Side Little Wichita, North Side of Godwin Creek, faunal Zone 2, Middle Wichita Group, Texas red-beds, redbeds	US	Texas	Baylor	based on nearby landmark	seconds	local area	"Numerous exposures occur in the valley of the Little Wichita south and southeast of Fulda." Specimens are labeled with various locality names, see aka above. See detailed locality map in Romer 1928. "Zone 2. Middle Wichita; to the Beaverburk Limestone; Belle Plains Formation?" Lat long is for Fulda, approx. 2 mi north of locality.	gp_mid	-30.3	-1.05	101	US		Petrolia	Wichita
295954	occ	27876		28145		Dimetrodon n. sp. booneorum	species	122783		Dimetrodon booneorum	NA	species	122783	Romer	1937	Chordata	33815	Osteichthyes	34881	Cotylosauria	56749	Sphenacodontidae	38901	38904	NA	NA	NA	specimens	-99.022781	33.687222	South of Fulda, 19 (Belle Plains)	NA	Locality 19 (Romer 1928), Locality Vb (Romer & Price 1940), S. of Fulda, Hackberry Creek, North Side Little Wichita, South Side Little Wichita, North Side of Godwin Creek, faunal Zone 2, Middle Wichita Group, Texas red-beds, redbeds	US	Texas	Baylor	based on nearby landmark	seconds	local area	"Numerous exposures occur in the valley of the Little Wichita south and southeast of Fulda." Specimens are labeled with various locality names, see aka above. See detailed locality map in Romer 1928. "Zone 2. Middle Wichita; to the Beaverburk Limestone; Belle Plains Formation?" Lat long is for Fulda, approx. 2 mi north of locality.	gp_mid	-30.3	-1.05	101	US		Petrolia	Wichita
295955	occ	NA		28145		Edaphosaurus sp.	genus	38911		Edaphosaurus	NA	genus	38911	Romer	1928	Chordata	33815	Osteichthyes	34881	Cotylosauria	56749	Edaphosauridae	38910	38911	NA	NA	NA	specimens	-99.022781	33.687222	South of Fulda, 19 (Belle Plains)	NA	Locality 19 (Romer 1928), Locality Vb (Romer & Price 1940), S. of Fulda, Hackberry Creek, North Side Little Wichita, South Side Little Wichita, North Side of Godwin Creek, faunal Zone 2, Middle Wichita Group, Texas red-beds, redbeds	US	Texas	Baylor	based on nearby landmark	seconds	local area	"Numerous exposures occur in the valley of the Little Wichita south and southeast of Fulda." Specimens are labeled with various locality names, see aka above. See detailed locality map in Romer 1928. "Zone 2. Middle Wichita; to the Beaverburk Limestone; Belle Plains Formation?" Lat long is for Fulda, approx. 2 mi north of locality.	gp_mid	-30.3	-1.05	101	US		Petrolia	Wichita
295956	occ	NA		28145		n. gen. Therosaurus n. sp. watsoni	species	66597	subjective synonym of	Ophiacodon retroversus	NA	species	138048	Romer	1928	Chordata	33815	Osteichthyes	34881	Cotylosauria	56749	Ophiacodontidae	38884	38888	NA	NA	NA	individuals	-99.022781	33.687222	South of Fulda, 19 (Belle Plains)	NA	Locality 19 (Romer 1928), Locality Vb (Romer & Price 1940), S. of Fulda, Hackberry Creek, North Side Little Wichita, South Side Little Wichita, North Side of Godwin Creek, faunal Zone 2, Middle Wichita Group, Texas red-beds, redbeds	US	Texas	Baylor	based on nearby landmark	seconds	local area	"Numerous exposures occur in the valley of the Little Wichita south and southeast of Fulda." Specimens are labeled with various locality names, see aka above. See detailed locality map in Romer 1928. "Zone 2. Middle Wichita; to the Beaverburk Limestone; Belle Plains Formation?" Lat long is for Fulda, approx. 2 mi north of locality.	gp_mid	-30.3	-1.05	101	US		Petrolia	Wichita
295957	occ	NA		28145		n. gen. Tersomius n. sp. texensis	species	90713		Tersomius texensis	NA	species	90713	Case	1910	Chordata	33815	Osteichthyes	34881	Temnospondyli	36320	Amphibamidae	123081	37035	NA	NA	NA	specimens	-99.022781	33.687222	South of Fulda, 19 (Belle Plains)	NA	Locality 19 (Romer 1928), Locality Vb (Romer & Price 1940), S. of Fulda, Hackberry Creek, North Side Little Wichita, South Side Little Wichita, North Side of Godwin Creek, faunal Zone 2, Middle Wichita Group, Texas red-beds, redbeds	US	Texas	Baylor	based on nearby landmark	seconds	local area	"Numerous exposures occur in the valley of the Little Wichita south and southeast of Fulda." Specimens are labeled with various locality names, see aka above. See detailed locality map in Romer 1928. "Zone 2. Middle Wichita; to the Beaverburk Limestone; Belle Plains Formation?" Lat long is for Fulda, approx. 2 mi north of locality.	gp_mid	-30.3	-1.05	101	US		Petrolia	Wichita
295958	occ	NA		28145		Gymnarthrus willoughbyi	species	137382	subjective synonym of	Cardiocephalus sternbergi	NA	species	90715	Romer	1928	Chordata	33815	Osteichthyes	34881	Microsauria	37278	Gymnarthridae	37293	37294	NA	NA	NA	specimens	-99.022781	33.687222	South of Fulda, 19 (Belle Plains)	NA	Locality 19 (Romer 1928), Locality Vb (Romer & Price 1940), S. of Fulda, Hackberry Creek, North Side Little Wichita, South Side Little Wichita, North Side of Godwin Creek, faunal Zone 2, Middle Wichita Group, Texas red-beds, redbeds	US	Texas	Baylor	based on nearby landmark	seconds	local area	"Numerous exposures occur in the valley of the Little Wichita south and southeast of Fulda." Specimens are labeled with various locality names, see aka above. See detailed locality map in Romer 1928. "Zone 2. Middle Wichita; to the Beaverburk Limestone; Belle Plains Formation?" Lat long is for Fulda, approx. 2 mi north of locality.	gp_mid	-30.3	-1.05	101	US		Petrolia	Wichita
295959	occ	NA		28146		Eryops sp.	genus	37011		Eryops	NA	genus	37011	Romer	1928	Chordata	33815	Osteichthyes	34881	Temnospondyli	36320	Eryopidae	37007	37011	NA	NA	NA	specimens	-98.901947	33.740276	Slippery Creek, 20 (Belle Plains Formation)	NA	Locality 20 (Romer 1928), Locality Vc (Romer & Price 1940), Lyle locality, Pearce locality, Young locality, faunal Zone 2, Middle Wichita Group, Texas red-beds, redbeds	US	Texas	Archer	based on nearby landmark	seconds	local area	"Slippery Creek is a tributary of the Little Wichita on the north side. Along it's course, nearly due south of Dundee, is a series of breaks. Lyle's, Pearce's, and Young's localities of Case were in this neighborhood." See detailed locality map in Romer 1928. "Zone 2. Middle Wichita; to the Beaverburk Limestone; Belle Plains Formation?" Lat long is for Dundee, approx. 4 mi due north of locality.	gp_mid	-30.18	-1.06	101	US		Belle Plains	Wichita
295960	occ	NA		28146		Zatrachys sp.	genus	37056		Zatrachys	NA	genus	37056	Romer	1928	Chordata	33815	Osteichthyes	34881	Temnospondyli	36320	Zatracheidae	37053	37056	NA	NA	NA	specimens	-98.901947	33.740276	Slippery Creek, 20 (Belle Plains Formation)	NA	Locality 20 (Romer 1928), Locality Vc (Romer & Price 1940), Lyle locality, Pearce locality, Young locality, faunal Zone 2, Middle Wichita Group, Texas red-beds, redbeds	US	Texas	Archer	based on nearby landmark	seconds	local area	"Slippery Creek is a tributary of the Little Wichita on the north side. Along it's course, nearly due south of Dundee, is a series of breaks. Lyle's, Pearce's, and Young's localities of Case were in this neighborhood." See detailed locality map in Romer 1928. "Zone 2. Middle Wichita; to the Beaverburk Limestone; Belle Plains Formation?" Lat long is for Dundee, approx. 4 mi due north of locality.	gp_mid	-30.18	-1.06	101	US		Belle Plains	Wichita
295961	occ	NA		28146		Trimerorhachis sp.	genus	36991		Trimerorhachis	NA	genus	36991	Romer	1928	Chordata	33815	Osteichthyes	34881	Temnospondyli	36320	Trimerorhachidae	36985	36991	NA	NA	NA	specimens	-98.901947	33.740276	Slippery Creek, 20 (Belle Plains Formation)	NA	Locality 20 (Romer 1928), Locality Vc (Romer & Price 1940), Lyle locality, Pearce locality, Young locality, faunal Zone 2, Middle Wichita Group, Texas red-beds, redbeds	US	Texas	Archer	based on nearby landmark	seconds	local area	"Slippery Creek is a tributary of the Little Wichita on the north side. Along it's course, nearly due south of Dundee, is a series of breaks. Lyle's, Pearce's, and Young's localities of Case were in this neighborhood." See detailed locality map in Romer 1928. "Zone 2. Middle Wichita; to the Beaverburk Limestone; Belle Plains Formation?" Lat long is for Dundee, approx. 4 mi due north of locality.	gp_mid	-30.18	-1.06	101	US		Belle Plains	Wichita
295962	occ	NA		28146		Diadectes sp.	genus	37247		Diadectes	NA	genus	37247	Romer	1928	Chordata	33815	Osteichthyes	34881	Cotylosauria	56749	Diadectidae	37246	37247	NA	NA	NA	specimens	-98.901947	33.740276	Slippery Creek, 20 (Belle Plains Formation)	NA	Locality 20 (Romer 1928), Locality Vc (Romer & Price 1940), Lyle locality, Pearce locality, Young locality, faunal Zone 2, Middle Wichita Group, Texas red-beds, redbeds	US	Texas	Archer	based on nearby landmark	seconds	local area	"Slippery Creek is a tributary of the Little Wichita on the north side. Along it's course, nearly due south of Dundee, is a series of breaks. Lyle's, Pearce's, and Young's localities of Case were in this neighborhood." See detailed locality map in Romer 1928. "Zone 2. Middle Wichita; to the Beaverburk Limestone; Belle Plains Formation?" Lat long is for Dundee, approx. 4 mi due north of locality.	gp_mid	-30.18	-1.06	101	US		Belle Plains	Wichita
295963	occ	NA		28146		Dimetrodon sp.	genus	38904		Dimetrodon	NA	genus	38904	Romer	1928	Chordata	33815	Osteichthyes	34881	Cotylosauria	56749	Sphenacodontidae	38901	38904	NA	NA	NA	specimens	-98.901947	33.740276	Slippery Creek, 20 (Belle Plains Formation)	NA	Locality 20 (Romer 1928), Locality Vc (Romer & Price 1940), Lyle locality, Pearce locality, Young locality, faunal Zone 2, Middle Wichita Group, Texas red-beds, redbeds	US	Texas	Archer	based on nearby landmark	seconds	local area	"Slippery Creek is a tributary of the Little Wichita on the north side. Along it's course, nearly due south of Dundee, is a series of breaks. Lyle's, Pearce's, and Young's localities of Case were in this neighborhood." See detailed locality map in Romer 1928. "Zone 2. Middle Wichita; to the Beaverburk Limestone; Belle Plains Formation?" Lat long is for Dundee, approx. 4 mi due north of locality.	gp_mid	-30.18	-1.06	101	US		Belle Plains	Wichita
295964	occ	NA		28238		Eryops sp.	genus	37011		Eryops	NA	genus	37011	Romer	1928	Chordata	33815	Osteichthyes	34881	Temnospondyli	36320	Eryopidae	37007	37011	NA	NA	NA	specimens	-98.901947	33.740276	Tit Mountain, 21 (Belle Plains Formation)	NA	Locality 21 (Romer 1928), Locality Vd (Romer & Price 1940), Corn Mountain, Corn Hill, faunal Zone 2, Middle Wichita Group, Texas red-beds, redbeds	US	Texas	Archer	based on nearby landmark	seconds	outcrop	"Tit Mountain or Corn Hill, an elevation just northeast of Dundee" See detailed locality map in Romer 1928. "Zone 2. Middle Wichita; to the Beaverburk Limestone; Belle Plains Formation?" Lat long is for Dundee.	gp_mid	-30.18	-1.06	101	US		Belle Plains	Wichita
295965	occ	NA		28238		Aspidosaurus sp.	genus	37021		Aspidosaurus	NA	genus	37021	Romer	1928	Chordata	33815	Osteichthyes	34881	Temnospondyli	36320	Dissorophidae	37017	37021	NA	NA	NA	specimens	-98.901947	33.740276	Tit Mountain, 21 (Belle Plains Formation)	NA	Locality 21 (Romer 1928), Locality Vd (Romer & Price 1940), Corn Mountain, Corn Hill, faunal Zone 2, Middle Wichita Group, Texas red-beds, redbeds	US	Texas	Archer	based on nearby landmark	seconds	outcrop	"Tit Mountain or Corn Hill, an elevation just northeast of Dundee" See detailed locality map in Romer 1928. "Zone 2. Middle Wichita; to the Beaverburk Limestone; Belle Plains Formation?" Lat long is for Dundee.	gp_mid	-30.18	-1.06	101	US		Belle Plains	Wichita
295966	occ	NA		28238		Trimerorhachis n. sp. bilobatus	species	309285	subjective synonym of	Trimerorhachis insignis	NA	species	90711	Cope	1883	Chordata	33815	Osteichthyes	34881	Temnospondyli	36320	Trimerorhachidae	36985	36991	NA	NA	NA	specimens	-98.901947	33.740276	Tit Mountain, 21 (Belle Plains Formation)	NA	Locality 21 (Romer 1928), Locality Vd (Romer & Price 1940), Corn Mountain, Corn Hill, faunal Zone 2, Middle Wichita Group, Texas red-beds, redbeds	US	Texas	Archer	based on nearby landmark	seconds	outcrop	"Tit Mountain or Corn Hill, an elevation just northeast of Dundee" See detailed locality map in Romer 1928. "Zone 2. Middle Wichita; to the Beaverburk Limestone; Belle Plains Formation?" Lat long is for Dundee.	gp_mid	-30.18	-1.06	101	US		Belle Plains	Wichita
295967	occ	NA		28238		Diadectes sp.	genus	37247		Diadectes	NA	genus	37247	Romer	1928	Chordata	33815	Osteichthyes	34881	Cotylosauria	56749	Diadectidae	37246	37247	NA	NA	NA		-98.901947	33.740276	Tit Mountain, 21 (Belle Plains Formation)	NA	Locality 21 (Romer 1928), Locality Vd (Romer & Price 1940), Corn Mountain, Corn Hill, faunal Zone 2, Middle Wichita Group, Texas red-beds, redbeds	US	Texas	Archer	based on nearby landmark	seconds	outcrop	"Tit Mountain or Corn Hill, an elevation just northeast of Dundee" See detailed locality map in Romer 1928. "Zone 2. Middle Wichita; to the Beaverburk Limestone; Belle Plains Formation?" Lat long is for Dundee.	gp_mid	-30.18	-1.06	101	US		Belle Plains	Wichita
295968	occ	NA		28238		Dimetrodon n. sp. longiramus	species	123422	subjective synonym of	Secodontosaurus obtusidens	NA	species	138129	Romer	1928	Chordata	33815	Osteichthyes	34881	Cotylosauria	56749	Sphenacodontidae	38901	38908	NA	NA	NA		-98.901947	33.740276	Tit Mountain, 21 (Belle Plains Formation)	NA	Locality 21 (Romer 1928), Locality Vd (Romer & Price 1940), Corn Mountain, Corn Hill, faunal Zone 2, Middle Wichita Group, Texas red-beds, redbeds	US	Texas	Archer	based on nearby landmark	seconds	outcrop	"Tit Mountain or Corn Hill, an elevation just northeast of Dundee" See detailed locality map in Romer 1928. "Zone 2. Middle Wichita; to the Beaverburk Limestone; Belle Plains Formation?" Lat long is for Dundee.	gp_mid	-30.18	-1.06	101	US		Belle Plains	Wichita
295969	occ	NA		28147		Eryops sp.	genus	37011		Eryops	NA	genus	37011	Romer	1928	Chordata	33815	Osteichthyes	34881	Temnospondyli	36320	Eryopidae	37007	37011	NA	NA	NA	specimens	-98.843887	33.867222	Camp Creek, 22 (Belle Plains Formation)	NA	Locality 22 (Romer 1928), faunal Zone 2, Middle Wichita Group, Texas red-beds, redbeds	US	Texas	Archer	based on nearby landmark	seconds	outcrop	"Camp Creek, 4 miles west of Tit Mountain." See detailed locality map in Romer 1928. "Zone 2. Middle Wichita; to the Beaverburk Limestone; Belle Plains Formation?" Lat long is for Camp Creek.	gp_mid	-30.07	-0.98	101	US		Belle Plains	Wichita
295970	occ	NA		28147		Trimerorhachis sp.	genus	36991		Trimerorhachis	NA	genus	36991	Romer	1928	Chordata	33815	Osteichthyes	34881	Temnospondyli	36320	Trimerorhachidae	36985	36991	NA	NA	NA	specimens	-98.843887	33.867222	Camp Creek, 22 (Belle Plains Formation)	NA	Locality 22 (Romer 1928), faunal Zone 2, Middle Wichita Group, Texas red-beds, redbeds	US	Texas	Archer	based on nearby landmark	seconds	outcrop	"Camp Creek, 4 miles west of Tit Mountain." See detailed locality map in Romer 1928. "Zone 2. Middle Wichita; to the Beaverburk Limestone; Belle Plains Formation?" Lat long is for Camp Creek.	gp_mid	-30.07	-0.98	101	US		Belle Plains	Wichita
295971	occ	NA		28147		Diadectes sp.	genus	37247		Diadectes	NA	genus	37247	Romer	1928	Chordata	33815	Osteichthyes	34881	Cotylosauria	56749	Diadectidae	37246	37247	NA	NA	NA	specimens	-98.843887	33.867222	Camp Creek, 22 (Belle Plains Formation)	NA	Locality 22 (Romer 1928), faunal Zone 2, Middle Wichita Group, Texas red-beds, redbeds	US	Texas	Archer	based on nearby landmark	seconds	outcrop	"Camp Creek, 4 miles west of Tit Mountain." See detailed locality map in Romer 1928. "Zone 2. Middle Wichita; to the Beaverburk Limestone; Belle Plains Formation?" Lat long is for Camp Creek.	gp_mid	-30.07	-0.98	101	US		Belle Plains	Wichita
295972	occ	NA		28147		Dimetrodon sp.	genus	38904		Dimetrodon	NA	genus	38904	Romer	1928	Chordata	33815	Osteichthyes	34881	Cotylosauria	56749	Sphenacodontidae	38901	38904	NA	NA	NA	specimens	-98.843887	33.867222	Camp Creek, 22 (Belle Plains Formation)	NA	Locality 22 (Romer 1928), faunal Zone 2, Middle Wichita Group, Texas red-beds, redbeds	US	Texas	Archer	based on nearby landmark	seconds	outcrop	"Camp Creek, 4 miles west of Tit Mountain." See detailed locality map in Romer 1928. "Zone 2. Middle Wichita; to the Beaverburk Limestone; Belle Plains Formation?" Lat long is for Camp Creek.	gp_mid	-30.07	-0.98	101	US		Belle Plains	Wichita
295973	occ	NA		28147		Edaphosaurus sp.	genus	38911		Edaphosaurus	NA	genus	38911	Romer	1928	Chordata	33815	Osteichthyes	34881	Cotylosauria	56749	Edaphosauridae	38910	38911	NA	NA	NA	specimens	-98.843887	33.867222	Camp Creek, 22 (Belle Plains Formation)	NA	Locality 22 (Romer 1928), faunal Zone 2, Middle Wichita Group, Texas red-beds, redbeds	US	Texas	Archer	based on nearby landmark	seconds	outcrop	"Camp Creek, 4 miles west of Tit Mountain." See detailed locality map in Romer 1928. "Zone 2. Middle Wichita; to the Beaverburk Limestone; Belle Plains Formation?" Lat long is for Camp Creek.	gp_mid	-30.07	-0.98	101	US		Belle Plains	Wichita
295974	occ	NA		28148		Eryops sp.	genus	37011		Eryops	NA	genus	37011	Romer	1928	Chordata	33815	Osteichthyes	34881	Temnospondyli	36320	Eryopidae	37007	37011	NA	NA	NA	specimens	-99.022781	33.687222	Big Wichita, Cummins, 23 (Belle Plains Formation)	NA	Locality 23 (Romer 1928), Locality Ve (Romer & Price 1940), faunal Zone 2, Middle Wichita Group, Texas red-beds, redbeds	US	Texas	Baylor	based on nearby landmark	seconds	local area	See detailed locality map in Romer 1928. "Zone 2. Middle Wichita; to the Beaverburk Limestone; Belle Plains Formation?" Lat long is for Fulda, approx. 6 mi southwest of locality.	gp_mid	-30.3	-1.05	101	US		Belle Plains	Wichita
295975	occ	NA		28148		Diadectes sp.	genus	37247		Diadectes	NA	genus	37247	Romer	1928	Chordata	33815	Osteichthyes	34881	Cotylosauria	56749	Diadectidae	37246	37247	NA	NA	NA	specimens	-99.022781	33.687222	Big Wichita, Cummins, 23 (Belle Plains Formation)	NA	Locality 23 (Romer 1928), Locality Ve (Romer & Price 1940), faunal Zone 2, Middle Wichita Group, Texas red-beds, redbeds	US	Texas	Baylor	based on nearby landmark	seconds	local area	See detailed locality map in Romer 1928. "Zone 2. Middle Wichita; to the Beaverburk Limestone; Belle Plains Formation?" Lat long is for Fulda, approx. 6 mi southwest of locality.	gp_mid	-30.3	-1.05	101	US		Belle Plains	Wichita
295976	occ	NA		28148		Varanosaurus sp.	genus	38933		Varanosaurus	NA	genus	38933	Romer	1928	Chordata	33815	Osteichthyes	34881	Cotylosauria	56749	Ophiacodontidae	38884	38933	NA	NA	NA	individuals	-99.022781	33.687222	Big Wichita, Cummins, 23 (Belle Plains Formation)	NA	Locality 23 (Romer 1928), Locality Ve (Romer & Price 1940), faunal Zone 2, Middle Wichita Group, Texas red-beds, redbeds	US	Texas	Baylor	based on nearby landmark	seconds	local area	See detailed locality map in Romer 1928. "Zone 2. Middle Wichita; to the Beaverburk Limestone; Belle Plains Formation?" Lat long is for Fulda, approx. 6 mi southwest of locality.	gp_mid	-30.3	-1.05	101	US		Belle Plains	Wichita
295977	occ	NA		28148		Clepsydrops n. sp. leptocephalus	species	138056	subjective synonym of	Ophiacodon retroversus	NA	species	138048	Cope	1884	Chordata	33815	Osteichthyes	34881	Cotylosauria	56749	Ophiacodontidae	38884	38888	NA	NA	NA	individuals	-99.022781	33.687222	Big Wichita, Cummins, 23 (Belle Plains Formation)	NA	Locality 23 (Romer 1928), Locality Ve (Romer & Price 1940), faunal Zone 2, Middle Wichita Group, Texas red-beds, redbeds	US	Texas	Baylor	based on nearby landmark	seconds	local area	See detailed locality map in Romer 1928. "Zone 2. Middle Wichita; to the Beaverburk Limestone; Belle Plains Formation?" Lat long is for Fulda, approx. 6 mi southwest of locality.	gp_mid	-30.3	-1.05	101	US		Belle Plains	Wichita
295978	occ	NA		28148		Dimetrodon sp.	genus	38904		Dimetrodon	NA	genus	38904	Romer	1928	Chordata	33815	Osteichthyes	34881	Cotylosauria	56749	Sphenacodontidae	38901	38904	NA	NA	NA	specimens	-99.022781	33.687222	Big Wichita, Cummins, 23 (Belle Plains Formation)	NA	Locality 23 (Romer 1928), Locality Ve (Romer & Price 1940), faunal Zone 2, Middle Wichita Group, Texas red-beds, redbeds	US	Texas	Baylor	based on nearby landmark	seconds	local area	See detailed locality map in Romer 1928. "Zone 2. Middle Wichita; to the Beaverburk Limestone; Belle Plains Formation?" Lat long is for Fulda, approx. 6 mi southwest of locality.	gp_mid	-30.3	-1.05	101	US		Belle Plains	Wichita
295979	occ	NA		28149		Eryops sp.	genus	37011		Eryops	NA	genus	37011	Romer	1928	Chordata	33815	Osteichthyes	34881	Temnospondyli	36320	Eryopidae	37007	37011	NA	NA	NA	specimens	-98.812225	33.891945	Beaver Creek, 24 (Belle Plains Formation)	NA	Locality 24 (Romer 1928), Locality Vf (Romer & Price 1940), faunal Zone 2, Middle Wichita Group, Texas red-beds, redbeds	US	Texas	Wichita	based on nearby landmark	seconds	local area	"A number of specimens collected by Boll are stated by Cummins to have been obtained near the mouth of Beaver Creek and hence in this zone; but it is not impossible that some specimens may have come from Zones 1 or 3." See detailed locality map in Romer 1928. "Zone 2. Middle Wichita; to the Beaverburk Limestone; Belle Plains Formation?" Lat long is for Beaver Creek.	gp_mid	-30.04	-0.97	101	US		Belle Plains	Wichita
295980	occ	NA		28149		Diadectes sp.	genus	37247		Diadectes	NA	genus	37247	Romer	1928	Chordata	33815	Osteichthyes	34881	Cotylosauria	56749	Diadectidae	37246	37247	NA	NA	NA	specimens	-98.812225	33.891945	Beaver Creek, 24 (Belle Plains Formation)	NA	Locality 24 (Romer 1928), Locality Vf (Romer & Price 1940), faunal Zone 2, Middle Wichita Group, Texas red-beds, redbeds	US	Texas	Wichita	based on nearby landmark	seconds	local area	"A number of specimens collected by Boll are stated by Cummins to have been obtained near the mouth of Beaver Creek and hence in this zone; but it is not impossible that some specimens may have come from Zones 1 or 3." See detailed locality map in Romer 1928. "Zone 2. Middle Wichita; to the Beaverburk Limestone; Belle Plains Formation?" Lat long is for Beaver Creek.	gp_mid	-30.04	-0.97	101	US		Belle Plains	Wichita
295981	occ	NA		28149		Theropleura sp.	genus	138047	subjective synonym of	Ophiacodon	NA	genus	38888	Romer	1928	Chordata	33815	Osteichthyes	34881	Cotylosauria	56749	Ophiacodontidae	38884	38888	NA	NA	NA	specimens	-98.812225	33.891945	Beaver Creek, 24 (Belle Plains Formation)	NA	Locality 24 (Romer 1928), Locality Vf (Romer & Price 1940), faunal Zone 2, Middle Wichita Group, Texas red-beds, redbeds	US	Texas	Wichita	based on nearby landmark	seconds	local area	"A number of specimens collected by Boll are stated by Cummins to have been obtained near the mouth of Beaver Creek and hence in this zone; but it is not impossible that some specimens may have come from Zones 1 or 3." See detailed locality map in Romer 1928. "Zone 2. Middle Wichita; to the Beaverburk Limestone; Belle Plains Formation?" Lat long is for Beaver Creek.	gp_mid	-30.04	-0.97	101	US		Belle Plains	Wichita
295982	occ	NA		28149		Dimetrodon obtusidens	species	138130	recombined as	Secodontosaurus obtusidens	NA	species	138129	Romer	1928	Chordata	33815	Osteichthyes	34881	Cotylosauria	56749	Sphenacodontidae	38901	38908	NA	NA	NA	specimens	-98.812225	33.891945	Beaver Creek, 24 (Belle Plains Formation)	NA	Locality 24 (Romer 1928), Locality Vf (Romer & Price 1940), faunal Zone 2, Middle Wichita Group, Texas red-beds, redbeds	US	Texas	Wichita	based on nearby landmark	seconds	local area	"A number of specimens collected by Boll are stated by Cummins to have been obtained near the mouth of Beaver Creek and hence in this zone; but it is not impossible that some specimens may have come from Zones 1 or 3." See detailed locality map in Romer 1928. "Zone 2. Middle Wichita; to the Beaverburk Limestone; Belle Plains Formation?" Lat long is for Beaver Creek.	gp_mid	-30.04	-0.97	101	US		Belle Plains	Wichita
295983	occ	NA		28149		Edaphosaurus microdus	species	138136		Edaphosaurus microdus	NA	species	138136	Romer	1928	Chordata	33815	Osteichthyes	34881	Cotylosauria	56749	Edaphosauridae	38910	38911	NA	NA	NA		-98.812225	33.891945	Beaver Creek, 24 (Belle Plains Formation)	NA	Locality 24 (Romer 1928), Locality Vf (Romer & Price 1940), faunal Zone 2, Middle Wichita Group, Texas red-beds, redbeds	US	Texas	Wichita	based on nearby landmark	seconds	local area	"A number of specimens collected by Boll are stated by Cummins to have been obtained near the mouth of Beaver Creek and hence in this zone; but it is not impossible that some specimens may have come from Zones 1 or 3." See detailed locality map in Romer 1928. "Zone 2. Middle Wichita; to the Beaverburk Limestone; Belle Plains Formation?" Lat long is for Beaver Creek.	gp_mid	-30.04	-0.97	101	US		Belle Plains	Wichita
295984	occ	NA		28238		Clepsydrops n. sp. macrospondylus	species	138122	recombined as	Dimetrodon macrospondylus	NA	species	138122	Cope	1884	Chordata	33815	Osteichthyes	34881	Cotylosauria	56749	Sphenacodontidae	38901	38904	NA	NA	NA	specimens	-98.901947	33.740276	Tit Mountain, 21 (Belle Plains Formation)	NA	Locality 21 (Romer 1928), Locality Vd (Romer & Price 1940), Corn Mountain, Corn Hill, faunal Zone 2, Middle Wichita Group, Texas red-beds, redbeds	US	Texas	Archer	based on nearby landmark	seconds	outcrop	"Tit Mountain or Corn Hill, an elevation just northeast of Dundee" See detailed locality map in Romer 1928. "Zone 2. Middle Wichita; to the Beaverburk Limestone; Belle Plains Formation?" Lat long is for Dundee.	gp_mid	-30.18	-1.06	101	US		Belle Plains	Wichita
295985	occ	NA		28249		Theropleura sp.	genus	138047	subjective synonym of	Ophiacodon	NA	genus	38888	Romer	1928	Chordata	33815	Osteichthyes	34881	Cotylosauria	56749	Ophiacodontidae	38884	38888	NA	NA	NA	specimens	-99.022781	33.687222	Northeast of Fulda, 26 (Waggoner Ranch Formation)	NA	Locality 26 (Romer 1928), faunal Zone 3, Upper Wichita Group, Texas red-beds, redbeds	US	Texas		based on nearby landmark	seconds	local area	"lower portion of this [limestone] series northeast of Fulda." See detailed locality map in Romer 1928. "Zone 3. Upper Wichita; to the Leuders Limestone; Clyde Formation?" Lat long is for Fulda. Numbered "26" with taxonomic list and on map, but is incorrectly numbered "25" in text.	gp_mid	-30.27	-1	101	US		Waggoner Ranch	Wichita
295986	occ	NA		28249		Dimetrodon sp.	genus	38904		Dimetrodon	NA	genus	38904	Romer	1928	Chordata	33815	Osteichthyes	34881	Cotylosauria	56749	Sphenacodontidae	38901	38904	NA	NA	NA	specimens	-99.022781	33.687222	Northeast of Fulda, 26 (Waggoner Ranch Formation)	NA	Locality 26 (Romer 1928), faunal Zone 3, Upper Wichita Group, Texas red-beds, redbeds	US	Texas		based on nearby landmark	seconds	local area	"lower portion of this [limestone] series northeast of Fulda." See detailed locality map in Romer 1928. "Zone 3. Upper Wichita; to the Leuders Limestone; Clyde Formation?" Lat long is for Fulda. Numbered "26" with taxonomic list and on map, but is incorrectly numbered "25" in text.	gp_mid	-30.27	-1	101	US		Waggoner Ranch	Wichita
295987	occ	NA		28241		Eryops sp.	genus	37011		Eryops	NA	genus	37011	Romer	1928	Chordata	33815	Osteichthyes	34881	Temnospondyli	36320	Eryopidae	37007	37011	NA	NA	NA	specimens	-98.694725	33.816113	Bluff Bonebed of Udden, 27 (Waggoner Ranch Formation)	NA	Locality 27 (Romer 1928), Clyde Formation, faunal Zone 3, Upper Wichita Group, Texas red-beds, redbeds, Udden	US	Texas	Baylor	based on nearby landmark	seconds	outcrop	Description says this locality is in "western Wichita County" but it is not shown on the locality map in Romer 1928. "Zone 3. Upper Wichita; to the Leuders Limestone; Clyde Formation?" Lat long is for Holliday in Archer County. Numbered "27" with taxonomic list, but is incorrectly numbered "26" in text.	gp_mid	-29.97	-1.03	101	US		Waggoner Ranch	Wichita
295988	occ	NA		28241		Trimerorhachis sp.	genus	36991		Trimerorhachis	NA	genus	36991	Romer	1928	Chordata	33815	Osteichthyes	34881	Temnospondyli	36320	Trimerorhachidae	36985	36991	NA	NA	NA	specimens	-98.694725	33.816113	Bluff Bonebed of Udden, 27 (Waggoner Ranch Formation)	NA	Locality 27 (Romer 1928), Clyde Formation, faunal Zone 3, Upper Wichita Group, Texas red-beds, redbeds, Udden	US	Texas	Baylor	based on nearby landmark	seconds	outcrop	Description says this locality is in "western Wichita County" but it is not shown on the locality map in Romer 1928. "Zone 3. Upper Wichita; to the Leuders Limestone; Clyde Formation?" Lat long is for Holliday in Archer County. Numbered "27" with taxonomic list, but is incorrectly numbered "26" in text.	gp_mid	-29.97	-1.03	101	US		Waggoner Ranch	Wichita
295989	occ	NA		28241		Diplocaulus sp.	genus	37264		Diplocaulus	NA	genus	37264	Romer	1928	Chordata	33815	Osteichthyes	34881		NA	Diplocaulidae	142457	37264	NA	NA	NA	specimens	-98.694725	33.816113	Bluff Bonebed of Udden, 27 (Waggoner Ranch Formation)	NA	Locality 27 (Romer 1928), Clyde Formation, faunal Zone 3, Upper Wichita Group, Texas red-beds, redbeds, Udden	US	Texas	Baylor	based on nearby landmark	seconds	outcrop	Description says this locality is in "western Wichita County" but it is not shown on the locality map in Romer 1928. "Zone 3. Upper Wichita; to the Leuders Limestone; Clyde Formation?" Lat long is for Holliday in Archer County. Numbered "27" with taxonomic list, but is incorrectly numbered "26" in text.	gp_mid	-29.97	-1.03	101	US		Waggoner Ranch	Wichita
295990	occ	NA		28241		Diadectes sp.	genus	37247		Diadectes	NA	genus	37247	Romer	1928	Chordata	33815	Osteichthyes	34881	Cotylosauria	56749	Diadectidae	37246	37247	NA	NA	NA	specimens	-98.694725	33.816113	Bluff Bonebed of Udden, 27 (Waggoner Ranch Formation)	NA	Locality 27 (Romer 1928), Clyde Formation, faunal Zone 3, Upper Wichita Group, Texas red-beds, redbeds, Udden	US	Texas	Baylor	based on nearby landmark	seconds	outcrop	Description says this locality is in "western Wichita County" but it is not shown on the locality map in Romer 1928. "Zone 3. Upper Wichita; to the Leuders Limestone; Clyde Formation?" Lat long is for Holliday in Archer County. Numbered "27" with taxonomic list, but is incorrectly numbered "26" in text.	gp_mid	-29.97	-1.03	101	US		Waggoner Ranch	Wichita
295991	occ	NA		28241		Theropleura sp.	genus	138047	subjective synonym of	Ophiacodon	NA	genus	38888	Romer	1928	Chordata	33815	Osteichthyes	34881	Cotylosauria	56749	Ophiacodontidae	38884	38888	NA	NA	NA	specimens	-98.694725	33.816113	Bluff Bonebed of Udden, 27 (Waggoner Ranch Formation)	NA	Locality 27 (Romer 1928), Clyde Formation, faunal Zone 3, Upper Wichita Group, Texas red-beds, redbeds, Udden	US	Texas	Baylor	based on nearby landmark	seconds	outcrop	Description says this locality is in "western Wichita County" but it is not shown on the locality map in Romer 1928. "Zone 3. Upper Wichita; to the Leuders Limestone; Clyde Formation?" Lat long is for Holliday in Archer County. Numbered "27" with taxonomic list, but is incorrectly numbered "26" in text.	gp_mid	-29.97	-1.03	101	US		Waggoner Ranch	Wichita
295992	occ	NA		28241		Dimetrodon sp.	genus	38904		Dimetrodon	NA	genus	38904	Romer	1928	Chordata	33815	Osteichthyes	34881	Cotylosauria	56749	Sphenacodontidae	38901	38904	NA	NA	NA	specimens	-98.694725	33.816113	Bluff Bonebed of Udden, 27 (Waggoner Ranch Formation)	NA	Locality 27 (Romer 1928), Clyde Formation, faunal Zone 3, Upper Wichita Group, Texas red-beds, redbeds, Udden	US	Texas	Baylor	based on nearby landmark	seconds	outcrop	Description says this locality is in "western Wichita County" but it is not shown on the locality map in Romer 1928. "Zone 3. Upper Wichita; to the Leuders Limestone; Clyde Formation?" Lat long is for Holliday in Archer County. Numbered "27" with taxonomic list, but is incorrectly numbered "26" in text.	gp_mid	-29.97	-1.03	101	US		Waggoner Ranch	Wichita
295993	occ	NA		28242		n. gen. Broiliellus n. sp. texensis	species	255228		Broiliellus texensis	NA	species	255228	Williston	1914	Chordata	33815	Osteichthyes	34881	Temnospondyli	36320	Dissorophidae	37017	37024	NA	NA	NA		-99.022781	33.687222	Coal Creek, 28 (Waggoner Ranch Formation)	NA	Locality 28 (Romer 1928), faunal Zone 3, Upper Wichita Group, Texas red-beds, redbeds	US	Texas	Baylor	based on nearby landmark	seconds	local area	"near the mouth of this creek southeast of Maybelle." See detailed locality map in Romer 1928. "Zone 3. Upper Wichita; to the Leuders Limestone; Clyde Formation?" Lat long is for Fulda. Numbered "28" with taxonomic list and on map, but is incorrectly numbered "27" in text. Listed as Miller Creek in Williston 1915.	gp_mid	-30.27	-1	101	US		Waggoner Ranch	Wichita
295994	occ	NA		28242		Dimetrodon sp.	genus	38904		Dimetrodon	NA	genus	38904	Romer	1928	Chordata	33815	Osteichthyes	34881	Cotylosauria	56749	Sphenacodontidae	38901	38904	NA	NA	NA	specimens	-99.022781	33.687222	Coal Creek, 28 (Waggoner Ranch Formation)	NA	Locality 28 (Romer 1928), faunal Zone 3, Upper Wichita Group, Texas red-beds, redbeds	US	Texas	Baylor	based on nearby landmark	seconds	local area	"near the mouth of this creek southeast of Maybelle." See detailed locality map in Romer 1928. "Zone 3. Upper Wichita; to the Leuders Limestone; Clyde Formation?" Lat long is for Fulda. Numbered "28" with taxonomic list and on map, but is incorrectly numbered "27" in text. Listed as Miller Creek in Williston 1915.	gp_mid	-30.27	-1	101	US		Waggoner Ranch	Wichita
295995	occ	NA		28250		Eryops sp.	genus	37011		Eryops	NA	genus	37011	Romer	1928	Chordata	33815	Osteichthyes	34881	Temnospondyli	36320	Eryopidae	37007	37011	NA	NA	NA	individuals	-99.091667	33.733334	Mitchell Creek, 29 (Waggoner Ranch Formation)	NA	Locality 29 (Romer 1928), old Bar X pasture, Timber Creek, faunal Zone 3, Upper Wichita Group, Texas red-beds, redbeds, Lucas Ranch	US	Texas	Baylor	based on nearby landmark	seconds	local area	"near Mitchell and Timber Creeks, northeast of Maybelle in the old Bar X pasture." See detailed locality map in Romer 1928. "Zone 3. Upper Wichita; to the Leuders Limestone; Clyde Formation?". Numbered "29" with taxonomic list and on map, but is incorrectly numbered "28" in text. Lat long is for area enclosed by Mitchell Creek (W), Big Wichita River (N), Timber Creek (E), and U.S. 277 (S).	gp_mid	-30.29	-0.93	101	US		Waggoner Ranch	Wichita
295996	occ	NA		28250		Broiliellus sp.	genus	37024		Broiliellus	NA	genus	37024	Romer	1928	Chordata	33815	Osteichthyes	34881	Temnospondyli	36320	Dissorophidae	37017	37024	NA	NA	NA	specimens	-99.091667	33.733334	Mitchell Creek, 29 (Waggoner Ranch Formation)	NA	Locality 29 (Romer 1928), old Bar X pasture, Timber Creek, faunal Zone 3, Upper Wichita Group, Texas red-beds, redbeds, Lucas Ranch	US	Texas	Baylor	based on nearby landmark	seconds	local area	"near Mitchell and Timber Creeks, northeast of Maybelle in the old Bar X pasture." See detailed locality map in Romer 1928. "Zone 3. Upper Wichita; to the Leuders Limestone; Clyde Formation?". Numbered "29" with taxonomic list and on map, but is incorrectly numbered "28" in text. Lat long is for area enclosed by Mitchell Creek (W), Big Wichita River (N), Timber Creek (E), and U.S. 277 (S).	gp_mid	-30.29	-0.93	101	US		Waggoner Ranch	Wichita
295997	occ	NA		28250		Trimerorhachis sp.	genus	36991		Trimerorhachis	NA	genus	36991	Romer	1928	Chordata	33815	Osteichthyes	34881	Temnospondyli	36320	Trimerorhachidae	36985	36991	NA	NA	NA	specimens	-99.091667	33.733334	Mitchell Creek, 29 (Waggoner Ranch Formation)	NA	Locality 29 (Romer 1928), old Bar X pasture, Timber Creek, faunal Zone 3, Upper Wichita Group, Texas red-beds, redbeds, Lucas Ranch	US	Texas	Baylor	based on nearby landmark	seconds	local area	"near Mitchell and Timber Creeks, northeast of Maybelle in the old Bar X pasture." See detailed locality map in Romer 1928. "Zone 3. Upper Wichita; to the Leuders Limestone; Clyde Formation?". Numbered "29" with taxonomic list and on map, but is incorrectly numbered "28" in text. Lat long is for area enclosed by Mitchell Creek (W), Big Wichita River (N), Timber Creek (E), and U.S. 277 (S).	gp_mid	-30.29	-0.93	101	US		Waggoner Ranch	Wichita
295998	occ	NA		28250		Captorhinus sp.	genus	37497		Captorhinus	NA	genus	37497	Romer	1928	Chordata	33815	Reptilia	36322		NA	Captorhinidae	37495	37497	NA	NA	NA	individuals	-99.091667	33.733334	Mitchell Creek, 29 (Waggoner Ranch Formation)	NA	Locality 29 (Romer 1928), old Bar X pasture, Timber Creek, faunal Zone 3, Upper Wichita Group, Texas red-beds, redbeds, Lucas Ranch	US	Texas	Baylor	based on nearby landmark	seconds	local area	"near Mitchell and Timber Creeks, northeast of Maybelle in the old Bar X pasture." See detailed locality map in Romer 1928. "Zone 3. Upper Wichita; to the Leuders Limestone; Clyde Formation?". Numbered "29" with taxonomic list and on map, but is incorrectly numbered "28" in text. Lat long is for area enclosed by Mitchell Creek (W), Big Wichita River (N), Timber Creek (E), and U.S. 277 (S).	gp_mid	-30.29	-0.93	101	US		Waggoner Ranch	Wichita
295999	occ	NA	R	28250		Labidosaurus sp.	genus	37501		Labidosaurus	NA	genus	37501	Romer	1928	Chordata	33815	Reptilia	36322		NA	Captorhinidae	37495	37501	NA	NA	NA	individuals	-99.091667	33.733334	Mitchell Creek, 29 (Waggoner Ranch Formation)	NA	Locality 29 (Romer 1928), old Bar X pasture, Timber Creek, faunal Zone 3, Upper Wichita Group, Texas red-beds, redbeds, Lucas Ranch	US	Texas	Baylor	based on nearby landmark	seconds	local area	"near Mitchell and Timber Creeks, northeast of Maybelle in the old Bar X pasture." See detailed locality map in Romer 1928. "Zone 3. Upper Wichita; to the Leuders Limestone; Clyde Formation?". Numbered "29" with taxonomic list and on map, but is incorrectly numbered "28" in text. Lat long is for area enclosed by Mitchell Creek (W), Big Wichita River (N), Timber Creek (E), and U.S. 277 (S).	gp_mid	-30.29	-0.93	101	US		Waggoner Ranch	Wichita
295999	occ	21135	R	28250		Labidosaurus hamatus	species	134918		Labidosaurus hamatus	NA	species	134856	Seltin	1959	Chordata	33815	Reptilia	36322		NA	Captorhinidae	37495	37501	NA	NA	NA	individuals	-99.091667	33.733334	Mitchell Creek, 29 (Waggoner Ranch Formation)	NA	Locality 29 (Romer 1928), old Bar X pasture, Timber Creek, faunal Zone 3, Upper Wichita Group, Texas red-beds, redbeds, Lucas Ranch	US	Texas	Baylor	based on nearby landmark	seconds	local area	"near Mitchell and Timber Creeks, northeast of Maybelle in the old Bar X pasture." See detailed locality map in Romer 1928. "Zone 3. Upper Wichita; to the Leuders Limestone; Clyde Formation?". Numbered "29" with taxonomic list and on map, but is incorrectly numbered "28" in text. Lat long is for area enclosed by Mitchell Creek (W), Big Wichita River (N), Timber Creek (E), and U.S. 277 (S).	gp_mid	-30.29	-0.93	101	US		Waggoner Ranch	Wichita
295999	occ	25942		28250		n. gen. Reiszorhinus n. sp. olsoni	species	204031		Reiszorhinus olsoni	NA	species	204031	Sumida et al.	2010	Chordata	33815	Reptilia	36322		NA	Captorhinidae	37495	204025	NA	NA	NA	individuals	-99.091667	33.733334	Mitchell Creek, 29 (Waggoner Ranch Formation)	NA	Locality 29 (Romer 1928), old Bar X pasture, Timber Creek, faunal Zone 3, Upper Wichita Group, Texas red-beds, redbeds, Lucas Ranch	US	Texas	Baylor	based on nearby landmark	seconds	local area	"near Mitchell and Timber Creeks, northeast of Maybelle in the old Bar X pasture." See detailed locality map in Romer 1928. "Zone 3. Upper Wichita; to the Leuders Limestone; Clyde Formation?". Numbered "29" with taxonomic list and on map, but is incorrectly numbered "28" in text. Lat long is for area enclosed by Mitchell Creek (W), Big Wichita River (N), Timber Creek (E), and U.S. 277 (S).	gp_mid	-30.29	-0.93	101	US		Waggoner Ranch	Wichita
296001	occ	NA	R	28250		Varanosaurus sp.	genus	38933		Varanosaurus	NA	genus	38933	Romer	1928	Chordata	33815	Osteichthyes	34881	Cotylosauria	56749	Ophiacodontidae	38884	38933	NA	NA	NA	individuals	-99.091667	33.733334	Mitchell Creek, 29 (Waggoner Ranch Formation)	NA	Locality 29 (Romer 1928), old Bar X pasture, Timber Creek, faunal Zone 3, Upper Wichita Group, Texas red-beds, redbeds, Lucas Ranch	US	Texas	Baylor	based on nearby landmark	seconds	local area	"near Mitchell and Timber Creeks, northeast of Maybelle in the old Bar X pasture." See detailed locality map in Romer 1928. "Zone 3. Upper Wichita; to the Leuders Limestone; Clyde Formation?". Numbered "29" with taxonomic list and on map, but is incorrectly numbered "28" in text. Lat long is for area enclosed by Mitchell Creek (W), Big Wichita River (N), Timber Creek (E), and U.S. 277 (S).	gp_mid	-30.29	-0.93	101	US		Waggoner Ranch	Wichita
296001	occ	21218		28250		Varanosaurus wichitaensis	species	139019		Varanosaurus wichitaensis	NA	species	139019	Romer and Price	1940	Chordata	33815	Osteichthyes	34881	Cotylosauria	56749	Ophiacodontidae	38884	38933	NA	NA	NA	individuals	-99.091667	33.733334	Mitchell Creek, 29 (Waggoner Ranch Formation)	NA	Locality 29 (Romer 1928), old Bar X pasture, Timber Creek, faunal Zone 3, Upper Wichita Group, Texas red-beds, redbeds, Lucas Ranch	US	Texas	Baylor	based on nearby landmark	seconds	local area	"near Mitchell and Timber Creeks, northeast of Maybelle in the old Bar X pasture." See detailed locality map in Romer 1928. "Zone 3. Upper Wichita; to the Leuders Limestone; Clyde Formation?". Numbered "29" with taxonomic list and on map, but is incorrectly numbered "28" in text. Lat long is for area enclosed by Mitchell Creek (W), Big Wichita River (N), Timber Creek (E), and U.S. 277 (S).	gp_mid	-30.29	-0.93	101	US		Waggoner Ranch	Wichita
296002	occ	NA		28250		Theropleura sp.	genus	138047	subjective synonym of	Ophiacodon	NA	genus	38888	Romer	1928	Chordata	33815	Osteichthyes	34881	Cotylosauria	56749	Ophiacodontidae	38884	38888	NA	NA	NA	specimens	-99.091667	33.733334	Mitchell Creek, 29 (Waggoner Ranch Formation)	NA	Locality 29 (Romer 1928), old Bar X pasture, Timber Creek, faunal Zone 3, Upper Wichita Group, Texas red-beds, redbeds, Lucas Ranch	US	Texas	Baylor	based on nearby landmark	seconds	local area	"near Mitchell and Timber Creeks, northeast of Maybelle in the old Bar X pasture." See detailed locality map in Romer 1928. "Zone 3. Upper Wichita; to the Leuders Limestone; Clyde Formation?". Numbered "29" with taxonomic list and on map, but is incorrectly numbered "28" in text. Lat long is for area enclosed by Mitchell Creek (W), Big Wichita River (N), Timber Creek (E), and U.S. 277 (S).	gp_mid	-30.29	-0.93	101	US		Waggoner Ranch	Wichita
296003	occ	NA		28250		Dimetrodon sp.	genus	38904		Dimetrodon	NA	genus	38904	Romer	1928	Chordata	33815	Osteichthyes	34881	Cotylosauria	56749	Sphenacodontidae	38901	38904	NA	NA	NA	specimens	-99.091667	33.733334	Mitchell Creek, 29 (Waggoner Ranch Formation)	NA	Locality 29 (Romer 1928), old Bar X pasture, Timber Creek, faunal Zone 3, Upper Wichita Group, Texas red-beds, redbeds, Lucas Ranch	US	Texas	Baylor	based on nearby landmark	seconds	local area	"near Mitchell and Timber Creeks, northeast of Maybelle in the old Bar X pasture." See detailed locality map in Romer 1928. "Zone 3. Upper Wichita; to the Leuders Limestone; Clyde Formation?". Numbered "29" with taxonomic list and on map, but is incorrectly numbered "28" in text. Lat long is for area enclosed by Mitchell Creek (W), Big Wichita River (N), Timber Creek (E), and U.S. 277 (S).	gp_mid	-30.29	-0.93	101	US		Waggoner Ranch	Wichita
296004	occ	NA		28242		n. gen. Glaucosaurus n. sp. megalops	species	123517		Glaucosaurus megalops	NA	species	123517	Williston	1915	Chordata	33815	Osteichthyes	34881	Cotylosauria	56749	Edaphosauridae	38910	38925	NA	NA	NA	specimens	-99.022781	33.687222	Coal Creek, 28 (Waggoner Ranch Formation)	NA	Locality 28 (Romer 1928), faunal Zone 3, Upper Wichita Group, Texas red-beds, redbeds	US	Texas	Baylor	based on nearby landmark	seconds	local area	"near the mouth of this creek southeast of Maybelle." See detailed locality map in Romer 1928. "Zone 3. Upper Wichita; to the Leuders Limestone; Clyde Formation?" Lat long is for Fulda. Numbered "28" with taxonomic list and on map, but is incorrectly numbered "27" in text. Listed as Miller Creek in Williston 1915.	gp_mid	-30.27	-1	101	US		Waggoner Ranch	Wichita
296006	occ	NA		28251		Eryops sp.	genus	37011		Eryops	NA	genus	37011	Romer	1928	Chordata	33815	Osteichthyes	34881	Temnospondyli	36320	Eryopidae	37007	37011	NA	NA	NA	specimens	-99.144997	33.755001	Whiskey Creek, 30 (Waggoner Ranch Formation)	NA	Locality 30 (Romer 1928), faunal Zone 3, Upper Wichita Group, Texas red-beds, redbeds	US	Texas	Baylor/Wilbarger	based on nearby landmark	seconds	local area	"On the north side of the Big Wichita, not far below the Leauders" Limestone. See detailed locality map in Romer 1928. "Zone 3. Upper Wichita; to the Leuders Limestone; Clyde Formation?" Lat long is for Lake Kemp dam. Numbered "30" with taxonomic list and on map, but is incorrectly numbered "29" in text.	gp_mid	-28.88	1.73	101	US		Waggoner Ranch	Wichita
296007	occ	NA		28251		Trimerorhachis sp.	genus	36991		Trimerorhachis	NA	genus	36991	Romer	1928	Chordata	33815	Osteichthyes	34881	Temnospondyli	36320	Trimerorhachidae	36985	36991	NA	NA	NA	specimens	-99.144997	33.755001	Whiskey Creek, 30 (Waggoner Ranch Formation)	NA	Locality 30 (Romer 1928), faunal Zone 3, Upper Wichita Group, Texas red-beds, redbeds	US	Texas	Baylor/Wilbarger	based on nearby landmark	seconds	local area	"On the north side of the Big Wichita, not far below the Leauders" Limestone. See detailed locality map in Romer 1928. "Zone 3. Upper Wichita; to the Leuders Limestone; Clyde Formation?" Lat long is for Lake Kemp dam. Numbered "30" with taxonomic list and on map, but is incorrectly numbered "29" in text.	gp_mid	-28.88	1.73	101	US		Waggoner Ranch	Wichita
296008	occ	NA	R	28251		Labidosaurus sp.	genus	37501		Labidosaurus	NA	genus	37501	Romer	1928	Chordata	33815	Reptilia	36322		NA	Captorhinidae	37495	37501	NA	NA	NA	specimens	-99.144997	33.755001	Whiskey Creek, 30 (Waggoner Ranch Formation)	NA	Locality 30 (Romer 1928), faunal Zone 3, Upper Wichita Group, Texas red-beds, redbeds	US	Texas	Baylor/Wilbarger	based on nearby landmark	seconds	local area	"On the north side of the Big Wichita, not far below the Leauders" Limestone. See detailed locality map in Romer 1928. "Zone 3. Upper Wichita; to the Leuders Limestone; Clyde Formation?" Lat long is for Lake Kemp dam. Numbered "30" with taxonomic list and on map, but is incorrectly numbered "29" in text.	gp_mid	-28.88	1.73	101	US		Waggoner Ranch	Wichita
296008	occ	21191		28251		Labidosaurus hamatus	species	134918		Labidosaurus hamatus	NA	species	134856	Fox and Bowman	1966	Chordata	33815	Reptilia	36322		NA	Captorhinidae	37495	37501	NA	NA	NA	specimens	-99.144997	33.755001	Whiskey Creek, 30 (Waggoner Ranch Formation)	NA	Locality 30 (Romer 1928), faunal Zone 3, Upper Wichita Group, Texas red-beds, redbeds	US	Texas	Baylor/Wilbarger	based on nearby landmark	seconds	local area	"On the north side of the Big Wichita, not far below the Leauders" Limestone. See detailed locality map in Romer 1928. "Zone 3. Upper Wichita; to the Leuders Limestone; Clyde Formation?" Lat long is for Lake Kemp dam. Numbered "30" with taxonomic list and on map, but is incorrectly numbered "29" in text.	gp_mid	-28.88	1.73	101	US		Waggoner Ranch	Wichita
296009	occ	NA		28251		Dimetrodon sp.	genus	38904		Dimetrodon	NA	genus	38904	Romer	1928	Chordata	33815	Osteichthyes	34881	Cotylosauria	56749	Sphenacodontidae	38901	38904	NA	NA	NA	specimens	-99.144997	33.755001	Whiskey Creek, 30 (Waggoner Ranch Formation)	NA	Locality 30 (Romer 1928), faunal Zone 3, Upper Wichita Group, Texas red-beds, redbeds	US	Texas	Baylor/Wilbarger	based on nearby landmark	seconds	local area	"On the north side of the Big Wichita, not far below the Leauders" Limestone. See detailed locality map in Romer 1928. "Zone 3. Upper Wichita; to the Leuders Limestone; Clyde Formation?" Lat long is for Lake Kemp dam. Numbered "30" with taxonomic list and on map, but is incorrectly numbered "29" in text.	gp_mid	-28.88	1.73	101	US		Waggoner Ranch	Wichita
296010	occ	NA		28251		Chilonyx rapidens	species	120984	subjective synonym of	Diadectes sideropelicus	NA	species	320982	Romer	1928	Chordata	33815	Osteichthyes	34881	Cotylosauria	56749	Diadectidae	37246	37247	NA	NA	NA		-99.144997	33.755001	Whiskey Creek, 30 (Waggoner Ranch Formation)	NA	Locality 30 (Romer 1928), faunal Zone 3, Upper Wichita Group, Texas red-beds, redbeds	US	Texas	Baylor/Wilbarger	based on nearby landmark	seconds	local area	"On the north side of the Big Wichita, not far below the Leauders" Limestone. See detailed locality map in Romer 1928. "Zone 3. Upper Wichita; to the Leuders Limestone; Clyde Formation?" Lat long is for Lake Kemp dam. Numbered "30" with taxonomic list and on map, but is incorrectly numbered "29" in text.	gp_mid	-28.88	1.73	101	US		Waggoner Ranch	Wichita
296011	occ	NA		28252		Eryops sp.	genus	37011		Eryops	NA	genus	37011	Romer	1928	Chordata	33815	Osteichthyes	34881	Temnospondyli	36320	Eryopidae	37007	37011	NA	NA	NA	specimens	-99.144997	33.755001	Moonshine Creek, 31 (Waggoner Ranch Formation)	NA	Locality 31 (Romer 1928), faunal Zone 3, Upper Wichita Group, Texas red-beds, redbeds	US	Texas	Baylor	based on nearby landmark	seconds	local area	"On the south side [of the Big Wichita], farther west.." See detailed locality map in Romer 1928. "Zone 3. Upper Wichita; to the Leuders Limestone; Clyde Formation?" Lat long is for Lake Kemp dam. Numbered "31" with taxonomic list and on map, but is incorrectly numbered "30" in text.	gp_mid	-30.32	-0.89	101	US		Waggoner Ranch
296012	occ	NA		28252		Diadectes sp.	genus	37247		Diadectes	NA	genus	37247	Romer	1928	Chordata	33815	Osteichthyes	34881	Cotylosauria	56749	Diadectidae	37246	37247	NA	NA	NA	specimens	-99.144997	33.755001	Moonshine Creek, 31 (Waggoner Ranch Formation)	NA	Locality 31 (Romer 1928), faunal Zone 3, Upper Wichita Group, Texas red-beds, redbeds	US	Texas	Baylor	based on nearby landmark	seconds	local area	"On the south side [of the Big Wichita], farther west.." See detailed locality map in Romer 1928. "Zone 3. Upper Wichita; to the Leuders Limestone; Clyde Formation?" Lat long is for Lake Kemp dam. Numbered "31" with taxonomic list and on map, but is incorrectly numbered "30" in text.	gp_mid	-30.32	-0.89	101	US		Waggoner Ranch
296013	occ	NA		28252		Theropleura sp.	genus	138047	subjective synonym of	Ophiacodon	NA	genus	38888	Romer	1928	Chordata	33815	Osteichthyes	34881	Cotylosauria	56749	Ophiacodontidae	38884	38888	NA	NA	NA	specimens	-99.144997	33.755001	Moonshine Creek, 31 (Waggoner Ranch Formation)	NA	Locality 31 (Romer 1928), faunal Zone 3, Upper Wichita Group, Texas red-beds, redbeds	US	Texas	Baylor	based on nearby landmark	seconds	local area	"On the south side [of the Big Wichita], farther west.." See detailed locality map in Romer 1928. "Zone 3. Upper Wichita; to the Leuders Limestone; Clyde Formation?" Lat long is for Lake Kemp dam. Numbered "31" with taxonomic list and on map, but is incorrectly numbered "30" in text.	gp_mid	-30.32	-0.89	101	US		Waggoner Ranch
296014	occ	NA		28252		Dimetrodon sp.	genus	38904		Dimetrodon	NA	genus	38904	Romer	1928	Chordata	33815	Osteichthyes	34881	Cotylosauria	56749	Sphenacodontidae	38901	38904	NA	NA	NA	specimens	-99.144997	33.755001	Moonshine Creek, 31 (Waggoner Ranch Formation)	NA	Locality 31 (Romer 1928), faunal Zone 3, Upper Wichita Group, Texas red-beds, redbeds	US	Texas	Baylor	based on nearby landmark	seconds	local area	"On the south side [of the Big Wichita], farther west.." See detailed locality map in Romer 1928. "Zone 3. Upper Wichita; to the Leuders Limestone; Clyde Formation?" Lat long is for Lake Kemp dam. Numbered "31" with taxonomic list and on map, but is incorrectly numbered "30" in text.	gp_mid	-30.32	-0.89	101	US		Waggoner Ranch
296015	occ	NA		28253		Eryops sp.	genus	37011		Eryops	NA	genus	37011	Romer	1928	Chordata	33815	Osteichthyes	34881	Temnospondyli	36320	Eryopidae	37007	37011	NA	NA	NA	specimens	-99.144997	33.755001	Military Trail, 32 (Waggoner Ranch Formation)	NA	Locality 32 (Romer 1928), faunal Zone 3, Upper Wichita Group, Texas red-beds, redbeds	US	Texas	Baylor	based on nearby landmark	seconds	local area	"This trail crossed the Big Wichita about a mile east of the present Kemp Lake dam. South of this it ran in Zone 3, and the same is true for several miles to the north; but while the finds are probably in this zone, the exact horizon cannot be stated." The length of the trail is relatively well-constrained at about 2 - 3 miles. See detailed locality map in Romer 1928. "Zone 3. Upper Wichita; to t…	gp_mid	-30.32	-0.89	101	US		Waggoner Ranch	Wichita
296016	occ	NA		28253		Diadectes sp.	genus	37247		Diadectes	NA	genus	37247	Romer	1928	Chordata	33815	Osteichthyes	34881	Cotylosauria	56749	Diadectidae	37246	37247	NA	NA	NA	specimens	-99.144997	33.755001	Military Trail, 32 (Waggoner Ranch Formation)	NA	Locality 32 (Romer 1928), faunal Zone 3, Upper Wichita Group, Texas red-beds, redbeds	US	Texas	Baylor	based on nearby landmark	seconds	local area	"This trail crossed the Big Wichita about a mile east of the present Kemp Lake dam. South of this it ran in Zone 3, and the same is true for several miles to the north; but while the finds are probably in this zone, the exact horizon cannot be stated." The length of the trail is relatively well-constrained at about 2 - 3 miles. See detailed locality map in Romer 1928. "Zone 3. Upper Wichita; to t…	gp_mid	-30.32	-0.89	101	US		Waggoner Ranch	Wichita
296018	occ	NA		28253		n. gen. Helodectes n. sp. paridens	species	320978	subjective synonym of	Diadectes sideropelicus	NA	species	320982	Romer	1928	Chordata	33815	Osteichthyes	34881	Cotylosauria	56749	Diadectidae	37246	37247	NA	NA	NA	specimens	-99.144997	33.755001	Military Trail, 32 (Waggoner Ranch Formation)	NA	Locality 32 (Romer 1928), faunal Zone 3, Upper Wichita Group, Texas red-beds, redbeds	US	Texas	Baylor	based on nearby landmark	seconds	local area	"This trail crossed the Big Wichita about a mile east of the present Kemp Lake dam. South of this it ran in Zone 3, and the same is true for several miles to the north; but while the finds are probably in this zone, the exact horizon cannot be stated." The length of the trail is relatively well-constrained at about 2 - 3 miles. See detailed locality map in Romer 1928. "Zone 3. Upper Wichita; to t…	gp_mid	-30.32	-0.89	101	US		Waggoner Ranch	Wichita
296019	occ	NA		28253		Helodectes n. sp. isaaci	species	320977	subjective synonym of	Diadectes sideropelicus	NA	species	320982	Romer	1928	Chordata	33815	Osteichthyes	34881	Cotylosauria	56749	Diadectidae	37246	37247	NA	NA	NA		-99.144997	33.755001	Military Trail, 32 (Waggoner Ranch Formation)	NA	Locality 32 (Romer 1928), faunal Zone 3, Upper Wichita Group, Texas red-beds, redbeds	US	Texas	Baylor	based on nearby landmark	seconds	local area	"This trail crossed the Big Wichita about a mile east of the present Kemp Lake dam. South of this it ran in Zone 3, and the same is true for several miles to the north; but while the finds are probably in this zone, the exact horizon cannot be stated." The length of the trail is relatively well-constrained at about 2 - 3 miles. See detailed locality map in Romer 1928. "Zone 3. Upper Wichita; to t…	gp_mid	-30.32	-0.89	101	US		Waggoner Ranch	Wichita
296020	occ	NA	R	28253		Theropleura sp.	genus	138047	subjective synonym of	Ophiacodon	NA	genus	38888	Romer	1928	Chordata	33815	Osteichthyes	34881	Cotylosauria	56749	Ophiacodontidae	38884	38888	NA	NA	NA	elements	-99.144997	33.755001	Military Trail, 32 (Waggoner Ranch Formation)	NA	Locality 32 (Romer 1928), faunal Zone 3, Upper Wichita Group, Texas red-beds, redbeds	US	Texas	Baylor	based on nearby landmark	seconds	local area	"This trail crossed the Big Wichita about a mile east of the present Kemp Lake dam. South of this it ran in Zone 3, and the same is true for several miles to the north; but while the finds are probably in this zone, the exact horizon cannot be stated." The length of the trail is relatively well-constrained at about 2 - 3 miles. See detailed locality map in Romer 1928. "Zone 3. Upper Wichita; to t…	gp_mid	-30.32	-0.89	101	US		Waggoner Ranch	Wichita
296020	occ	21226		28253		Ophiacodon major	species	122336		Ophiacodon major	NA	species	122336	Romer and Price	1940	Chordata	33815	Osteichthyes	34881	Cotylosauria	56749	Ophiacodontidae	38884	38888	NA	NA	NA	elements	-99.144997	33.755001	Military Trail, 32 (Waggoner Ranch Formation)	NA	Locality 32 (Romer 1928), faunal Zone 3, Upper Wichita Group, Texas red-beds, redbeds	US	Texas	Baylor	based on nearby landmark	seconds	local area	"This trail crossed the Big Wichita about a mile east of the present Kemp Lake dam. South of this it ran in Zone 3, and the same is true for several miles to the north; but while the finds are probably in this zone, the exact horizon cannot be stated." The length of the trail is relatively well-constrained at about 2 - 3 miles. See detailed locality map in Romer 1928. "Zone 3. Upper Wichita; to t…	gp_mid	-30.32	-0.89	101	US		Waggoner Ranch	Wichita
296021	occ	NA		28253		Dimetrodon gigas	species	138120	subjective synonym of	Eryops megacephalus	NA	species	70397	Romer	1928	Chordata	33815	Osteichthyes	34881	Temnospondyli	36320	Eryopidae	37007	37011	NA	NA	NA		-99.144997	33.755001	Military Trail, 32 (Waggoner Ranch Formation)	NA	Locality 32 (Romer 1928), faunal Zone 3, Upper Wichita Group, Texas red-beds, redbeds	US	Texas	Baylor	based on nearby landmark	seconds	local area	"This trail crossed the Big Wichita about a mile east of the present Kemp Lake dam. South of this it ran in Zone 3, and the same is true for several miles to the north; but while the finds are probably in this zone, the exact horizon cannot be stated." The length of the trail is relatively well-constrained at about 2 - 3 miles. See detailed locality map in Romer 1928. "Zone 3. Upper Wichita; to t…	gp_mid	-30.32	-0.89	101	US		Waggoner Ranch	Wichita
296022	occ	NA		28253		Dimetrodon obtusidens	species	138130	recombined as	Secodontosaurus obtusidens	NA	species	138129	Romer	1928	Chordata	33815	Osteichthyes	34881	Cotylosauria	56749	Sphenacodontidae	38901	38908	NA	NA	NA		-99.144997	33.755001	Military Trail, 32 (Waggoner Ranch Formation)	NA	Locality 32 (Romer 1928), faunal Zone 3, Upper Wichita Group, Texas red-beds, redbeds	US	Texas	Baylor	based on nearby landmark	seconds	local area	"This trail crossed the Big Wichita about a mile east of the present Kemp Lake dam. South of this it ran in Zone 3, and the same is true for several miles to the north; but while the finds are probably in this zone, the exact horizon cannot be stated." The length of the trail is relatively well-constrained at about 2 - 3 miles. See detailed locality map in Romer 1928. "Zone 3. Upper Wichita; to t…	gp_mid	-30.32	-0.89	101	US		Waggoner Ranch	Wichita
296023	occ	NA		28253		Dimetrodon n. sp. semiradicatus	species	70438	subjective synonym of	Dimetrodon limbatus	NA	species	70401	Romer	1928	Chordata	33815	Osteichthyes	34881	Cotylosauria	56749	Sphenacodontidae	38901	38904	NA	NA	NA		-99.144997	33.755001	Military Trail, 32 (Waggoner Ranch Formation)	NA	Locality 32 (Romer 1928), faunal Zone 3, Upper Wichita Group, Texas red-beds, redbeds	US	Texas	Baylor	based on nearby landmark	seconds	local area	"This trail crossed the Big Wichita about a mile east of the present Kemp Lake dam. South of this it ran in Zone 3, and the same is true for several miles to the north; but while the finds are probably in this zone, the exact horizon cannot be stated." The length of the trail is relatively well-constrained at about 2 - 3 miles. See detailed locality map in Romer 1928. "Zone 3. Upper Wichita; to t…	gp_mid	-30.32	-0.89	101	US		Waggoner Ranch	Wichita
296024	occ	NA		28256		Eryops sp.	genus	37011		Eryops	NA	genus	37011	Romer	1928	Chordata	33815	Osteichthyes	34881	Temnospondyli	36320	Eryopidae	37007	37011	NA	NA	NA	specimens	-99.216667	33.766666	Coffee Creek, 34 (Arroyo Formation)	NA	Locality 34 (Romer 1928), faunal Zone 4, Lower Clear Fork Group, Texas red-beds, redbeds; Locality VIIa (Romer & Price 1940); "Labidosaurus pocket"; Coffee Creek Bonebed; West Coffee Creek; Middle Coffee Creek; East Coffee Creek	US	Texas	Baylor/Willbarger	based on nearby landmark	minutes	local area	Collection comprises outcrops that today are at the bottom of Lake Kemp and outcrops in the northern vicinity of Lake Kemp. See detailed locality map in Romer 1928. "Zone 4. Lower Clear Fork". Lat long is for Kemp Lake near the today's mouths of West, Middle, and East Coffee Creek.	gp_mid	-28.93	1.77	101	US		Arroyo	Clear Fork
296025	occ	NA		28256		Dissorophus multicinctus	species	255227		Dissorophus multicinctus	NA	species	255227	Cope	1895	Chordata	33815	Osteichthyes	34881	Temnospondyli	36320	Dissorophidae	37017	37027	NA	NA	NA	specimens	-99.216667	33.766666	Coffee Creek, 34 (Arroyo Formation)	NA	Locality 34 (Romer 1928), faunal Zone 4, Lower Clear Fork Group, Texas red-beds, redbeds; Locality VIIa (Romer & Price 1940); "Labidosaurus pocket"; Coffee Creek Bonebed; West Coffee Creek; Middle Coffee Creek; East Coffee Creek	US	Texas	Baylor/Willbarger	based on nearby landmark	minutes	local area	Collection comprises outcrops that today are at the bottom of Lake Kemp and outcrops in the northern vicinity of Lake Kemp. See detailed locality map in Romer 1928. "Zone 4. Lower Clear Fork". Lat long is for Kemp Lake near the today's mouths of West, Middle, and East Coffee Creek.	gp_mid	-28.93	1.77	101	US		Arroyo	Clear Fork
296026	occ	NA		28256		n. gen. Aspidosaurus n. sp. chiton	species	345458		Aspidosaurus chiton	NA	species	345458	Romer	1928	Chordata	33815	Osteichthyes	34881	Temnospondyli	36320	Dissorophidae	37017	37021	NA	NA	NA	specimens	-99.216667	33.766666	Coffee Creek, 34 (Arroyo Formation)	NA	Locality 34 (Romer 1928), faunal Zone 4, Lower Clear Fork Group, Texas red-beds, redbeds; Locality VIIa (Romer & Price 1940); "Labidosaurus pocket"; Coffee Creek Bonebed; West Coffee Creek; Middle Coffee Creek; East Coffee Creek	US	Texas	Baylor/Willbarger	based on nearby landmark	minutes	local area	Collection comprises outcrops that today are at the bottom of Lake Kemp and outcrops in the northern vicinity of Lake Kemp. See detailed locality map in Romer 1928. "Zone 4. Lower Clear Fork". Lat long is for Kemp Lake near the today's mouths of West, Middle, and East Coffee Creek.	gp_mid	-28.93	1.77	101	US		Arroyo	Clear Fork
296027	occ	NA		28256		Zatrachys n. sp. microphthalmus	species	345490	recombined as	Dasyceps microphthalmus	NA	species	345490	Romer	1928	Chordata	33815	Osteichthyes	34881	Temnospondyli	36320	Zatracheidae	37053	37054	NA	NA	NA		-99.216667	33.766666	Coffee Creek, 34 (Arroyo Formation)	NA	Locality 34 (Romer 1928), faunal Zone 4, Lower Clear Fork Group, Texas red-beds, redbeds; Locality VIIa (Romer & Price 1940); "Labidosaurus pocket"; Coffee Creek Bonebed; West Coffee Creek; Middle Coffee Creek; East Coffee Creek	US	Texas	Baylor/Willbarger	based on nearby landmark	minutes	local area	Collection comprises outcrops that today are at the bottom of Lake Kemp and outcrops in the northern vicinity of Lake Kemp. See detailed locality map in Romer 1928. "Zone 4. Lower Clear Fork". Lat long is for Kemp Lake near the today's mouths of West, Middle, and East Coffee Creek.	gp_mid	-28.93	1.77	101	US		Arroyo	Clear Fork
296028	occ	NA		28256		Trimerorhachis n. sp. mesops	species	345111		Trimerorhachis mesops	NA	species	345111	Romer	1928	Chordata	33815	Osteichthyes	34881	Temnospondyli	36320	Trimerorhachidae	36985	36991	NA	NA	NA	specimens	-99.216667	33.766666	Coffee Creek, 34 (Arroyo Formation)	NA	Locality 34 (Romer 1928), faunal Zone 4, Lower Clear Fork Group, Texas red-beds, redbeds; Locality VIIa (Romer & Price 1940); "Labidosaurus pocket"; Coffee Creek Bonebed; West Coffee Creek; Middle Coffee Creek; East Coffee Creek	US	Texas	Baylor/Willbarger	based on nearby landmark	minutes	local area	Collection comprises outcrops that today are at the bottom of Lake Kemp and outcrops in the northern vicinity of Lake Kemp. See detailed locality map in Romer 1928. "Zone 4. Lower Clear Fork". Lat long is for Kemp Lake near the today's mouths of West, Middle, and East Coffee Creek.	gp_mid	-28.93	1.77	101	US		Arroyo	Clear Fork
296029	occ	NA		28256		Diplocaulus n. sp. limbatus	species	142461	subjective synonym of	Diplocaulus magnicornis	NA	species	81712	Cope	1896	Chordata	33815	Osteichthyes	34881		NA	Diplocaulidae	142457	37264	NA	NA	NA	individuals	-99.216667	33.766666	Coffee Creek, 34 (Arroyo Formation)	NA	Locality 34 (Romer 1928), faunal Zone 4, Lower Clear Fork Group, Texas red-beds, redbeds; Locality VIIa (Romer & Price 1940); "Labidosaurus pocket"; Coffee Creek Bonebed; West Coffee Creek; Middle Coffee Creek; East Coffee Creek	US	Texas	Baylor/Willbarger	based on nearby landmark	minutes	local area	Collection comprises outcrops that today are at the bottom of Lake Kemp and outcrops in the northern vicinity of Lake Kemp. See detailed locality map in Romer 1928. "Zone 4. Lower Clear Fork". Lat long is for Kemp Lake near the today's mouths of West, Middle, and East Coffee Creek.	gp_mid	-28.93	1.77	101	US		Arroyo	Clear Fork
296030	occ	NA		28256		Diplocaulus n. sp. magnicornis	species	81712		Diplocaulus magnicornis	NA	species	81712	Cope	1882	Chordata	33815	Osteichthyes	34881		NA	Diplocaulidae	142457	37264	NA	NA	NA	specimens	-99.216667	33.766666	Coffee Creek, 34 (Arroyo Formation)	NA	Locality 34 (Romer 1928), faunal Zone 4, Lower Clear Fork Group, Texas red-beds, redbeds; Locality VIIa (Romer & Price 1940); "Labidosaurus pocket"; Coffee Creek Bonebed; West Coffee Creek; Middle Coffee Creek; East Coffee Creek	US	Texas	Baylor/Willbarger	based on nearby landmark	minutes	local area	Collection comprises outcrops that today are at the bottom of Lake Kemp and outcrops in the northern vicinity of Lake Kemp. See detailed locality map in Romer 1928. "Zone 4. Lower Clear Fork". Lat long is for Kemp Lake near the today's mouths of West, Middle, and East Coffee Creek.	gp_mid	-28.93	1.77	101	US		Arroyo	Clear Fork
296031	occ	NA		28256		Lysorophus sp.	genus	37322		Lysorophus	NA	genus	37322	Romer	1928	Chordata	33815	Osteichthyes	34881	Lysorophia	37319		NA	37322	NA	NA	NA	specimens	-99.216667	33.766666	Coffee Creek, 34 (Arroyo Formation)	NA	Locality 34 (Romer 1928), faunal Zone 4, Lower Clear Fork Group, Texas red-beds, redbeds; Locality VIIa (Romer & Price 1940); "Labidosaurus pocket"; Coffee Creek Bonebed; West Coffee Creek; Middle Coffee Creek; East Coffee Creek	US	Texas	Baylor/Willbarger	based on nearby landmark	minutes	local area	Collection comprises outcrops that today are at the bottom of Lake Kemp and outcrops in the northern vicinity of Lake Kemp. See detailed locality map in Romer 1928. "Zone 4. Lower Clear Fork". Lat long is for Kemp Lake near the today's mouths of West, Middle, and East Coffee Creek.	gp_mid	-28.93	1.77	101	US		Arroyo	Clear Fork
296032	occ	NA		28256		n. gen. Cardiocephalus n. sp. sternbergi	species	90715		Cardiocephalus sternbergi	NA	species	90715	Broili	1904	Chordata	33815	Osteichthyes	34881	Microsauria	37278	Gymnarthridae	37293	37294	NA	NA	NA	individuals	-99.216667	33.766666	Coffee Creek, 34 (Arroyo Formation)	NA	Locality 34 (Romer 1928), faunal Zone 4, Lower Clear Fork Group, Texas red-beds, redbeds; Locality VIIa (Romer & Price 1940); "Labidosaurus pocket"; Coffee Creek Bonebed; West Coffee Creek; Middle Coffee Creek; East Coffee Creek	US	Texas	Baylor/Willbarger	based on nearby landmark	minutes	local area	Collection comprises outcrops that today are at the bottom of Lake Kemp and outcrops in the northern vicinity of Lake Kemp. See detailed locality map in Romer 1928. "Zone 4. Lower Clear Fork". Lat long is for Kemp Lake near the today's mouths of West, Middle, and East Coffee Creek.	gp_mid	-28.93	1.77	101	US		Arroyo	Clear Fork
296033	occ	NA		28256		n. gen. Seymouria n. sp. baylorensis	species	137488		Seymouria baylorensis	NA	species	137488	Broili	1904	Chordata	33815	Osteichthyes	34881		NA	Seymouriidae	37219	37223	NA	NA	NA	individuals	-99.216667	33.766666	Coffee Creek, 34 (Arroyo Formation)	NA	Locality 34 (Romer 1928), faunal Zone 4, Lower Clear Fork Group, Texas red-beds, redbeds; Locality VIIa (Romer & Price 1940); "Labidosaurus pocket"; Coffee Creek Bonebed; West Coffee Creek; Middle Coffee Creek; East Coffee Creek	US	Texas	Baylor/Willbarger	based on nearby landmark	minutes	local area	Collection comprises outcrops that today are at the bottom of Lake Kemp and outcrops in the northern vicinity of Lake Kemp. See detailed locality map in Romer 1928. "Zone 4. Lower Clear Fork". Lat long is for Kemp Lake near the today's mouths of West, Middle, and East Coffee Creek.	gp_mid	-28.93	1.77	101	US		Arroyo	Clear Fork
296034	occ	NA		28256		n. gen. Desmospondylus n. sp. anomalus	species	151341	subjective synonym of	Seymouria baylorensis	NA	species	137488	Williston	1910	Chordata	33815	Osteichthyes	34881		NA	Seymouriidae	37219	37223	NA	NA	NA	individuals	-99.216667	33.766666	Coffee Creek, 34 (Arroyo Formation)	NA	Locality 34 (Romer 1928), faunal Zone 4, Lower Clear Fork Group, Texas red-beds, redbeds; Locality VIIa (Romer & Price 1940); "Labidosaurus pocket"; Coffee Creek Bonebed; West Coffee Creek; Middle Coffee Creek; East Coffee Creek	US	Texas	Baylor/Willbarger	based on nearby landmark	minutes	local area	Collection comprises outcrops that today are at the bottom of Lake Kemp and outcrops in the northern vicinity of Lake Kemp. See detailed locality map in Romer 1928. "Zone 4. Lower Clear Fork". Lat long is for Kemp Lake near the today's mouths of West, Middle, and East Coffee Creek.	gp_mid	-28.93	1.77	101	US		Arroyo	Clear Fork
296035	occ	NA		28256		Diadectes n. sp. huenei	species	320983	subjective synonym of	Diadectes tenuitectes	NA	species	137873	Romer	1928	Chordata	33815	Osteichthyes	34881	Cotylosauria	56749	Diadectidae	37246	37247	NA	NA	NA	specimens	-99.216667	33.766666	Coffee Creek, 34 (Arroyo Formation)	NA	Locality 34 (Romer 1928), faunal Zone 4, Lower Clear Fork Group, Texas red-beds, redbeds; Locality VIIa (Romer & Price 1940); "Labidosaurus pocket"; Coffee Creek Bonebed; West Coffee Creek; Middle Coffee Creek; East Coffee Creek	US	Texas	Baylor/Willbarger	based on nearby landmark	minutes	local area	Collection comprises outcrops that today are at the bottom of Lake Kemp and outcrops in the northern vicinity of Lake Kemp. See detailed locality map in Romer 1928. "Zone 4. Lower Clear Fork". Lat long is for Kemp Lake near the today's mouths of West, Middle, and East Coffee Creek.	gp_mid	-28.93	1.77	101	US		Arroyo	Clear Fork
296036	occ	NA		28256		n. gen. Bolbodon n. sp. tenuitectes	species	137873	recombined as	Diadectes tenuitectes	NA	species	137873	Cope	1896	Chordata	33815	Osteichthyes	34881	Cotylosauria	56749	Diadectidae	37246	37247	NA	NA	NA	individuals	-99.216667	33.766666	Coffee Creek, 34 (Arroyo Formation)	NA	Locality 34 (Romer 1928), faunal Zone 4, Lower Clear Fork Group, Texas red-beds, redbeds; Locality VIIa (Romer & Price 1940); "Labidosaurus pocket"; Coffee Creek Bonebed; West Coffee Creek; Middle Coffee Creek; East Coffee Creek	US	Texas	Baylor/Willbarger	based on nearby landmark	minutes	local area	Collection comprises outcrops that today are at the bottom of Lake Kemp and outcrops in the northern vicinity of Lake Kemp. See detailed locality map in Romer 1928. "Zone 4. Lower Clear Fork". Lat long is for Kemp Lake near the today's mouths of West, Middle, and East Coffee Creek.	gp_mid	-28.93	1.77	101	US		Arroyo	Clear Fork
296037	occ	NA		28256		Pariotichus brachyops	species	136938		Pariotichus brachyops	NA	species	136938	Romer	1928	Chordata	33815	Osteichthyes	34881	Microsauria	37278	Gymnarthridae	37293	37299	NA	NA	NA	individuals	-99.216667	33.766666	Coffee Creek, 34 (Arroyo Formation)	NA	Locality 34 (Romer 1928), faunal Zone 4, Lower Clear Fork Group, Texas red-beds, redbeds; Locality VIIa (Romer & Price 1940); "Labidosaurus pocket"; Coffee Creek Bonebed; West Coffee Creek; Middle Coffee Creek; East Coffee Creek	US	Texas	Baylor/Willbarger	based on nearby landmark	minutes	local area	Collection comprises outcrops that today are at the bottom of Lake Kemp and outcrops in the northern vicinity of Lake Kemp. See detailed locality map in Romer 1928. "Zone 4. Lower Clear Fork". Lat long is for Kemp Lake near the today's mouths of West, Middle, and East Coffee Creek.	gp_mid	-28.93	1.77	101	US		Arroyo	Clear Fork
296038	occ	NA		28256		Pariotichus n. sp. isolomus	species	134882	subjective synonym of	Captorhinus aguti	NA	species	134887	Cope	1896	Chordata	33815	Reptilia	36322		NA	Captorhinidae	37495	37497	NA	NA	NA	individuals	-99.216667	33.766666	Coffee Creek, 34 (Arroyo Formation)	NA	Locality 34 (Romer 1928), faunal Zone 4, Lower Clear Fork Group, Texas red-beds, redbeds; Locality VIIa (Romer & Price 1940); "Labidosaurus pocket"; Coffee Creek Bonebed; West Coffee Creek; Middle Coffee Creek; East Coffee Creek	US	Texas	Baylor/Willbarger	based on nearby landmark	minutes	local area	Collection comprises outcrops that today are at the bottom of Lake Kemp and outcrops in the northern vicinity of Lake Kemp. See detailed locality map in Romer 1928. "Zone 4. Lower Clear Fork". Lat long is for Kemp Lake near the today's mouths of West, Middle, and East Coffee Creek.	gp_mid	-28.93	1.77	101	US		Arroyo	Clear Fork
296039	occ	NA		28256		Ectocynodon n. sp. aguti	species	134887	recombined as	Captorhinus aguti	NA	species	134887	Cope	1882	Chordata	33815	Reptilia	36322		NA	Captorhinidae	37495	37497	NA	NA	NA	individuals	-99.216667	33.766666	Coffee Creek, 34 (Arroyo Formation)	NA	Locality 34 (Romer 1928), faunal Zone 4, Lower Clear Fork Group, Texas red-beds, redbeds; Locality VIIa (Romer & Price 1940); "Labidosaurus pocket"; Coffee Creek Bonebed; West Coffee Creek; Middle Coffee Creek; East Coffee Creek	US	Texas	Baylor/Willbarger	based on nearby landmark	minutes	local area	Collection comprises outcrops that today are at the bottom of Lake Kemp and outcrops in the northern vicinity of Lake Kemp. See detailed locality map in Romer 1928. "Zone 4. Lower Clear Fork". Lat long is for Kemp Lake near the today's mouths of West, Middle, and East Coffee Creek.	gp_mid	-28.93	1.77	101	US		Arroyo	Clear Fork
296040	occ	NA		28256		n. gen. Captorhinus n. sp. angusticeps	species	134911	subjective synonym of	Captorhinus aguti	NA	species	134887	Cope	1896	Chordata	33815	Reptilia	36322		NA	Captorhinidae	37495	37497	NA	NA	NA	specimens	-99.216667	33.766666	Coffee Creek, 34 (Arroyo Formation)	NA	Locality 34 (Romer 1928), faunal Zone 4, Lower Clear Fork Group, Texas red-beds, redbeds; Locality VIIa (Romer & Price 1940); "Labidosaurus pocket"; Coffee Creek Bonebed; West Coffee Creek; Middle Coffee Creek; East Coffee Creek	US	Texas	Baylor/Willbarger	based on nearby landmark	minutes	local area	Collection comprises outcrops that today are at the bottom of Lake Kemp and outcrops in the northern vicinity of Lake Kemp. See detailed locality map in Romer 1928. "Zone 4. Lower Clear Fork". Lat long is for Kemp Lake near the today's mouths of West, Middle, and East Coffee Creek.	gp_mid	-28.93	1.77	101	US		Arroyo	Clear Fork
296041	occ	NA		28256		n. gen. Hypopnous n. sp. squaliceps	species	136521	subjective synonym of	Captorhinus aguti	NA	species	134887	Romer	1928	Chordata	33815	Reptilia	36322		NA	Captorhinidae	37495	37497	NA	NA	NA	individuals	-99.216667	33.766666	Coffee Creek, 34 (Arroyo Formation)	NA	Locality 34 (Romer 1928), faunal Zone 4, Lower Clear Fork Group, Texas red-beds, redbeds; Locality VIIa (Romer & Price 1940); "Labidosaurus pocket"; Coffee Creek Bonebed; West Coffee Creek; Middle Coffee Creek; East Coffee Creek	US	Texas	Baylor/Willbarger	based on nearby landmark	minutes	local area	Collection comprises outcrops that today are at the bottom of Lake Kemp and outcrops in the northern vicinity of Lake Kemp. See detailed locality map in Romer 1928. "Zone 4. Lower Clear Fork". Lat long is for Kemp Lake near the today's mouths of West, Middle, and East Coffee Creek.	gp_mid	-28.93	1.77	101	US		Arroyo	Clear Fork
296042	occ	NA		28256		Pariotichus n. sp. hamatus	species	134856	recombined as	Labidosaurus hamatus	NA	species	134856	Seltin	1959	Chordata	33815	Reptilia	36322		NA	Captorhinidae	37495	37501	NA	NA	NA	individuals	-99.216667	33.766666	Coffee Creek, 34 (Arroyo Formation)	NA	Locality 34 (Romer 1928), faunal Zone 4, Lower Clear Fork Group, Texas red-beds, redbeds; Locality VIIa (Romer & Price 1940); "Labidosaurus pocket"; Coffee Creek Bonebed; West Coffee Creek; Middle Coffee Creek; East Coffee Creek	US	Texas	Baylor/Willbarger	based on nearby landmark	minutes	local area	Collection comprises outcrops that today are at the bottom of Lake Kemp and outcrops in the northern vicinity of Lake Kemp. See detailed locality map in Romer 1928. "Zone 4. Lower Clear Fork". Lat long is for Kemp Lake near the today's mouths of West, Middle, and East Coffee Creek.	gp_mid	-28.93	1.77	101	US		Arroyo	Clear Fork
296043	occ	NA		28256		Labidosaurus n. sp. broilii	species	134855	subjective synonym of	Labidosaurus hamatus	NA	species	134856	Case	1911	Chordata	33815	Reptilia	36322		NA	Captorhinidae	37495	37501	NA	NA	NA	individuals	-99.216667	33.766666	Coffee Creek, 34 (Arroyo Formation)	NA	Locality 34 (Romer 1928), faunal Zone 4, Lower Clear Fork Group, Texas red-beds, redbeds; Locality VIIa (Romer & Price 1940); "Labidosaurus pocket"; Coffee Creek Bonebed; West Coffee Creek; Middle Coffee Creek; East Coffee Creek	US	Texas	Baylor/Willbarger	based on nearby landmark	minutes	local area	Collection comprises outcrops that today are at the bottom of Lake Kemp and outcrops in the northern vicinity of Lake Kemp. See detailed locality map in Romer 1928. "Zone 4. Lower Clear Fork". Lat long is for Kemp Lake near the today's mouths of West, Middle, and East Coffee Creek.	gp_mid	-28.93	1.77	101	US		Arroyo	Clear Fork
296044	occ	NA		28256		n. gen. Ostodolepis n. sp. brevispinatus	species	150619		Ostodolepis brevispinatus	NA	species	150619	Williston	1913	Chordata	33815	Osteichthyes	34881	Microsauria	37278	Ostodolepidae	37301	37303	NA	NA	NA	individuals	-99.216667	33.766666	Coffee Creek, 34 (Arroyo Formation)	NA	Locality 34 (Romer 1928), faunal Zone 4, Lower Clear Fork Group, Texas red-beds, redbeds; Locality VIIa (Romer & Price 1940); "Labidosaurus pocket"; Coffee Creek Bonebed; West Coffee Creek; Middle Coffee Creek; East Coffee Creek	US	Texas	Baylor/Willbarger	based on nearby landmark	minutes	local area	Collection comprises outcrops that today are at the bottom of Lake Kemp and outcrops in the northern vicinity of Lake Kemp. See detailed locality map in Romer 1928. "Zone 4. Lower Clear Fork". Lat long is for Kemp Lake near the today's mouths of West, Middle, and East Coffee Creek.	gp_mid	-28.93	1.77	101	US		Arroyo	Clear Fork
296046	occ	NA		28256		n. gen. Poecilospondylus n. sp. francisi	species	137867	subjective synonym of	Varanosaurus acutirostris	NA	species	137915	Case	1910	Chordata	33815	Osteichthyes	34881	Cotylosauria	56749	Ophiacodontidae	38884	38933	NA	NA	NA	individuals	-99.216667	33.766666	Coffee Creek, 34 (Arroyo Formation)	NA	Locality 34 (Romer 1928), faunal Zone 4, Lower Clear Fork Group, Texas red-beds, redbeds; Locality VIIa (Romer & Price 1940); "Labidosaurus pocket"; Coffee Creek Bonebed; West Coffee Creek; Middle Coffee Creek; East Coffee Creek	US	Texas	Baylor/Willbarger	based on nearby landmark	minutes	local area	Collection comprises outcrops that today are at the bottom of Lake Kemp and outcrops in the northern vicinity of Lake Kemp. See detailed locality map in Romer 1928. "Zone 4. Lower Clear Fork". Lat long is for Kemp Lake near the today's mouths of West, Middle, and East Coffee Creek.	gp_mid	-28.93	1.77	101	US		Arroyo	Clear Fork
296047	occ	NA		28256		n. gen. Tetraceratops n. sp. insignis	species	145255		Tetraceratops insignis	NA	species	145255	Matthew	1908	Chordata	33815	Osteichthyes	34881	Cotylosauria	56749		NA	38930	NA	NA	NA	individuals	-99.216667	33.766666	Coffee Creek, 34 (Arroyo Formation)	NA	Locality 34 (Romer 1928), faunal Zone 4, Lower Clear Fork Group, Texas red-beds, redbeds; Locality VIIa (Romer & Price 1940); "Labidosaurus pocket"; Coffee Creek Bonebed; West Coffee Creek; Middle Coffee Creek; East Coffee Creek	US	Texas	Baylor/Willbarger	based on nearby landmark	minutes	local area	Collection comprises outcrops that today are at the bottom of Lake Kemp and outcrops in the northern vicinity of Lake Kemp. See detailed locality map in Romer 1928. "Zone 4. Lower Clear Fork". Lat long is for Kemp Lake near the today's mouths of West, Middle, and East Coffee Creek.	gp_mid	-28.93	1.77	101	US		Arroyo	Clear Fork
296048	occ	NA		28256		Dimetrodon n. sp. gigashomogenes	species	138123		Dimetrodon gigashomogenes	NA	species	138123	Case	1907	Chordata	33815	Osteichthyes	34881	Cotylosauria	56749	Sphenacodontidae	38901	38904	NA	NA	NA	individuals	-99.216667	33.766666	Coffee Creek, 34 (Arroyo Formation)	NA	Locality 34 (Romer 1928), faunal Zone 4, Lower Clear Fork Group, Texas red-beds, redbeds; Locality VIIa (Romer & Price 1940); "Labidosaurus pocket"; Coffee Creek Bonebed; West Coffee Creek; Middle Coffee Creek; East Coffee Creek	US	Texas	Baylor/Willbarger	based on nearby landmark	minutes	local area	Collection comprises outcrops that today are at the bottom of Lake Kemp and outcrops in the northern vicinity of Lake Kemp. See detailed locality map in Romer 1928. "Zone 4. Lower Clear Fork". Lat long is for Kemp Lake near the today's mouths of West, Middle, and East Coffee Creek.	gp_mid	-28.93	1.77	101	US		Arroyo	Clear Fork
296049	occ	NA		28256		Embolophorus n. sp. dollovianus	species	138126	recombined as	Dimetrodon dollovianus	NA	species	138126	Cope	1888	Chordata	33815	Osteichthyes	34881	Cotylosauria	56749	Sphenacodontidae	38901	38904	NA	NA	NA	individuals	-99.216667	33.766666	Coffee Creek, 34 (Arroyo Formation)	NA	Locality 34 (Romer 1928), faunal Zone 4, Lower Clear Fork Group, Texas red-beds, redbeds; Locality VIIa (Romer & Price 1940); "Labidosaurus pocket"; Coffee Creek Bonebed; West Coffee Creek; Middle Coffee Creek; East Coffee Creek	US	Texas	Baylor/Willbarger	based on nearby landmark	minutes	local area	Collection comprises outcrops that today are at the bottom of Lake Kemp and outcrops in the northern vicinity of Lake Kemp. See detailed locality map in Romer 1928. "Zone 4. Lower Clear Fork". Lat long is for Kemp Lake near the today's mouths of West, Middle, and East Coffee Creek.	gp_mid	-28.93	1.77	101	US		Arroyo	Clear Fork
296050	occ	NA		28256		n. gen. Edaphosaurus n. sp. pogonias	species	81711		Edaphosaurus pogonias	NA	species	81711	Cope	1882	Chordata	33815	Osteichthyes	34881	Cotylosauria	56749	Edaphosauridae	38910	38911	NA	NA	NA	individuals	-99.216667	33.766666	Coffee Creek, 34 (Arroyo Formation)	NA	Locality 34 (Romer 1928), faunal Zone 4, Lower Clear Fork Group, Texas red-beds, redbeds; Locality VIIa (Romer & Price 1940); "Labidosaurus pocket"; Coffee Creek Bonebed; West Coffee Creek; Middle Coffee Creek; East Coffee Creek	US	Texas	Baylor/Willbarger	based on nearby landmark	minutes	local area	Collection comprises outcrops that today are at the bottom of Lake Kemp and outcrops in the northern vicinity of Lake Kemp. See detailed locality map in Romer 1928. "Zone 4. Lower Clear Fork". Lat long is for Kemp Lake near the today's mouths of West, Middle, and East Coffee Creek.	gp_mid	-28.93	1.77	101	US		Arroyo	Clear Fork
296051	occ	NA		28256		n. gen. Naosaurus n. sp. claviger	species	134988	subjective synonym of	Edaphosaurus pogonias	NA	species	81711	Cope	1886	Chordata	33815	Osteichthyes	34881	Cotylosauria	56749	Edaphosauridae	38910	38911	NA	NA	NA	individuals	-99.216667	33.766666	Coffee Creek, 34 (Arroyo Formation)	NA	Locality 34 (Romer 1928), faunal Zone 4, Lower Clear Fork Group, Texas red-beds, redbeds; Locality VIIa (Romer & Price 1940); "Labidosaurus pocket"; Coffee Creek Bonebed; West Coffee Creek; Middle Coffee Creek; East Coffee Creek	US	Texas	Baylor/Willbarger	based on nearby landmark	minutes	local area	Collection comprises outcrops that today are at the bottom of Lake Kemp and outcrops in the northern vicinity of Lake Kemp. See detailed locality map in Romer 1928. "Zone 4. Lower Clear Fork". Lat long is for Kemp Lake near the today's mouths of West, Middle, and East Coffee Creek.	gp_mid	-28.93	1.77	101	US		Arroyo	Clear Fork
296055	occ	NA		28264		Eryops sp.	genus	37011		Eryops	NA	genus	37011	Romer	1928	Chordata	33815	Osteichthyes	34881	Temnospondyli	36320	Eryopidae	37007	37011	NA	NA	NA	specimens	-99.23333	33.755833	Indian Creek, 35 (Arroyo Formation)	NA	Locality 35 (Romer 1928), Cacops bone bed, faunal Zone 4, Lower Clear Fork Group, Texas red-beds, redbeds	US	Texas	Baylor	based on nearby landmark	seconds	local area	"about 5 miles west of the Vernon road in the valley of the Wichita, not far from Indian Creek." (Williston 1911) \n\n"collections are mainly from the region near its mouth [Lower Clear Fork]." See detailed locality map in Romer 1928. " Zone 4. Lower Clear Fork. Lat long is for Kemp Lake near today's mouth of Indian Creek. Numbered "35" with taxonomic list and on map, but is incorrectly numbered …	gp_mid	-28.95	1.77	101	US		Arroyo	Clear Fork
296056	occ	NA		28264		Cacops n. sp. aspidephorus	species	56737		Cacops aspidephorus	NA	species	56737	Romer	1928	Chordata	33815	Osteichthyes	34881	Temnospondyli	36320	Dissorophidae	37017	37025	NA	NA	NA	specimens	-99.23333	33.755833	Indian Creek, 35 (Arroyo Formation)	NA	Locality 35 (Romer 1928), Cacops bone bed, faunal Zone 4, Lower Clear Fork Group, Texas red-beds, redbeds	US	Texas	Baylor	based on nearby landmark	seconds	local area	"about 5 miles west of the Vernon road in the valley of the Wichita, not far from Indian Creek." (Williston 1911) \n\n"collections are mainly from the region near its mouth [Lower Clear Fork]." See detailed locality map in Romer 1928. " Zone 4. Lower Clear Fork. Lat long is for Kemp Lake near today's mouth of Indian Creek. Numbered "35" with taxonomic list and on map, but is incorrectly numbered …	gp_mid	-28.95	1.77	101	US		Arroyo	Clear Fork
296057	occ	NA		28264		Trimerorhachis n. sp. insignis	species	36991	species not entered	Trimerorhachis	NA	genus	36991	Romer	1928	Chordata	33815	Osteichthyes	34881	Temnospondyli	36320	Trimerorhachidae	36985	36991	NA	NA	NA	specimens	-99.23333	33.755833	Indian Creek, 35 (Arroyo Formation)	NA	Locality 35 (Romer 1928), Cacops bone bed, faunal Zone 4, Lower Clear Fork Group, Texas red-beds, redbeds	US	Texas	Baylor	based on nearby landmark	seconds	local area	"about 5 miles west of the Vernon road in the valley of the Wichita, not far from Indian Creek." (Williston 1911) \n\n"collections are mainly from the region near its mouth [Lower Clear Fork]." See detailed locality map in Romer 1928. " Zone 4. Lower Clear Fork. Lat long is for Kemp Lake near today's mouth of Indian Creek. Numbered "35" with taxonomic list and on map, but is incorrectly numbered …	gp_mid	-28.95	1.77	101	US		Arroyo	Clear Fork
296058	occ	NA		28264		Diplocaulus sp.	genus	37264		Diplocaulus	NA	genus	37264	Romer	1928	Chordata	33815	Osteichthyes	34881		NA	Diplocaulidae	142457	37264	NA	NA	NA	specimens	-99.23333	33.755833	Indian Creek, 35 (Arroyo Formation)	NA	Locality 35 (Romer 1928), Cacops bone bed, faunal Zone 4, Lower Clear Fork Group, Texas red-beds, redbeds	US	Texas	Baylor	based on nearby landmark	seconds	local area	"about 5 miles west of the Vernon road in the valley of the Wichita, not far from Indian Creek." (Williston 1911) \n\n"collections are mainly from the region near its mouth [Lower Clear Fork]." See detailed locality map in Romer 1928. " Zone 4. Lower Clear Fork. Lat long is for Kemp Lake near today's mouth of Indian Creek. Numbered "35" with taxonomic list and on map, but is incorrectly numbered …	gp_mid	-28.95	1.77	101	US		Arroyo	Clear Fork
296059	occ	NA		28264		Seymouria baylorensis	species	137488		Seymouria baylorensis	NA	species	137488	Williston	1911	Chordata	33815	Osteichthyes	34881		NA	Seymouriidae	37219	37223	NA	NA	NA	specimens	-99.23333	33.755833	Indian Creek, 35 (Arroyo Formation)	NA	Locality 35 (Romer 1928), Cacops bone bed, faunal Zone 4, Lower Clear Fork Group, Texas red-beds, redbeds	US	Texas	Baylor	based on nearby landmark	seconds	local area	"about 5 miles west of the Vernon road in the valley of the Wichita, not far from Indian Creek." (Williston 1911) \n\n"collections are mainly from the region near its mouth [Lower Clear Fork]." See detailed locality map in Romer 1928. " Zone 4. Lower Clear Fork. Lat long is for Kemp Lake near today's mouth of Indian Creek. Numbered "35" with taxonomic list and on map, but is incorrectly numbered …	gp_mid	-28.95	1.77	101	US		Arroyo	Clear Fork
296060	occ	NA		28264		Pariotichus n. sp. aduncus	species	134912	subjective synonym of	Captorhinus aguti	NA	species	134887	Romer	1928	Chordata	33815	Reptilia	36322		NA	Captorhinidae	37495	37497	NA	NA	NA	specimens	-99.23333	33.755833	Indian Creek, 35 (Arroyo Formation)	NA	Locality 35 (Romer 1928), Cacops bone bed, faunal Zone 4, Lower Clear Fork Group, Texas red-beds, redbeds	US	Texas	Baylor	based on nearby landmark	seconds	local area	"about 5 miles west of the Vernon road in the valley of the Wichita, not far from Indian Creek." (Williston 1911) \n\n"collections are mainly from the region near its mouth [Lower Clear Fork]." See detailed locality map in Romer 1928. " Zone 4. Lower Clear Fork. Lat long is for Kemp Lake near today's mouth of Indian Creek. Numbered "35" with taxonomic list and on map, but is incorrectly numbered …	gp_mid	-28.95	1.77	101	US		Arroyo	Clear Fork
296061	occ	NA		28264		Pariotichus n. sp. megalops	species	120982	subjective synonym of	Isodectes obtusus	NA	species	137370	Romer	1928	Chordata	33815	Osteichthyes	34881	Temnospondyli	36320	Saurerpetontidae	36980	36983	NA	NA	NA	specimens	-99.23333	33.755833	Indian Creek, 35 (Arroyo Formation)	NA	Locality 35 (Romer 1928), Cacops bone bed, faunal Zone 4, Lower Clear Fork Group, Texas red-beds, redbeds	US	Texas	Baylor	based on nearby landmark	seconds	local area	"about 5 miles west of the Vernon road in the valley of the Wichita, not far from Indian Creek." (Williston 1911) \n\n"collections are mainly from the region near its mouth [Lower Clear Fork]." See detailed locality map in Romer 1928. " Zone 4. Lower Clear Fork. Lat long is for Kemp Lake near today's mouth of Indian Creek. Numbered "35" with taxonomic list and on map, but is incorrectly numbered …	gp_mid	-28.95	1.77	101	US		Arroyo	Clear Fork
296062	occ	NA		28264		Diadectes sp.	genus	37247		Diadectes	NA	genus	37247	Romer	1928	Chordata	33815	Osteichthyes	34881	Cotylosauria	56749	Diadectidae	37246	37247	NA	NA	NA	specimens	-99.23333	33.755833	Indian Creek, 35 (Arroyo Formation)	NA	Locality 35 (Romer 1928), Cacops bone bed, faunal Zone 4, Lower Clear Fork Group, Texas red-beds, redbeds	US	Texas	Baylor	based on nearby landmark	seconds	local area	"about 5 miles west of the Vernon road in the valley of the Wichita, not far from Indian Creek." (Williston 1911) \n\n"collections are mainly from the region near its mouth [Lower Clear Fork]." See detailed locality map in Romer 1928. " Zone 4. Lower Clear Fork. Lat long is for Kemp Lake near today's mouth of Indian Creek. Numbered "35" with taxonomic list and on map, but is incorrectly numbered …	gp_mid	-28.95	1.77	101	US		Arroyo	Clear Fork
296063	occ	NA		28264		Captorhinus sp.	genus	37497		Captorhinus	NA	genus	37497	Romer	1928	Chordata	33815	Reptilia	36322		NA	Captorhinidae	37495	37497	NA	NA	NA	specimens	-99.23333	33.755833	Indian Creek, 35 (Arroyo Formation)	NA	Locality 35 (Romer 1928), Cacops bone bed, faunal Zone 4, Lower Clear Fork Group, Texas red-beds, redbeds	US	Texas	Baylor	based on nearby landmark	seconds	local area	"about 5 miles west of the Vernon road in the valley of the Wichita, not far from Indian Creek." (Williston 1911) \n\n"collections are mainly from the region near its mouth [Lower Clear Fork]." See detailed locality map in Romer 1928. " Zone 4. Lower Clear Fork. Lat long is for Kemp Lake near today's mouth of Indian Creek. Numbered "35" with taxonomic list and on map, but is incorrectly numbered …	gp_mid	-28.95	1.77	101	US		Arroyo	Clear Fork
296064	occ	NA		28264		Labidosaurus sp.	genus	37501		Labidosaurus	NA	genus	37501	Romer	1928	Chordata	33815	Reptilia	36322		NA	Captorhinidae	37495	37501	NA	NA	NA	specimens	-99.23333	33.755833	Indian Creek, 35 (Arroyo Formation)	NA	Locality 35 (Romer 1928), Cacops bone bed, faunal Zone 4, Lower Clear Fork Group, Texas red-beds, redbeds	US	Texas	Baylor	based on nearby landmark	seconds	local area	"about 5 miles west of the Vernon road in the valley of the Wichita, not far from Indian Creek." (Williston 1911) \n\n"collections are mainly from the region near its mouth [Lower Clear Fork]." See detailed locality map in Romer 1928. " Zone 4. Lower Clear Fork. Lat long is for Kemp Lake near today's mouth of Indian Creek. Numbered "35" with taxonomic list and on map, but is incorrectly numbered …	gp_mid	-28.95	1.77	101	US		Arroyo	Clear Fork
296066	occ	NA		28264		Varanosaurus n. sp. brevirostris	species	122316	recombined as	Varanops brevirostris	NA	species	122316	Williston	1911	Chordata	33815	Osteichthyes	34881	Cotylosauria	56749	Varanopidae	95329	38897	NA	NA	NA	specimens	-99.23333	33.755833	Indian Creek, 35 (Arroyo Formation)	NA	Locality 35 (Romer 1928), Cacops bone bed, faunal Zone 4, Lower Clear Fork Group, Texas red-beds, redbeds	US	Texas	Baylor	based on nearby landmark	seconds	local area	"about 5 miles west of the Vernon road in the valley of the Wichita, not far from Indian Creek." (Williston 1911) \n\n"collections are mainly from the region near its mouth [Lower Clear Fork]." See detailed locality map in Romer 1928. " Zone 4. Lower Clear Fork. Lat long is for Kemp Lake near today's mouth of Indian Creek. Numbered "35" with taxonomic list and on map, but is incorrectly numbered …	gp_mid	-28.95	1.77	101	US		Arroyo	Clear Fork
296067	occ	NA		28264		Theropleura sp.	genus	138047	subjective synonym of	Ophiacodon	NA	genus	38888	Romer	1928	Chordata	33815	Osteichthyes	34881	Cotylosauria	56749	Ophiacodontidae	38884	38888	NA	NA	NA	specimens	-99.23333	33.755833	Indian Creek, 35 (Arroyo Formation)	NA	Locality 35 (Romer 1928), Cacops bone bed, faunal Zone 4, Lower Clear Fork Group, Texas red-beds, redbeds	US	Texas	Baylor	based on nearby landmark	seconds	local area	"about 5 miles west of the Vernon road in the valley of the Wichita, not far from Indian Creek." (Williston 1911) \n\n"collections are mainly from the region near its mouth [Lower Clear Fork]." See detailed locality map in Romer 1928. " Zone 4. Lower Clear Fork. Lat long is for Kemp Lake near today's mouth of Indian Creek. Numbered "35" with taxonomic list and on map, but is incorrectly numbered …	gp_mid	-28.95	1.77	101	US		Arroyo	Clear Fork
296068	occ	NA		28264		Dimetrodon sp.	genus	38904		Dimetrodon	NA	genus	38904	Romer	1928	Chordata	33815	Osteichthyes	34881	Cotylosauria	56749	Sphenacodontidae	38901	38904	NA	NA	NA	specimens	-99.23333	33.755833	Indian Creek, 35 (Arroyo Formation)	NA	Locality 35 (Romer 1928), Cacops bone bed, faunal Zone 4, Lower Clear Fork Group, Texas red-beds, redbeds	US	Texas	Baylor	based on nearby landmark	seconds	local area	"about 5 miles west of the Vernon road in the valley of the Wichita, not far from Indian Creek." (Williston 1911) \n\n"collections are mainly from the region near its mouth [Lower Clear Fork]." See detailed locality map in Romer 1928. " Zone 4. Lower Clear Fork. Lat long is for Kemp Lake near today's mouth of Indian Creek. Numbered "35" with taxonomic list and on map, but is incorrectly numbered …	gp_mid	-28.95	1.77	101	US		Arroyo	Clear Fork
296069	occ	NA		28264		Edaphosaurus sp.	genus	38911		Edaphosaurus	NA	genus	38911	Romer	1928	Chordata	33815	Osteichthyes	34881	Cotylosauria	56749	Edaphosauridae	38910	38911	NA	NA	NA	specimens	-99.23333	33.755833	Indian Creek, 35 (Arroyo Formation)	NA	Locality 35 (Romer 1928), Cacops bone bed, faunal Zone 4, Lower Clear Fork Group, Texas red-beds, redbeds	US	Texas	Baylor	based on nearby landmark	seconds	local area	"about 5 miles west of the Vernon road in the valley of the Wichita, not far from Indian Creek." (Williston 1911) \n\n"collections are mainly from the region near its mouth [Lower Clear Fork]." See detailed locality map in Romer 1928. " Zone 4. Lower Clear Fork. Lat long is for Kemp Lake near today's mouth of Indian Creek. Numbered "35" with taxonomic list and on map, but is incorrectly numbered …	gp_mid	-28.95	1.77	101	US		Arroyo	Clear Fork
296070	occ	NA		28264		n. gen. Casea n. sp. broilii	species	113850		Casea broilii	NA	species	113850	Williston	1910	Chordata	33815	Osteichthyes	34881	Cotylosauria	56749	Caseidae	38913	38915	NA	NA	NA	individuals	-99.23333	33.755833	Indian Creek, 35 (Arroyo Formation)	NA	Locality 35 (Romer 1928), Cacops bone bed, faunal Zone 4, Lower Clear Fork Group, Texas red-beds, redbeds	US	Texas	Baylor	based on nearby landmark	seconds	local area	"about 5 miles west of the Vernon road in the valley of the Wichita, not far from Indian Creek." (Williston 1911) \n\n"collections are mainly from the region near its mouth [Lower Clear Fork]." See detailed locality map in Romer 1928. " Zone 4. Lower Clear Fork. Lat long is for Kemp Lake near today's mouth of Indian Creek. Numbered "35" with taxonomic list and on map, but is incorrectly numbered …	gp_mid	-28.95	1.77	101	US		Arroyo	Clear Fork
296071	occ	NA		28261		Eryops sp.	genus	37011		Eryops	NA	genus	37011	Romer	1928	Chordata	33815	Osteichthyes	34881	Temnospondyli	36320	Eryopidae	37007	37011	NA	NA	NA	specimens	-99.144997	33.755001	Pony Creek, 36 (Arroyo Formation)	NA	Locality 36 (Romer 1928), faunal Zone 4, Lower Clear Fork Group, Texas red-beds, redbeds	US	Texas	Baylor	based on nearby landmark	seconds	outcrop	"A tributary of the Big Wichita on the south side, north of Seymour; the collections were made near the head of the creek.." See detailed locality map in Romer 1928. "Zone 4. Lower Clear Fork. Lat long is for Kemp Lake. Numbered "36" with taxonomic list and on map, but is incorrectly numbered "35" in text.	gp_mid	-28.88	1.73	101	US		Arroyo	Clear Fork
296072	occ	NA		28261		Diplocaulus sp.	genus	37264		Diplocaulus	NA	genus	37264	Romer	1928	Chordata	33815	Osteichthyes	34881		NA	Diplocaulidae	142457	37264	NA	NA	NA	specimens	-99.144997	33.755001	Pony Creek, 36 (Arroyo Formation)	NA	Locality 36 (Romer 1928), faunal Zone 4, Lower Clear Fork Group, Texas red-beds, redbeds	US	Texas	Baylor	based on nearby landmark	seconds	outcrop	"A tributary of the Big Wichita on the south side, north of Seymour; the collections were made near the head of the creek.." See detailed locality map in Romer 1928. "Zone 4. Lower Clear Fork. Lat long is for Kemp Lake. Numbered "36" with taxonomic list and on map, but is incorrectly numbered "35" in text.	gp_mid	-28.88	1.73	101	US		Arroyo	Clear Fork
296073	occ	NA		28261		Captorhinus sp.	genus	37497		Captorhinus	NA	genus	37497	Romer	1928	Chordata	33815	Reptilia	36322		NA	Captorhinidae	37495	37497	NA	NA	NA	specimens	-99.144997	33.755001	Pony Creek, 36 (Arroyo Formation)	NA	Locality 36 (Romer 1928), faunal Zone 4, Lower Clear Fork Group, Texas red-beds, redbeds	US	Texas	Baylor	based on nearby landmark	seconds	outcrop	"A tributary of the Big Wichita on the south side, north of Seymour; the collections were made near the head of the creek.." See detailed locality map in Romer 1928. "Zone 4. Lower Clear Fork. Lat long is for Kemp Lake. Numbered "36" with taxonomic list and on map, but is incorrectly numbered "35" in text.	gp_mid	-28.88	1.73	101	US		Arroyo	Clear Fork
296074	occ	NA	R	28261		Labidosaurus sp.	genus	37501		Labidosaurus	NA	genus	37501	Romer	1928	Chordata	33815	Reptilia	36322		NA	Captorhinidae	37495	37501	NA	NA	NA	individuals	-99.144997	33.755001	Pony Creek, 36 (Arroyo Formation)	NA	Locality 36 (Romer 1928), faunal Zone 4, Lower Clear Fork Group, Texas red-beds, redbeds	US	Texas	Baylor	based on nearby landmark	seconds	outcrop	"A tributary of the Big Wichita on the south side, north of Seymour; the collections were made near the head of the creek.." See detailed locality map in Romer 1928. "Zone 4. Lower Clear Fork. Lat long is for Kemp Lake. Numbered "36" with taxonomic list and on map, but is incorrectly numbered "35" in text.	gp_mid	-28.88	1.73	101	US		Arroyo	Clear Fork
296074	occ	21137		28261		Labidosaurus hamatus	species	134918		Labidosaurus hamatus	NA	species	134856	Seltin	1959	Chordata	33815	Reptilia	36322		NA	Captorhinidae	37495	37501	NA	NA	NA	individuals	-99.144997	33.755001	Pony Creek, 36 (Arroyo Formation)	NA	Locality 36 (Romer 1928), faunal Zone 4, Lower Clear Fork Group, Texas red-beds, redbeds	US	Texas	Baylor	based on nearby landmark	seconds	outcrop	"A tributary of the Big Wichita on the south side, north of Seymour; the collections were made near the head of the creek.." See detailed locality map in Romer 1928. "Zone 4. Lower Clear Fork. Lat long is for Kemp Lake. Numbered "36" with taxonomic list and on map, but is incorrectly numbered "35" in text.	gp_mid	-28.88	1.73	101	US		Arroyo	Clear Fork
296075	occ	NA		28261		Theropleura sp.	genus	138047	subjective synonym of	Ophiacodon	NA	genus	38888	Romer	1928	Chordata	33815	Osteichthyes	34881	Cotylosauria	56749	Ophiacodontidae	38884	38888	NA	NA	NA	specimens	-99.144997	33.755001	Pony Creek, 36 (Arroyo Formation)	NA	Locality 36 (Romer 1928), faunal Zone 4, Lower Clear Fork Group, Texas red-beds, redbeds	US	Texas	Baylor	based on nearby landmark	seconds	outcrop	"A tributary of the Big Wichita on the south side, north of Seymour; the collections were made near the head of the creek.." See detailed locality map in Romer 1928. "Zone 4. Lower Clear Fork. Lat long is for Kemp Lake. Numbered "36" with taxonomic list and on map, but is incorrectly numbered "35" in text.	gp_mid	-28.88	1.73	101	US		Arroyo	Clear Fork
296076	occ	NA		28261		Dimetrodon sp.	genus	38904		Dimetrodon	NA	genus	38904	Romer	1928	Chordata	33815	Osteichthyes	34881	Cotylosauria	56749	Sphenacodontidae	38901	38904	NA	NA	NA	specimens	-99.144997	33.755001	Pony Creek, 36 (Arroyo Formation)	NA	Locality 36 (Romer 1928), faunal Zone 4, Lower Clear Fork Group, Texas red-beds, redbeds	US	Texas	Baylor	based on nearby landmark	seconds	outcrop	"A tributary of the Big Wichita on the south side, north of Seymour; the collections were made near the head of the creek.." See detailed locality map in Romer 1928. "Zone 4. Lower Clear Fork. Lat long is for Kemp Lake. Numbered "36" with taxonomic list and on map, but is incorrectly numbered "35" in text.	gp_mid	-28.88	1.73	101	US		Arroyo	Clear Fork
296077	occ	NA		28266		Dissorophus sp.	genus	37027		Dissorophus	NA	genus	37027	Romer	1928	Chordata	33815	Osteichthyes	34881	Temnospondyli	36320	Dissorophidae	37017	37027	NA	NA	NA	specimens	-99.144997	33.755001	Gray's Creek, 37 (Arroyo Formation)	NA	Locality 37 (Romer 1928), Craddock's ranch, faunal Zone 4, Lower Clear Fork Group, Texas red-beds, redbeds	US	Texas	Baylor	based on nearby landmark	seconds	local area	"About seven miles north and somewhat west of Seymour lies Craddock's ranch, an area of 6 square miles, drained by Gray's Creek on the east and Brush Creek on the west. Numerous "breaks" are present in this region.." See detailed locality map in Romer 1928. " Zone 4. Lower Clear Fork. Lat long is for Kemp Lake.	gp_mid	-28.88	1.73	101	US		Arroyo	Clear Fork
296078	occ	NA		28266		Diplocaulus sp.	genus	37264		Diplocaulus	NA	genus	37264	Romer	1928	Chordata	33815	Osteichthyes	34881		NA	Diplocaulidae	142457	37264	NA	NA	NA	specimens	-99.144997	33.755001	Gray's Creek, 37 (Arroyo Formation)	NA	Locality 37 (Romer 1928), Craddock's ranch, faunal Zone 4, Lower Clear Fork Group, Texas red-beds, redbeds	US	Texas	Baylor	based on nearby landmark	seconds	local area	"About seven miles north and somewhat west of Seymour lies Craddock's ranch, an area of 6 square miles, drained by Gray's Creek on the east and Brush Creek on the west. Numerous "breaks" are present in this region.." See detailed locality map in Romer 1928. " Zone 4. Lower Clear Fork. Lat long is for Kemp Lake.	gp_mid	-28.88	1.73	101	US		Arroyo	Clear Fork
296079	occ	NA		28266		n. gen. Otocoelus n. sp. testudineus	species	138239	subjective synonym of	Dissorophus multicinctus	NA	species	255227	Romer	1928	Chordata	33815	Osteichthyes	34881	Temnospondyli	36320	Dissorophidae	37017	37027	NA	NA	NA		-99.144997	33.755001	Gray's Creek, 37 (Arroyo Formation)	NA	Locality 37 (Romer 1928), Craddock's ranch, faunal Zone 4, Lower Clear Fork Group, Texas red-beds, redbeds	US	Texas	Baylor	based on nearby landmark	seconds	local area	"About seven miles north and somewhat west of Seymour lies Craddock's ranch, an area of 6 square miles, drained by Gray's Creek on the east and Brush Creek on the west. Numerous "breaks" are present in this region.." See detailed locality map in Romer 1928. " Zone 4. Lower Clear Fork. Lat long is for Kemp Lake.	gp_mid	-28.88	1.73	101	US		Arroyo	Clear Fork
296080	occ	NA		28266		Seymouria sp.	genus	37223		Seymouria	NA	genus	37223	Romer	1928	Chordata	33815	Osteichthyes	34881		NA	Seymouriidae	37219	37223	NA	NA	NA	specimens	-99.144997	33.755001	Gray's Creek, 37 (Arroyo Formation)	NA	Locality 37 (Romer 1928), Craddock's ranch, faunal Zone 4, Lower Clear Fork Group, Texas red-beds, redbeds	US	Texas	Baylor	based on nearby landmark	seconds	local area	"About seven miles north and somewhat west of Seymour lies Craddock's ranch, an area of 6 square miles, drained by Gray's Creek on the east and Brush Creek on the west. Numerous "breaks" are present in this region.." See detailed locality map in Romer 1928. " Zone 4. Lower Clear Fork. Lat long is for Kemp Lake.	gp_mid	-28.88	1.73	101	US		Arroyo	Clear Fork
296081	occ	NA		28266		n. gen. Conodectes n. sp. favosus	species	138237	subjective synonym of	Seymouria baylorensis	NA	species	137488	Romer	1928	Chordata	33815	Osteichthyes	34881		NA	Seymouriidae	37219	37223	NA	NA	NA		-99.144997	33.755001	Gray's Creek, 37 (Arroyo Formation)	NA	Locality 37 (Romer 1928), Craddock's ranch, faunal Zone 4, Lower Clear Fork Group, Texas red-beds, redbeds	US	Texas	Baylor	based on nearby landmark	seconds	local area	"About seven miles north and somewhat west of Seymour lies Craddock's ranch, an area of 6 square miles, drained by Gray's Creek on the east and Brush Creek on the west. Numerous "breaks" are present in this region.." See detailed locality map in Romer 1928. " Zone 4. Lower Clear Fork. Lat long is for Kemp Lake.	gp_mid	-28.88	1.73	101	US		Arroyo	Clear Fork
296082	occ	NA		28267		Eryops sp.	genus	37011		Eryops	NA	genus	37011	Romer	1928	Chordata	33815	Osteichthyes	34881	Temnospondyli	36320	Eryopidae	37007	37011	NA	NA	NA		-99.26667	33.700001	Craddock Bonebed, Brush Creek, 38 (Arroyo Formation)	NA	Locality 38 (Romer 1928), Craddock's ranch, Craddock bone bed, Brushy Creek, Bushy Creek, faunal Zone 4, Lower Clear Fork Group, Texas red-beds, redbeds	US	Texas	Baylor	based on nearby landmark	minutes	local area	"About seven miles north and somewhat west of Seymour lies Craddock's ranch, an area of 6 square miles, drained by Gray's Creek on the east and Brush Creek on the west. Numerous "breaks" are present in this region.." See detailed locality map in Romer 1928. " Zone 4. Lower Clear Fork. Lat long is for area south of Kemp Lake between Brushy Creek and Gray Creek.	gp_mid	-29	1.73	101	US		Arroyo	Clear Fork
296083	occ	NA		28267		Aspidosaurus ? n. sp. peltatus	species	345924	nomen dubium	Dissorophidae	NA	family	37017	Williston	1911	Chordata	33815	Osteichthyes	34881	Temnospondyli	36320	Dissorophidae	37017	NA	NA	NA	NA		-99.26667	33.700001	Craddock Bonebed, Brush Creek, 38 (Arroyo Formation)	NA	Locality 38 (Romer 1928), Craddock's ranch, Craddock bone bed, Brushy Creek, Bushy Creek, faunal Zone 4, Lower Clear Fork Group, Texas red-beds, redbeds	US	Texas	Baylor	based on nearby landmark	minutes	local area	"About seven miles north and somewhat west of Seymour lies Craddock's ranch, an area of 6 square miles, drained by Gray's Creek on the east and Brush Creek on the west. Numerous "breaks" are present in this region.." See detailed locality map in Romer 1928. " Zone 4. Lower Clear Fork. Lat long is for area south of Kemp Lake between Brushy Creek and Gray Creek.	gp_mid	-29	1.73	101	US		Arroyo	Clear Fork
296084	occ	NA		28267		Broiliellus n. sp. peltatus	species	345925	nomen dubium	Dissorophidae	NA	family	37017	Romer	1928	Chordata	33815	Osteichthyes	34881	Temnospondyli	36320	Dissorophidae	37017	NA	NA	NA	NA		-99.26667	33.700001	Craddock Bonebed, Brush Creek, 38 (Arroyo Formation)	NA	Locality 38 (Romer 1928), Craddock's ranch, Craddock bone bed, Brushy Creek, Bushy Creek, faunal Zone 4, Lower Clear Fork Group, Texas red-beds, redbeds	US	Texas	Baylor	based on nearby landmark	minutes	local area	"About seven miles north and somewhat west of Seymour lies Craddock's ranch, an area of 6 square miles, drained by Gray's Creek on the east and Brush Creek on the west. Numerous "breaks" are present in this region.." See detailed locality map in Romer 1928. " Zone 4. Lower Clear Fork. Lat long is for area south of Kemp Lake between Brushy Creek and Gray Creek.	gp_mid	-29	1.73	101	US		Arroyo	Clear Fork
296085	occ	NA		28267		Dissorophidae indet.	family	37017		Dissorophidae	NA	family	37017	Romer	1928	Chordata	33815	Osteichthyes	34881	Temnospondyli	36320	Dissorophidae	37017	NA	NA	NA	NA		-99.26667	33.700001	Craddock Bonebed, Brush Creek, 38 (Arroyo Formation)	NA	Locality 38 (Romer 1928), Craddock's ranch, Craddock bone bed, Brushy Creek, Bushy Creek, faunal Zone 4, Lower Clear Fork Group, Texas red-beds, redbeds	US	Texas	Baylor	based on nearby landmark	minutes	local area	"About seven miles north and somewhat west of Seymour lies Craddock's ranch, an area of 6 square miles, drained by Gray's Creek on the east and Brush Creek on the west. Numerous "breaks" are present in this region.." See detailed locality map in Romer 1928. " Zone 4. Lower Clear Fork. Lat long is for area south of Kemp Lake between Brushy Creek and Gray Creek.	gp_mid	-29	1.73	101	US		Arroyo	Clear Fork
296086	occ	NA		28267		Zatrachys sp.	genus	37056		Zatrachys	NA	genus	37056	Romer	1928	Chordata	33815	Osteichthyes	34881	Temnospondyli	36320	Zatracheidae	37053	37056	NA	NA	NA		-99.26667	33.700001	Craddock Bonebed, Brush Creek, 38 (Arroyo Formation)	NA	Locality 38 (Romer 1928), Craddock's ranch, Craddock bone bed, Brushy Creek, Bushy Creek, faunal Zone 4, Lower Clear Fork Group, Texas red-beds, redbeds	US	Texas	Baylor	based on nearby landmark	minutes	local area	"About seven miles north and somewhat west of Seymour lies Craddock's ranch, an area of 6 square miles, drained by Gray's Creek on the east and Brush Creek on the west. Numerous "breaks" are present in this region.." See detailed locality map in Romer 1928. " Zone 4. Lower Clear Fork. Lat long is for area south of Kemp Lake between Brushy Creek and Gray Creek.	gp_mid	-29	1.73	101	US		Arroyo	Clear Fork
296087	occ	NA		28267		Trimerorhachis sp.	genus	36991		Trimerorhachis	NA	genus	36991	Williston	1911	Chordata	33815	Osteichthyes	34881	Temnospondyli	36320	Trimerorhachidae	36985	36991	NA	NA	NA		-99.26667	33.700001	Craddock Bonebed, Brush Creek, 38 (Arroyo Formation)	NA	Locality 38 (Romer 1928), Craddock's ranch, Craddock bone bed, Brushy Creek, Bushy Creek, faunal Zone 4, Lower Clear Fork Group, Texas red-beds, redbeds	US	Texas	Baylor	based on nearby landmark	minutes	local area	"About seven miles north and somewhat west of Seymour lies Craddock's ranch, an area of 6 square miles, drained by Gray's Creek on the east and Brush Creek on the west. Numerous "breaks" are present in this region.." See detailed locality map in Romer 1928. " Zone 4. Lower Clear Fork. Lat long is for area south of Kemp Lake between Brushy Creek and Gray Creek.	gp_mid	-29	1.73	101	US		Arroyo	Clear Fork
296088	occ	NA		28267		Diplocaulus magnicornis	species	81712		Diplocaulus magnicornis	NA	species	81712	Williston	1911	Chordata	33815	Osteichthyes	34881		NA	Diplocaulidae	142457	37264	NA	NA	NA	specimens	-99.26667	33.700001	Craddock Bonebed, Brush Creek, 38 (Arroyo Formation)	NA	Locality 38 (Romer 1928), Craddock's ranch, Craddock bone bed, Brushy Creek, Bushy Creek, faunal Zone 4, Lower Clear Fork Group, Texas red-beds, redbeds	US	Texas	Baylor	based on nearby landmark	minutes	local area	"About seven miles north and somewhat west of Seymour lies Craddock's ranch, an area of 6 square miles, drained by Gray's Creek on the east and Brush Creek on the west. Numerous "breaks" are present in this region.." See detailed locality map in Romer 1928. " Zone 4. Lower Clear Fork. Lat long is for area south of Kemp Lake between Brushy Creek and Gray Creek.	gp_mid	-29	1.73	101	US		Arroyo	Clear Fork
296089	occ	NA		28267		n. gen. Platyops n. sp. parvus	species	142455	subjective synonym of	Diplocaulus magnicornis	NA	species	81712	Romer	1928	Chordata	33815	Osteichthyes	34881		NA	Diplocaulidae	142457	37264	NA	NA	NA	individuals	-99.26667	33.700001	Craddock Bonebed, Brush Creek, 38 (Arroyo Formation)	NA	Locality 38 (Romer 1928), Craddock's ranch, Craddock bone bed, Brushy Creek, Bushy Creek, faunal Zone 4, Lower Clear Fork Group, Texas red-beds, redbeds	US	Texas	Baylor	based on nearby landmark	minutes	local area	"About seven miles north and somewhat west of Seymour lies Craddock's ranch, an area of 6 square miles, drained by Gray's Creek on the east and Brush Creek on the west. Numerous "breaks" are present in this region.." See detailed locality map in Romer 1928. " Zone 4. Lower Clear Fork. Lat long is for area south of Kemp Lake between Brushy Creek and Gray Creek.	gp_mid	-29	1.73	101	US		Arroyo	Clear Fork
296090	occ	NA		28267		Lysorophus sp.	genus	37322		Lysorophus	NA	genus	37322	Romer	1928	Chordata	33815	Osteichthyes	34881	Lysorophia	37319		NA	37322	NA	NA	NA		-99.26667	33.700001	Craddock Bonebed, Brush Creek, 38 (Arroyo Formation)	NA	Locality 38 (Romer 1928), Craddock's ranch, Craddock bone bed, Brushy Creek, Bushy Creek, faunal Zone 4, Lower Clear Fork Group, Texas red-beds, redbeds	US	Texas	Baylor	based on nearby landmark	minutes	local area	"About seven miles north and somewhat west of Seymour lies Craddock's ranch, an area of 6 square miles, drained by Gray's Creek on the east and Brush Creek on the west. Numerous "breaks" are present in this region.." See detailed locality map in Romer 1928. " Zone 4. Lower Clear Fork. Lat long is for area south of Kemp Lake between Brushy Creek and Gray Creek.	gp_mid	-29	1.73	101	US		Arroyo	Clear Fork
296092	occ	NA		28267		Seymouria sp.	genus	37223		Seymouria	NA	genus	37223	Williston	1911	Chordata	33815	Osteichthyes	34881		NA	Seymouriidae	37219	37223	NA	NA	NA		-99.26667	33.700001	Craddock Bonebed, Brush Creek, 38 (Arroyo Formation)	NA	Locality 38 (Romer 1928), Craddock's ranch, Craddock bone bed, Brushy Creek, Bushy Creek, faunal Zone 4, Lower Clear Fork Group, Texas red-beds, redbeds	US	Texas	Baylor	based on nearby landmark	minutes	local area	"About seven miles north and somewhat west of Seymour lies Craddock's ranch, an area of 6 square miles, drained by Gray's Creek on the east and Brush Creek on the west. Numerous "breaks" are present in this region.." See detailed locality map in Romer 1928. " Zone 4. Lower Clear Fork. Lat long is for area south of Kemp Lake between Brushy Creek and Gray Creek.	gp_mid	-29	1.73	101	US		Arroyo	Clear Fork
296093	occ	NA		28267		Diadectes sp.	genus	37247		Diadectes	NA	genus	37247	Williston	1911	Chordata	33815	Osteichthyes	34881	Cotylosauria	56749	Diadectidae	37246	37247	NA	NA	NA		-99.26667	33.700001	Craddock Bonebed, Brush Creek, 38 (Arroyo Formation)	NA	Locality 38 (Romer 1928), Craddock's ranch, Craddock bone bed, Brushy Creek, Bushy Creek, faunal Zone 4, Lower Clear Fork Group, Texas red-beds, redbeds	US	Texas	Baylor	based on nearby landmark	minutes	local area	"About seven miles north and somewhat west of Seymour lies Craddock's ranch, an area of 6 square miles, drained by Gray's Creek on the east and Brush Creek on the west. Numerous "breaks" are present in this region.." See detailed locality map in Romer 1928. " Zone 4. Lower Clear Fork. Lat long is for area south of Kemp Lake between Brushy Creek and Gray Creek.	gp_mid	-29	1.73	101	US		Arroyo	Clear Fork
296094	occ	NA		28267		Edaphosaurus sp.	genus	38911		Edaphosaurus	NA	genus	38911	Romer	1928	Chordata	33815	Osteichthyes	34881	Cotylosauria	56749	Edaphosauridae	38910	38911	NA	NA	NA		-99.26667	33.700001	Craddock Bonebed, Brush Creek, 38 (Arroyo Formation)	NA	Locality 38 (Romer 1928), Craddock's ranch, Craddock bone bed, Brushy Creek, Bushy Creek, faunal Zone 4, Lower Clear Fork Group, Texas red-beds, redbeds	US	Texas	Baylor	based on nearby landmark	minutes	local area	"About seven miles north and somewhat west of Seymour lies Craddock's ranch, an area of 6 square miles, drained by Gray's Creek on the east and Brush Creek on the west. Numerous "breaks" are present in this region.." See detailed locality map in Romer 1928. " Zone 4. Lower Clear Fork. Lat long is for area south of Kemp Lake between Brushy Creek and Gray Creek.	gp_mid	-29	1.73	101	US		Arroyo	Clear Fork
296095	occ	NA		28267		Theropleura sp.	genus	138047	subjective synonym of	Ophiacodon	NA	genus	38888	Romer	1928	Chordata	33815	Osteichthyes	34881	Cotylosauria	56749	Ophiacodontidae	38884	38888	NA	NA	NA		-99.26667	33.700001	Craddock Bonebed, Brush Creek, 38 (Arroyo Formation)	NA	Locality 38 (Romer 1928), Craddock's ranch, Craddock bone bed, Brushy Creek, Bushy Creek, faunal Zone 4, Lower Clear Fork Group, Texas red-beds, redbeds	US	Texas	Baylor	based on nearby landmark	minutes	local area	"About seven miles north and somewhat west of Seymour lies Craddock's ranch, an area of 6 square miles, drained by Gray's Creek on the east and Brush Creek on the west. Numerous "breaks" are present in this region.." See detailed locality map in Romer 1928. " Zone 4. Lower Clear Fork. Lat long is for area south of Kemp Lake between Brushy Creek and Gray Creek.	gp_mid	-29	1.73	101	US		Arroyo	Clear Fork
296096	occ	NA		28267		Dimetrodon incisivus	species	54986	subjective synonym of	Dimetrodon limbatus	NA	species	70401	Williston	1911	Chordata	33815	Osteichthyes	34881	Cotylosauria	56749	Sphenacodontidae	38901	38904	NA	NA	NA		-99.26667	33.700001	Craddock Bonebed, Brush Creek, 38 (Arroyo Formation)	NA	Locality 38 (Romer 1928), Craddock's ranch, Craddock bone bed, Brushy Creek, Bushy Creek, faunal Zone 4, Lower Clear Fork Group, Texas red-beds, redbeds	US	Texas	Baylor	based on nearby landmark	minutes	local area	"About seven miles north and somewhat west of Seymour lies Craddock's ranch, an area of 6 square miles, drained by Gray's Creek on the east and Brush Creek on the west. Numerous "breaks" are present in this region.." See detailed locality map in Romer 1928. " Zone 4. Lower Clear Fork. Lat long is for area south of Kemp Lake between Brushy Creek and Gray Creek.	gp_mid	-29	1.73	101	US		Arroyo	Clear Fork
296097	occ	NA		28267		Dimetrodon gigas	species	138120	subjective synonym of	Eryops megacephalus	NA	species	70397	Williston	1911	Chordata	33815	Osteichthyes	34881	Temnospondyli	36320	Eryopidae	37007	37011	NA	NA	NA		-99.26667	33.700001	Craddock Bonebed, Brush Creek, 38 (Arroyo Formation)	NA	Locality 38 (Romer 1928), Craddock's ranch, Craddock bone bed, Brushy Creek, Bushy Creek, faunal Zone 4, Lower Clear Fork Group, Texas red-beds, redbeds	US	Texas	Baylor	based on nearby landmark	minutes	local area	"About seven miles north and somewhat west of Seymour lies Craddock's ranch, an area of 6 square miles, drained by Gray's Creek on the east and Brush Creek on the west. Numerous "breaks" are present in this region.." See detailed locality map in Romer 1928. " Zone 4. Lower Clear Fork. Lat long is for area south of Kemp Lake between Brushy Creek and Gray Creek.	gp_mid	-29	1.73	101	US		Arroyo	Clear Fork
296098	occ	NA		28267		n. gen. Trispondylus n. sp. texensis	species	113851	recombined as	Trichasaurus texensis	NA	species	113851	Romer	1928	Chordata	33815	Osteichthyes	34881	Cotylosauria	56749	Caseidae	38913	38932	NA	NA	NA		-99.26667	33.700001	Craddock Bonebed, Brush Creek, 38 (Arroyo Formation)	NA	Locality 38 (Romer 1928), Craddock's ranch, Craddock bone bed, Brushy Creek, Bushy Creek, faunal Zone 4, Lower Clear Fork Group, Texas red-beds, redbeds	US	Texas	Baylor	based on nearby landmark	minutes	local area	"About seven miles north and somewhat west of Seymour lies Craddock's ranch, an area of 6 square miles, drained by Gray's Creek on the east and Brush Creek on the west. Numerous "breaks" are present in this region.." See detailed locality map in Romer 1928. " Zone 4. Lower Clear Fork. Lat long is for area south of Kemp Lake between Brushy Creek and Gray Creek.	gp_mid	-29	1.73	101	US		Arroyo	Clear Fork
296099	occ	NA		28267		Bolosaurus sp.	genus	37511		Bolosaurus	NA	genus	37511	Romer	1928	Chordata	33815	Reptilia	36322		NA	Bolosauridae	37510	37511	NA	NA	NA		-99.26667	33.700001	Craddock Bonebed, Brush Creek, 38 (Arroyo Formation)	NA	Locality 38 (Romer 1928), Craddock's ranch, Craddock bone bed, Brushy Creek, Bushy Creek, faunal Zone 4, Lower Clear Fork Group, Texas red-beds, redbeds	US	Texas	Baylor	based on nearby landmark	minutes	local area	"About seven miles north and somewhat west of Seymour lies Craddock's ranch, an area of 6 square miles, drained by Gray's Creek on the east and Brush Creek on the west. Numerous "breaks" are present in this region.." See detailed locality map in Romer 1928. " Zone 4. Lower Clear Fork. Lat long is for area south of Kemp Lake between Brushy Creek and Gray Creek.	gp_mid	-29	1.73	101	US		Arroyo	Clear Fork
296100	occ	NA		28267		n. gen. Araeoscelis n. sp. gracilis	species	113849		Araeoscelis gracilis	NA	species	113849	Vaughn	1955	Chordata	33815	Reptilia	36322	Araeoscelidia	37769	Araeoscelidae	37772	37773	NA	NA	NA	individuals	-99.26667	33.700001	Craddock Bonebed, Brush Creek, 38 (Arroyo Formation)	NA	Locality 38 (Romer 1928), Craddock's ranch, Craddock bone bed, Brushy Creek, Bushy Creek, faunal Zone 4, Lower Clear Fork Group, Texas red-beds, redbeds	US	Texas	Baylor	based on nearby landmark	minutes	local area	"About seven miles north and somewhat west of Seymour lies Craddock's ranch, an area of 6 square miles, drained by Gray's Creek on the east and Brush Creek on the west. Numerous "breaks" are present in this region.." See detailed locality map in Romer 1928. " Zone 4. Lower Clear Fork. Lat long is for area south of Kemp Lake between Brushy Creek and Gray Creek.	gp_mid	-29	1.73	101	US		Arroyo	Clear Fork
296101	occ	NA		28267		n. gen. Trematops n. sp. milleri	species	137365	subjective synonym of	Acheloma cumminsi	NA	species	81713	Williston	1911	Chordata	33815	Osteichthyes	34881	Temnospondyli	36320	Trematopidae	37047	37048	NA	NA	NA	individuals	-99.26667	33.700001	Craddock Bonebed, Brush Creek, 38 (Arroyo Formation)	NA	Locality 38 (Romer 1928), Craddock's ranch, Craddock bone bed, Brushy Creek, Bushy Creek, faunal Zone 4, Lower Clear Fork Group, Texas red-beds, redbeds	US	Texas	Baylor	based on nearby landmark	minutes	local area	"About seven miles north and somewhat west of Seymour lies Craddock's ranch, an area of 6 square miles, drained by Gray's Creek on the east and Brush Creek on the west. Numerous "breaks" are present in this region.." See detailed locality map in Romer 1928. " Zone 4. Lower Clear Fork. Lat long is for area south of Kemp Lake between Brushy Creek and Gray Creek.	gp_mid	-29	1.73	101	US		Arroyo	Clear Fork
296102	occ	NA		28270		Eryops sp.	genus	37011		Eryops	NA	genus	37011	Romer	1928	Chordata	33815	Osteichthyes	34881	Temnospondyli	36320	Eryopidae	37007	37011	NA	NA	NA	specimens	-99.312775	33.714722	Hog Creek, 39 (Arroyo Formation)	NA	Locality 39 (Romer 1928), faunal Zone 4, Lower Clear Fork Group, Texas red-beds, redbeds	US	Texas	Baylor	based on nearby landmark	seconds	outcrop	"The next creek west of Brush Creek.." See detailed locality map in Romer 1928. "Zone 4. Lower Clear Fork. Lat long is for Hog Creek.	gp_mid	-29.02	1.77	101	US		Arroyo	Clear Fork
296103	occ	NA		28270		Dissorophus multicinctus	species	255227		Dissorophus multicinctus	NA	species	255227	Romer	1928	Chordata	33815	Osteichthyes	34881	Temnospondyli	36320	Dissorophidae	37017	37027	NA	NA	NA	specimens	-99.312775	33.714722	Hog Creek, 39 (Arroyo Formation)	NA	Locality 39 (Romer 1928), faunal Zone 4, Lower Clear Fork Group, Texas red-beds, redbeds	US	Texas	Baylor	based on nearby landmark	seconds	outcrop	"The next creek west of Brush Creek.." See detailed locality map in Romer 1928. "Zone 4. Lower Clear Fork. Lat long is for Hog Creek.	gp_mid	-29.02	1.77	101	US		Arroyo	Clear Fork
296104	occ	NA		28270		Trimerorhachis sp.	genus	36991		Trimerorhachis	NA	genus	36991	Romer	1928	Chordata	33815	Osteichthyes	34881	Temnospondyli	36320	Trimerorhachidae	36985	36991	NA	NA	NA	specimens	-99.312775	33.714722	Hog Creek, 39 (Arroyo Formation)	NA	Locality 39 (Romer 1928), faunal Zone 4, Lower Clear Fork Group, Texas red-beds, redbeds	US	Texas	Baylor	based on nearby landmark	seconds	outcrop	"The next creek west of Brush Creek.." See detailed locality map in Romer 1928. "Zone 4. Lower Clear Fork. Lat long is for Hog Creek.	gp_mid	-29.02	1.77	101	US		Arroyo	Clear Fork
296105	occ	NA		28270		Diplocaulus sp.	genus	37264		Diplocaulus	NA	genus	37264	Romer	1928	Chordata	33815	Osteichthyes	34881		NA	Diplocaulidae	142457	37264	NA	NA	NA	specimens	-99.312775	33.714722	Hog Creek, 39 (Arroyo Formation)	NA	Locality 39 (Romer 1928), faunal Zone 4, Lower Clear Fork Group, Texas red-beds, redbeds	US	Texas	Baylor	based on nearby landmark	seconds	outcrop	"The next creek west of Brush Creek.." See detailed locality map in Romer 1928. "Zone 4. Lower Clear Fork. Lat long is for Hog Creek.	gp_mid	-29.02	1.77	101	US		Arroyo	Clear Fork
296106	occ	NA		28270		Lysorophus sp.	genus	37322		Lysorophus	NA	genus	37322	Romer	1928	Chordata	33815	Osteichthyes	34881	Lysorophia	37319		NA	37322	NA	NA	NA	specimens	-99.312775	33.714722	Hog Creek, 39 (Arroyo Formation)	NA	Locality 39 (Romer 1928), faunal Zone 4, Lower Clear Fork Group, Texas red-beds, redbeds	US	Texas	Baylor	based on nearby landmark	seconds	outcrop	"The next creek west of Brush Creek.." See detailed locality map in Romer 1928. "Zone 4. Lower Clear Fork. Lat long is for Hog Creek.	gp_mid	-29.02	1.77	101	US		Arroyo	Clear Fork
296107	occ	NA	R	28270		Captorhinus sp.	genus	37497		Captorhinus	NA	genus	37497	Romer	1928	Chordata	33815	Reptilia	36322		NA	Captorhinidae	37495	37497	NA	NA	NA	specimens	-99.312775	33.714722	Hog Creek, 39 (Arroyo Formation)	NA	Locality 39 (Romer 1928), faunal Zone 4, Lower Clear Fork Group, Texas red-beds, redbeds	US	Texas	Baylor	based on nearby landmark	seconds	outcrop	"The next creek west of Brush Creek.." See detailed locality map in Romer 1928. "Zone 4. Lower Clear Fork. Lat long is for Hog Creek.	gp_mid	-29.02	1.77	101	US		Arroyo	Clear Fork
296107	occ	21189		28270		Captorhinus aguti	species	90718		Captorhinus aguti	NA	species	134887	Seltin	1959	Chordata	33815	Reptilia	36322		NA	Captorhinidae	37495	37497	NA	NA	NA	specimens	-99.312775	33.714722	Hog Creek, 39 (Arroyo Formation)	NA	Locality 39 (Romer 1928), faunal Zone 4, Lower Clear Fork Group, Texas red-beds, redbeds	US	Texas	Baylor	based on nearby landmark	seconds	outcrop	"The next creek west of Brush Creek.." See detailed locality map in Romer 1928. "Zone 4. Lower Clear Fork. Lat long is for Hog Creek.	gp_mid	-29.02	1.77	101	US		Arroyo	Clear Fork
296108	occ	NA		28270		Labidosaurus sp.	genus	37501		Labidosaurus	NA	genus	37501	Romer	1928	Chordata	33815	Reptilia	36322		NA	Captorhinidae	37495	37501	NA	NA	NA	specimens	-99.312775	33.714722	Hog Creek, 39 (Arroyo Formation)	NA	Locality 39 (Romer 1928), faunal Zone 4, Lower Clear Fork Group, Texas red-beds, redbeds	US	Texas	Baylor	based on nearby landmark	seconds	outcrop	"The next creek west of Brush Creek.." See detailed locality map in Romer 1928. "Zone 4. Lower Clear Fork. Lat long is for Hog Creek.	gp_mid	-29.02	1.77	101	US		Arroyo	Clear Fork
296109	occ	NA		28270		Labidosaurus hamatus	species	134918		Labidosaurus hamatus	NA	species	134856	Seltin	1959	Chordata	33815	Reptilia	36322		NA	Captorhinidae	37495	37501	NA	NA	NA	individuals	-99.312775	33.714722	Hog Creek, 39 (Arroyo Formation)	NA	Locality 39 (Romer 1928), faunal Zone 4, Lower Clear Fork Group, Texas red-beds, redbeds	US	Texas	Baylor	based on nearby landmark	seconds	outcrop	"The next creek west of Brush Creek.." See detailed locality map in Romer 1928. "Zone 4. Lower Clear Fork. Lat long is for Hog Creek.	gp_mid	-29.02	1.77	101	US		Arroyo	Clear Fork
296110	occ	NA		28270		Dimetrodon sp.	genus	38904		Dimetrodon	NA	genus	38904	Romer	1928	Chordata	33815	Osteichthyes	34881	Cotylosauria	56749	Sphenacodontidae	38901	38904	NA	NA	NA	specimens	-99.312775	33.714722	Hog Creek, 39 (Arroyo Formation)	NA	Locality 39 (Romer 1928), faunal Zone 4, Lower Clear Fork Group, Texas red-beds, redbeds	US	Texas	Baylor	based on nearby landmark	seconds	outcrop	"The next creek west of Brush Creek.." See detailed locality map in Romer 1928. "Zone 4. Lower Clear Fork. Lat long is for Hog Creek.	gp_mid	-29.02	1.77	101	US		Arroyo	Clear Fork
296111	occ	NA		28272		Eryops sp.	genus	37011		Eryops	NA	genus	37011	Romer	1928	Chordata	33815	Osteichthyes	34881	Temnospondyli	36320	Eryopidae	37007	37011	NA	NA	NA	specimens	-99.260002	33.594166	Table Top Mountain, 40 (Arroyo Formation)	NA	Locality 40 (Romer 1928), Table Top Mt., faunal Zone 4, Lower Clear Fork Group, Texas red-beds, redbeds	US	Texas	Baylor	based on nearby landmark	seconds	local area	"to the south above Craddock's ranch and Brush Creek." See detailed locality map in Romer 1928. " Zone 4. Lower Clear Fork. Lat long is for Seymour.	gp_mid	-29.05	1.64	101	US		Arroyo	Clear Fork
296112	occ	NA		28272		Trimerorhachis sp.	genus	36991		Trimerorhachis	NA	genus	36991	Romer	1928	Chordata	33815	Osteichthyes	34881	Temnospondyli	36320	Trimerorhachidae	36985	36991	NA	NA	NA	specimens	-99.260002	33.594166	Table Top Mountain, 40 (Arroyo Formation)	NA	Locality 40 (Romer 1928), Table Top Mt., faunal Zone 4, Lower Clear Fork Group, Texas red-beds, redbeds	US	Texas	Baylor	based on nearby landmark	seconds	local area	"to the south above Craddock's ranch and Brush Creek." See detailed locality map in Romer 1928. " Zone 4. Lower Clear Fork. Lat long is for Seymour.	gp_mid	-29.05	1.64	101	US		Arroyo	Clear Fork
296113	occ	NA		28272		Diplocaulus n. sp. copei	species	142459	nomen vanum	Diplocaulus	NA	genus	37264	Romer	1928	Chordata	33815	Osteichthyes	34881		NA	Diplocaulidae	142457	37264	NA	NA	NA	specimens	-99.260002	33.594166	Table Top Mountain, 40 (Arroyo Formation)	NA	Locality 40 (Romer 1928), Table Top Mt., faunal Zone 4, Lower Clear Fork Group, Texas red-beds, redbeds	US	Texas	Baylor	based on nearby landmark	seconds	local area	"to the south above Craddock's ranch and Brush Creek." See detailed locality map in Romer 1928. " Zone 4. Lower Clear Fork. Lat long is for Seymour.	gp_mid	-29.05	1.64	101	US		Arroyo	Clear Fork
296114	occ	NA		28272		Platyops sp.	genus	142454	subjective synonym of	Diplocaulus	NA	genus	37264	Romer	1928	Chordata	33815	Osteichthyes	34881		NA	Diplocaulidae	142457	37264	NA	NA	NA	specimens	-99.260002	33.594166	Table Top Mountain, 40 (Arroyo Formation)	NA	Locality 40 (Romer 1928), Table Top Mt., faunal Zone 4, Lower Clear Fork Group, Texas red-beds, redbeds	US	Texas	Baylor	based on nearby landmark	seconds	local area	"to the south above Craddock's ranch and Brush Creek." See detailed locality map in Romer 1928. " Zone 4. Lower Clear Fork. Lat long is for Seymour.	gp_mid	-29.05	1.64	101	US		Arroyo	Clear Fork
296115	occ	NA		28272		Seymouria sp.	genus	37223		Seymouria	NA	genus	37223	Romer	1928	Chordata	33815	Osteichthyes	34881		NA	Seymouriidae	37219	37223	NA	NA	NA	specimens	-99.260002	33.594166	Table Top Mountain, 40 (Arroyo Formation)	NA	Locality 40 (Romer 1928), Table Top Mt., faunal Zone 4, Lower Clear Fork Group, Texas red-beds, redbeds	US	Texas	Baylor	based on nearby landmark	seconds	local area	"to the south above Craddock's ranch and Brush Creek." See detailed locality map in Romer 1928. " Zone 4. Lower Clear Fork. Lat long is for Seymour.	gp_mid	-29.05	1.64	101	US		Arroyo	Clear Fork
296116	occ	NA		28272		Diadectes sp.	genus	37247		Diadectes	NA	genus	37247	Romer	1928	Chordata	33815	Osteichthyes	34881	Cotylosauria	56749	Diadectidae	37246	37247	NA	NA	NA	specimens	-99.260002	33.594166	Table Top Mountain, 40 (Arroyo Formation)	NA	Locality 40 (Romer 1928), Table Top Mt., faunal Zone 4, Lower Clear Fork Group, Texas red-beds, redbeds	US	Texas	Baylor	based on nearby landmark	seconds	local area	"to the south above Craddock's ranch and Brush Creek." See detailed locality map in Romer 1928. " Zone 4. Lower Clear Fork. Lat long is for Seymour.	gp_mid	-29.05	1.64	101	US		Arroyo	Clear Fork
296117	occ	NA		28272		Captorhinus sp.	genus	37497		Captorhinus	NA	genus	37497	Romer	1928	Chordata	33815	Reptilia	36322		NA	Captorhinidae	37495	37497	NA	NA	NA	specimens	-99.260002	33.594166	Table Top Mountain, 40 (Arroyo Formation)	NA	Locality 40 (Romer 1928), Table Top Mt., faunal Zone 4, Lower Clear Fork Group, Texas red-beds, redbeds	US	Texas	Baylor	based on nearby landmark	seconds	local area	"to the south above Craddock's ranch and Brush Creek." See detailed locality map in Romer 1928. " Zone 4. Lower Clear Fork. Lat long is for Seymour.	gp_mid	-29.05	1.64	101	US		Arroyo	Clear Fork
296118	occ	NA		28272		Poliosaurus sp.	genus	138052	subjective synonym of	Ophiacodon	NA	genus	38888	Romer	1928	Chordata	33815	Osteichthyes	34881	Cotylosauria	56749	Ophiacodontidae	38884	38888	NA	NA	NA	specimens	-99.260002	33.594166	Table Top Mountain, 40 (Arroyo Formation)	NA	Locality 40 (Romer 1928), Table Top Mt., faunal Zone 4, Lower Clear Fork Group, Texas red-beds, redbeds	US	Texas	Baylor	based on nearby landmark	seconds	local area	"to the south above Craddock's ranch and Brush Creek." See detailed locality map in Romer 1928. " Zone 4. Lower Clear Fork. Lat long is for Seymour.	gp_mid	-29.05	1.64	101	US		Arroyo	Clear Fork
296119	occ	NA		28272		Theropleura sp.	genus	138047	subjective synonym of	Ophiacodon	NA	genus	38888	Romer	1928	Chordata	33815	Osteichthyes	34881	Cotylosauria	56749	Ophiacodontidae	38884	38888	NA	NA	NA	specimens	-99.260002	33.594166	Table Top Mountain, 40 (Arroyo Formation)	NA	Locality 40 (Romer 1928), Table Top Mt., faunal Zone 4, Lower Clear Fork Group, Texas red-beds, redbeds	US	Texas	Baylor	based on nearby landmark	seconds	local area	"to the south above Craddock's ranch and Brush Creek." See detailed locality map in Romer 1928. " Zone 4. Lower Clear Fork. Lat long is for Seymour.	gp_mid	-29.05	1.64	101	US		Arroyo	Clear Fork
296120	occ	NA		28273		Trimerorhachis sp.	genus	36991		Trimerorhachis	NA	genus	36991	Romer	1928	Chordata	33815	Osteichthyes	34881	Temnospondyli	36320	Trimerorhachidae	36985	36991	NA	NA	NA	specimens	-99.359444	33.733055	Crooked Creek, 41 (Arroyo Formation)	NA	Locality 41 (Romer 1928), faunal Zone 4, Lower Clear Fork Group, Texas red-beds, redbeds	US	Texas	Baylor	based on nearby landmark	seconds	local area	"On the north side of the river, west of Hog Creek." See detailed locality map in Romer 1928. "Zone 4. Lower Clear Fork. Lat long is for the lower reaches of Crooked Creek, just above junction with Wichita River.	gp_mid	-29.05	1.8	101	US		Arroyo	Clear Fork
296121	occ	NA		28273		Diplocaulus sp.	genus	37264		Diplocaulus	NA	genus	37264	Romer	1928	Chordata	33815	Osteichthyes	34881		NA	Diplocaulidae	142457	37264	NA	NA	NA	specimens	-99.359444	33.733055	Crooked Creek, 41 (Arroyo Formation)	NA	Locality 41 (Romer 1928), faunal Zone 4, Lower Clear Fork Group, Texas red-beds, redbeds	US	Texas	Baylor	based on nearby landmark	seconds	local area	"On the north side of the river, west of Hog Creek." See detailed locality map in Romer 1928. "Zone 4. Lower Clear Fork. Lat long is for the lower reaches of Crooked Creek, just above junction with Wichita River.	gp_mid	-29.05	1.8	101	US		Arroyo	Clear Fork
296122	occ	NA		28273		Diadectes sp.	genus	37247		Diadectes	NA	genus	37247	Romer	1928	Chordata	33815	Osteichthyes	34881	Cotylosauria	56749	Diadectidae	37246	37247	NA	NA	NA	specimens	-99.359444	33.733055	Crooked Creek, 41 (Arroyo Formation)	NA	Locality 41 (Romer 1928), faunal Zone 4, Lower Clear Fork Group, Texas red-beds, redbeds	US	Texas	Baylor	based on nearby landmark	seconds	local area	"On the north side of the river, west of Hog Creek." See detailed locality map in Romer 1928. "Zone 4. Lower Clear Fork. Lat long is for the lower reaches of Crooked Creek, just above junction with Wichita River.	gp_mid	-29.05	1.8	101	US		Arroyo	Clear Fork
296123	occ	NA		28273		Theropleura sp.	genus	138047	subjective synonym of	Ophiacodon	NA	genus	38888	Romer	1928	Chordata	33815	Osteichthyes	34881	Cotylosauria	56749	Ophiacodontidae	38884	38888	NA	NA	NA	specimens	-99.359444	33.733055	Crooked Creek, 41 (Arroyo Formation)	NA	Locality 41 (Romer 1928), faunal Zone 4, Lower Clear Fork Group, Texas red-beds, redbeds	US	Texas	Baylor	based on nearby landmark	seconds	local area	"On the north side of the river, west of Hog Creek." See detailed locality map in Romer 1928. "Zone 4. Lower Clear Fork. Lat long is for the lower reaches of Crooked Creek, just above junction with Wichita River.	gp_mid	-29.05	1.8	101	US		Arroyo	Clear Fork
296128	occ	NA		28275		Zatrachys sp.	genus	37056		Zatrachys	NA	genus	37056	Romer	1928	Chordata	33815	Osteichthyes	34881	Temnospondyli	36320	Zatracheidae	37053	37056	NA	NA	NA	specimens	-99.195557	33.973057	Beaver Creek, 42 (Arroyo Formation)	NA	Locality 42 (Romer 1928), Beaver Creek Wilbarger County, faunal Zone 4, Lower Clear Fork Group, Texas red-beds, redbeds	US	Texas	Wilbarger	based on nearby landmark	seconds	outcrop	"The upper reaches of the stream have yielded a few remains." See detailed locality map in Romer 1928. "Zone 4. Lower Clear Fork. Lat long is for Beaver Creek.	gp_mid	-28.81	1.94	101	US		Arroyo	Clear Fork
296129	occ	NA		28275		n. gen. Diadectoides n. sp. cretin	species	321001	subjective synonym of	Diadectes tenuitectes	NA	species	137873	Romer	1928	Chordata	33815	Osteichthyes	34881	Cotylosauria	56749	Diadectidae	37246	37247	NA	NA	NA	specimens	-99.195557	33.973057	Beaver Creek, 42 (Arroyo Formation)	NA	Locality 42 (Romer 1928), Beaver Creek Wilbarger County, faunal Zone 4, Lower Clear Fork Group, Texas red-beds, redbeds	US	Texas	Wilbarger	based on nearby landmark	seconds	outcrop	"The upper reaches of the stream have yielded a few remains." See detailed locality map in Romer 1928. "Zone 4. Lower Clear Fork. Lat long is for Beaver Creek.	gp_mid	-28.81	1.94	101	US		Arroyo	Clear Fork
296130	occ	NA		28275		Theropleura n. sp. grandis	species	138059	recombined as	Dimetrodon grandis	NA	species	138059	Romer	1928	Chordata	33815	Osteichthyes	34881	Cotylosauria	56749	Sphenacodontidae	38901	38904	NA	NA	NA	specimens	-99.195557	33.973057	Beaver Creek, 42 (Arroyo Formation)	NA	Locality 42 (Romer 1928), Beaver Creek Wilbarger County, faunal Zone 4, Lower Clear Fork Group, Texas red-beds, redbeds	US	Texas	Wilbarger	based on nearby landmark	seconds	outcrop	"The upper reaches of the stream have yielded a few remains." See detailed locality map in Romer 1928. "Zone 4. Lower Clear Fork. Lat long is for Beaver Creek.	gp_mid	-28.81	1.94	101	US		Arroyo	Clear Fork
296131	occ	NA		28275		Dimetrodon sp.	genus	38904		Dimetrodon	NA	genus	38904	Romer	1928	Chordata	33815	Osteichthyes	34881	Cotylosauria	56749	Sphenacodontidae	38901	38904	NA	NA	NA	specimens	-99.195557	33.973057	Beaver Creek, 42 (Arroyo Formation)	NA	Locality 42 (Romer 1928), Beaver Creek Wilbarger County, faunal Zone 4, Lower Clear Fork Group, Texas red-beds, redbeds	US	Texas	Wilbarger	based on nearby landmark	seconds	outcrop	"The upper reaches of the stream have yielded a few remains." See detailed locality map in Romer 1928. "Zone 4. Lower Clear Fork. Lat long is for Beaver Creek.	gp_mid	-28.81	1.94	101	US		Arroyo	Clear Fork
296132	occ	NA		28275		n. gen. Bathyglyptus n. sp. theodori	species	165041		Bathyglyptus theodori	NA	species	165041	Romer	1928	Chordata	33815	Osteichthyes	34881	Cotylosauria	56749		NA	165040	NA	NA	NA	specimens	-99.195557	33.973057	Beaver Creek, 42 (Arroyo Formation)	NA	Locality 42 (Romer 1928), Beaver Creek Wilbarger County, faunal Zone 4, Lower Clear Fork Group, Texas red-beds, redbeds	US	Texas	Wilbarger	based on nearby landmark	seconds	outcrop	"The upper reaches of the stream have yielded a few remains." See detailed locality map in Romer 1928. "Zone 4. Lower Clear Fork. Lat long is for Beaver Creek.	gp_mid	-28.81	1.94	101	US		Arroyo	Clear Fork
296133	occ	NA		28276		Lysorophus sp.	genus	37322		Lysorophus	NA	genus	37322	Romer	1928	Chordata	33815	Osteichthyes	34881	Lysorophia	37319		NA	37322	NA	NA	NA	specimens	-99.260002	33.594166	Dead Man's Creek, 43 (Arroyo Formation)	NA	Locality 43 (Romer 1928), faunal Zone 4, Lower Clear Fork Group, Texas red-beds, redbeds	US	Texas	Baylor	based on nearby landmark	seconds	local area	"on the south side of the Big Wichita." See detailed locality map in Romer 1928. "Zone 4. Lower Clear Fork. Lat long is for Seymour.	gp_mid	-29.05	1.64	101	US		Arroyo	Clear Fork
296134	occ	NA		28276		Theropleura sp.	genus	138047	subjective synonym of	Ophiacodon	NA	genus	38888	Romer	1928	Chordata	33815	Osteichthyes	34881	Cotylosauria	56749	Ophiacodontidae	38884	38888	NA	NA	NA	specimens	-99.260002	33.594166	Dead Man's Creek, 43 (Arroyo Formation)	NA	Locality 43 (Romer 1928), faunal Zone 4, Lower Clear Fork Group, Texas red-beds, redbeds	US	Texas	Baylor	based on nearby landmark	seconds	local area	"on the south side of the Big Wichita." See detailed locality map in Romer 1928. "Zone 4. Lower Clear Fork. Lat long is for Seymour.	gp_mid	-29.05	1.64	101	US		Arroyo	Clear Fork
296135	occ	NA		28277		Eryops sp.	genus	37011		Eryops	NA	genus	37011	Romer	1928	Chordata	33815	Osteichthyes	34881	Temnospondyli	36320	Eryopidae	37007	37011	NA	NA	NA	specimens	-99.260002	33.594166	Soap Creek, 44 (Arroyo Formation)	NA	Locality 43 (Romer 1928), faunal Zone 4, Lower Clear Fork Group, Texas red-beds, redbeds	US	Texas	Baylor	based on nearby landmark	seconds	local area	"on the south side of the Big Wichita." See detailed locality map in Romer 1928. "Zone 4. Lower Clear Fork. Lat long is for Seymour.	gp_mid	-29.05	1.64	101	US		Arroyo	Clear Fork
296136	occ	NA		28277		Diplocaulus sp.	genus	37264		Diplocaulus	NA	genus	37264	Romer	1928	Chordata	33815	Osteichthyes	34881		NA	Diplocaulidae	142457	37264	NA	NA	NA	specimens	-99.260002	33.594166	Soap Creek, 44 (Arroyo Formation)	NA	Locality 43 (Romer 1928), faunal Zone 4, Lower Clear Fork Group, Texas red-beds, redbeds	US	Texas	Baylor	based on nearby landmark	seconds	local area	"on the south side of the Big Wichita." See detailed locality map in Romer 1928. "Zone 4. Lower Clear Fork. Lat long is for Seymour.	gp_mid	-29.05	1.64	101	US		Arroyo	Clear Fork
296137	occ	NA		28277		Theropleura sp.	genus	138047	subjective synonym of	Ophiacodon	NA	genus	38888	Romer	1928	Chordata	33815	Osteichthyes	34881	Cotylosauria	56749	Ophiacodontidae	38884	38888	NA	NA	NA	specimens	-99.260002	33.594166	Soap Creek, 44 (Arroyo Formation)	NA	Locality 43 (Romer 1928), faunal Zone 4, Lower Clear Fork Group, Texas red-beds, redbeds	US	Texas	Baylor	based on nearby landmark	seconds	local area	"on the south side of the Big Wichita." See detailed locality map in Romer 1928. "Zone 4. Lower Clear Fork. Lat long is for Seymour.	gp_mid	-29.05	1.64	101	US		Arroyo	Clear Fork
296138	occ	NA		28256		Zatrachys n. sp. conchigerus	species	345926	nomen dubium	Temnospondyli	NA	unranked clade	36320	Romer	1928	Chordata	33815	Osteichthyes	34881	Temnospondyli	36320		NA	NA	NA	NA	NA		-99.216667	33.766666	Coffee Creek, 34 (Arroyo Formation)	NA	Locality 34 (Romer 1928), faunal Zone 4, Lower Clear Fork Group, Texas red-beds, redbeds; Locality VIIa (Romer & Price 1940); "Labidosaurus pocket"; Coffee Creek Bonebed; West Coffee Creek; Middle Coffee Creek; East Coffee Creek	US	Texas	Baylor/Willbarger	based on nearby landmark	minutes	local area	Collection comprises outcrops that today are at the bottom of Lake Kemp and outcrops in the northern vicinity of Lake Kemp. See detailed locality map in Romer 1928. "Zone 4. Lower Clear Fork". Lat long is for Kemp Lake near the today's mouths of West, Middle, and East Coffee Creek.	gp_mid	-28.93	1.77	101	US		Arroyo	Clear Fork
296139	occ	NA		28324		Cricotus n. sp. crassidiscus	species	309860		Cricotus crassidiscus	NA	species	309860	Cope	1884	Chordata	33815	Osteichthyes	34881		NA	Archeriidae	37195	37197	NA	NA	NA	specimens	-98.625275	33.595554	North Fork of the Little Wichita, 8	NA	Locality 8 (Romer 1928), Zone 0 or Zone 1, Texas red-beds, redbeds, Putnam or Admiral Formation, Boll, Cummins	US	Texas	Archer	based on nearby landmark	seconds	local area	"collected by Boll and Cummins are known to have been obtained from the lower portion of the course of this stream [North Fork], but cannot be exactly located." See detailed locality map in Romer 1928. Lat long is for Archer City.	gp_mid	-30.08	-1.33	101	US
296140	occ	NA		28324		Eryops sp.	genus	37011		Eryops	NA	genus	37011	Romer	1928	Chordata	33815	Osteichthyes	34881	Temnospondyli	36320	Eryopidae	37007	37011	NA	NA	NA	specimens	-98.625275	33.595554	North Fork of the Little Wichita, 8	NA	Locality 8 (Romer 1928), Zone 0 or Zone 1, Texas red-beds, redbeds, Putnam or Admiral Formation, Boll, Cummins	US	Texas	Archer	based on nearby landmark	seconds	local area	"collected by Boll and Cummins are known to have been obtained from the lower portion of the course of this stream [North Fork], but cannot be exactly located." See detailed locality map in Romer 1928. Lat long is for Archer City.	gp_mid	-30.08	-1.33	101	US
296141	occ	NA		28324		Trimerorhachis sp.	genus	36991		Trimerorhachis	NA	genus	36991	Romer	1928	Chordata	33815	Osteichthyes	34881	Temnospondyli	36320	Trimerorhachidae	36985	36991	NA	NA	NA	specimens	-98.625275	33.595554	North Fork of the Little Wichita, 8	NA	Locality 8 (Romer 1928), Zone 0 or Zone 1, Texas red-beds, redbeds, Putnam or Admiral Formation, Boll, Cummins	US	Texas	Archer	based on nearby landmark	seconds	local area	"collected by Boll and Cummins are known to have been obtained from the lower portion of the course of this stream [North Fork], but cannot be exactly located." See detailed locality map in Romer 1928. Lat long is for Archer City.	gp_mid	-30.08	-1.33	101	US
296142	occ	NA		28324		Diadectes n. sp. phaseolinus	species	320988	subjective synonym of	Diadectes sideropelicus	NA	species	320982	Romer	1928	Chordata	33815	Osteichthyes	34881	Cotylosauria	56749	Diadectidae	37246	37247	NA	NA	NA	specimens	-98.625275	33.595554	North Fork of the Little Wichita, 8	NA	Locality 8 (Romer 1928), Zone 0 or Zone 1, Texas red-beds, redbeds, Putnam or Admiral Formation, Boll, Cummins	US	Texas	Archer	based on nearby landmark	seconds	local area	"collected by Boll and Cummins are known to have been obtained from the lower portion of the course of this stream [North Fork], but cannot be exactly located." See detailed locality map in Romer 1928. Lat long is for Archer City.	gp_mid	-30.08	-1.33	101	US
296144	occ	NA		28324		n. gen. Pariotichus n. sp. brachyops	species	136938		Pariotichus brachyops	NA	species	136938	Romer	1928	Chordata	33815	Osteichthyes	34881	Microsauria	37278	Gymnarthridae	37293	37299	NA	NA	NA	specimens	-98.625275	33.595554	North Fork of the Little Wichita, 8	NA	Locality 8 (Romer 1928), Zone 0 or Zone 1, Texas red-beds, redbeds, Putnam or Admiral Formation, Boll, Cummins	US	Texas	Archer	based on nearby landmark	seconds	local area	"collected by Boll and Cummins are known to have been obtained from the lower portion of the course of this stream [North Fork], but cannot be exactly located." See detailed locality map in Romer 1928. Lat long is for Archer City.	gp_mid	-30.08	-1.33	101	US
296145	occ	NA		28324		Dimetrodon sp.	genus	38904		Dimetrodon	NA	genus	38904	Romer	1928	Chordata	33815	Osteichthyes	34881	Cotylosauria	56749	Sphenacodontidae	38901	38904	NA	NA	NA	specimens	-98.625275	33.595554	North Fork of the Little Wichita, 8	NA	Locality 8 (Romer 1928), Zone 0 or Zone 1, Texas red-beds, redbeds, Putnam or Admiral Formation, Boll, Cummins	US	Texas	Archer	based on nearby landmark	seconds	local area	"collected by Boll and Cummins are known to have been obtained from the lower portion of the course of this stream [North Fork], but cannot be exactly located." See detailed locality map in Romer 1928. Lat long is for Archer City.	gp_mid	-30.08	-1.33	101	US
296146	occ	NA		28256		Alegeinosaurus sp.	genus	37018		Alegeinosaurus	NA	genus	37018	Romer	1928	Chordata	33815	Osteichthyes	34881	Temnospondyli	36320	Dissorophidae	37017	37018	NA	NA	NA	specimens	-99.216667	33.766666	Coffee Creek, 34 (Arroyo Formation)	NA	Locality 34 (Romer 1928), faunal Zone 4, Lower Clear Fork Group, Texas red-beds, redbeds; Locality VIIa (Romer & Price 1940); "Labidosaurus pocket"; Coffee Creek Bonebed; West Coffee Creek; Middle Coffee Creek; East Coffee Creek	US	Texas	Baylor/Willbarger	based on nearby landmark	minutes	local area	Collection comprises outcrops that today are at the bottom of Lake Kemp and outcrops in the northern vicinity of Lake Kemp. See detailed locality map in Romer 1928. "Zone 4. Lower Clear Fork". Lat long is for Kemp Lake near the today's mouths of West, Middle, and East Coffee Creek.	gp_mid	-28.93	1.77	101	US		Arroyo	Clear Fork
296147	occ	NA		28256		Anisodexis sp.	genus	309177		Anisodexis	NA	genus	309177	Romer	1928	Chordata	33815	Osteichthyes	34881	Temnospondyli	36320	Eryopidae	37007	309177	NA	NA	NA	specimens	-99.216667	33.766666	Coffee Creek, 34 (Arroyo Formation)	NA	Locality 34 (Romer 1928), faunal Zone 4, Lower Clear Fork Group, Texas red-beds, redbeds; Locality VIIa (Romer & Price 1940); "Labidosaurus pocket"; Coffee Creek Bonebed; West Coffee Creek; Middle Coffee Creek; East Coffee Creek	US	Texas	Baylor/Willbarger	based on nearby landmark	minutes	local area	Collection comprises outcrops that today are at the bottom of Lake Kemp and outcrops in the northern vicinity of Lake Kemp. See detailed locality map in Romer 1928. "Zone 4. Lower Clear Fork". Lat long is for Kemp Lake near the today's mouths of West, Middle, and East Coffee Creek.	gp_mid	-28.93	1.77	101	US		Arroyo	Clear Fork
296148	occ	NA		28256		Acheloma sp.	genus	37048		Acheloma	NA	genus	37048	Romer	1928	Chordata	33815	Osteichthyes	34881	Temnospondyli	36320	Trematopidae	37047	37048	NA	NA	NA	specimens	-99.216667	33.766666	Coffee Creek, 34 (Arroyo Formation)	NA	Locality 34 (Romer 1928), faunal Zone 4, Lower Clear Fork Group, Texas red-beds, redbeds; Locality VIIa (Romer & Price 1940); "Labidosaurus pocket"; Coffee Creek Bonebed; West Coffee Creek; Middle Coffee Creek; East Coffee Creek	US	Texas	Baylor/Willbarger	based on nearby landmark	minutes	local area	Collection comprises outcrops that today are at the bottom of Lake Kemp and outcrops in the northern vicinity of Lake Kemp. See detailed locality map in Romer 1928. "Zone 4. Lower Clear Fork". Lat long is for Kemp Lake near the today's mouths of West, Middle, and East Coffee Creek.	gp_mid	-28.93	1.77	101	US		Arroyo	Clear Fork
296149	occ	NA	R	28275		Gymnarthrus sp.	genus	137380	subjective synonym of	Cardiocephalus	NA	genus	37294	Romer	1928	Chordata	33815	Osteichthyes	34881	Microsauria	37278	Gymnarthridae	37293	37294	NA	NA	NA	specimens	-99.195557	33.973057	Beaver Creek, 42 (Arroyo Formation)	NA	Locality 42 (Romer 1928), Beaver Creek Wilbarger County, faunal Zone 4, Lower Clear Fork Group, Texas red-beds, redbeds	US	Texas	Wilbarger	based on nearby landmark	seconds	outcrop	"The upper reaches of the stream have yielded a few remains." See detailed locality map in Romer 1928. "Zone 4. Lower Clear Fork. Lat long is for Beaver Creek.	gp_mid	-28.81	1.94	101	US		Arroyo	Clear Fork
296149	occ	21172		28275		Gymnarthrus willoughbyi	species	137382	subjective synonym of	Cardiocephalus sternbergi	NA	species	90715	Gregory et al.	1956	Chordata	33815	Osteichthyes	34881	Microsauria	37278	Gymnarthridae	37293	37294	NA	NA	NA	specimens	-99.195557	33.973057	Beaver Creek, 42 (Arroyo Formation)	NA	Locality 42 (Romer 1928), Beaver Creek Wilbarger County, faunal Zone 4, Lower Clear Fork Group, Texas red-beds, redbeds	US	Texas	Wilbarger	based on nearby landmark	seconds	outcrop	"The upper reaches of the stream have yielded a few remains." See detailed locality map in Romer 1928. "Zone 4. Lower Clear Fork. Lat long is for Beaver Creek.	gp_mid	-28.81	1.94	101	US		Arroyo	Clear Fork
296150	occ	NA		28261		Isodectes sp.	genus	36983		Isodectes	NA	genus	36983	Romer	1928	Chordata	33815	Osteichthyes	34881	Temnospondyli	36320	Saurerpetontidae	36980	36983	NA	NA	NA	specimens	-99.144997	33.755001	Pony Creek, 36 (Arroyo Formation)	NA	Locality 36 (Romer 1928), faunal Zone 4, Lower Clear Fork Group, Texas red-beds, redbeds	US	Texas	Baylor	based on nearby landmark	seconds	outcrop	"A tributary of the Big Wichita on the south side, north of Seymour; the collections were made near the head of the creek.." See detailed locality map in Romer 1928. "Zone 4. Lower Clear Fork. Lat long is for Kemp Lake. Numbered "36" with taxonomic list and on map, but is incorrectly numbered "35" in text.	gp_mid	-28.88	1.73	101	US		Arroyo	Clear Fork
296595	occ	NA		28394		Zatrachys serratus	species	255221		Zatrachys serratus	NA	species	255221	Olson	1965	Chordata	33815	Osteichthyes	34881	Temnospondyli	36320	Zatracheidae	37053	37056	NA	NA	NA	specimens	-97.049721	34.874168	Byars, McClain County ("Gearyan strata")	NA		US	Oklahoma	McClain	based on nearby landmark	seconds		SW 1/4 SW 1/4 sec. 33, T 5 N, R 2 E, 3 miles southwest of Byars, McClain County. Lat long is for Byars.	gp_mid	-28.26	-0.85	101	US
296596	occ	NA		28394		Diadectes sp.	genus	37247		Diadectes	NA	genus	37247	Olson	1965	Chordata	33815	Osteichthyes	34881	Cotylosauria	56749	Diadectidae	37246	37247	NA	NA	NA		-97.049721	34.874168	Byars, McClain County ("Gearyan strata")	NA		US	Oklahoma	McClain	based on nearby landmark	seconds		SW 1/4 SW 1/4 sec. 33, T 5 N, R 2 E, 3 miles southwest of Byars, McClain County. Lat long is for Byars.	gp_mid	-28.26	-0.85	101	US
297321	occ	NA		28463		cf. Branchiosaurus petrolei	species	358775		Branchiosaurus petrolei	NA	species	358774	Ronchi and Tintori	1997	Chordata	33815	Osteichthyes	34881	Temnospondyli	36320	Branchiosauridae	37037	37039	NA	NA	NA		9.2	40.200001	Perdasdefogu Basin Level D, Sardinia	NA		IT	Sardinia	Ogliastra region	based on nearby landmark	minutes	local area	Level D corresponds to 7.5 cm bed in a half meter lucustrine sequence (see amphibian-bearing stratigraphic sequence, Fig. 2) occurring in the 20 square Km Perdasdefogu Basin, Ogliastra region, SE Sardinia. Lat long is for Barbagia.	gp_mid	NA	NA	coordinates not computable using this model	IT
297323	occ	NA		28464		cf. Branchiosaurus petrolei	species	358775		Branchiosaurus petrolei	NA	species	358774	Ronchi and Tintori	1997	Chordata	33815	Osteichthyes	34881	Temnospondyli	36320	Branchiosauridae	37037	37039	NA	NA	NA		9.2	40.200001	Perdasdefogu Basin Level E, Sardinia	NA		IT	Sardinia	Ogliastra region	based on nearby landmark	minutes	local area	Level E corresponds to 9 cm bed in a half meter lucustrine sequence (see amphibian-bearing stratigraphic sequence, Fig. 2) occurring in the 20 square Km Perdasdefogu Basin, Ogliastra region, SE Sardinia. Lat long is for Barbagia.	gp_mid	NA	NA	coordinates not computable using this model	IT
297325	occ	NA		28465		cf. Branchiosaurus petrolei	species	358775		Branchiosaurus petrolei	NA	species	358774	Ronchi and Tintori	1997	Chordata	33815	Osteichthyes	34881	Temnospondyli	36320	Branchiosauridae	37037	37039	NA	NA	NA		9.2	40.200001	Perdasdefogu Basin Level G, Sardinia	NA		IT	Sardinia	Ogliastra region	based on nearby landmark	minutes	local area	Level G corresponds to 20 cm bed in a half meter lucustrine sequence (see amphibian-bearing stratigraphic sequence, Fig. 2) occurring in the 20 square Km Perdasdefogu Basin, Ogliastra region, SE Sardinia. Lat long is for Barbagia.	gp_mid	NA	NA	coordinates not computable using this model	IT
297327	occ	NA		28466		Eryops sp.	genus	37011		Eryops	NA	genus	37011	Vaughn	1958	Chordata	33815	Osteichthyes	34881	Temnospondyli	36320	Eryopidae	37007	37011	NA	NA	NA	specimens	-80.482498	39.725834	One mile north of Ned (Dunkard Series)	NA		US	Pennsylvania	Greene	based on nearby landmark	seconds	small collection	One mile north of Ned, in the southwesternmost part of Greene County, Pennsylvania. Lat long is for Ned.	gp_mid	-14.52	-2.63	101	US		Greene	Dunkard
297336	occ	NA	R	28480		Bolosaurus n. sp. traati	species	161883		Bolosaurus traati	NA	species	161883	Tatarinov	1974	Chordata	33815	Reptilia	36322		NA	Bolosauridae	37510	37511	NA	NA	NA	elements	55.182499	62.115002	Shakhovykh homestead, Yuzhnaya Mylva River	NA		RU	Komi	Ust'-Kulom	based on nearby landmark	seconds	small collection	Komi ASSR, headwaters of Yuzhnaya Mylva River, outcrop below Shakhovykh homestead. Lat long is for Shakhovykh.	gp_mid	36.65	28.73	302	RU
297336	occ	21670		28480		Bolosauridae indet.	family	37510		Bolosauridae	NA	family	37510	Modesto and Rybczynski	2000	Chordata	33815	Reptilia	36322		NA	Bolosauridae	37510	NA	NA	NA	NA	elements	55.182499	62.115002	Shakhovykh homestead, Yuzhnaya Mylva River	NA		RU	Komi	Ust'-Kulom	based on nearby landmark	seconds	small collection	Komi ASSR, headwaters of Yuzhnaya Mylva River, outcrop below Shakhovykh homestead. Lat long is for Shakhovykh.	gp_mid	36.65	28.73	302	RU
297337	occ	NA	R	28069		Hylonomus lyelli	species	139093		Hylonomus lyelli	NA	species	139093	Owen	1862	Chordata	33815	Reptilia	36322		NA	Protorothyrididae	37486	37492	NA	NA	NA	specimens	-64.451385	45.698612	Coal Mine Point; Divison 4, Section XV, coal-group 15	NA	South Joggins; Coal Measures; Head of Bay of Fundy	CA	Nova Scotia	Cumberland	estimated from map	seconds	outcrop	Cliffs called the South Joggins (coast), about half a mile eastward of the Coal Pier.	gp_mid	-10.29	-13.31	108	CA		Joggins	Cumberland
297337	occ	10231		28069		Dendrerpeton n. sp. oweni	species	164850	subjective synonym of	Dendrerpeton acadianum	NA	species	164775	Dawson	1863	Chordata	33815	Osteichthyes	34881	Temnospondyli	36320	Dendrerpetonidae	36994	36995	NA	NA	NA	specimens	-64.451385	45.698612	Coal Mine Point; Divison 4, Section XV, coal-group 15	NA	South Joggins; Coal Measures; Head of Bay of Fundy	CA	Nova Scotia	Cumberland	estimated from map	seconds	outcrop	Cliffs called the South Joggins (coast), about half a mile eastward of the Coal Pier.	gp_mid	-10.29	-13.31	108	CA		Joggins	Cumberland
297339	occ	NA		28069		n. gen. Dendrysekos n. sp. helogenes	species	336663		Dendrysekos helogenes	NA	species	336663	Steen	1934	Chordata	33815	Osteichthyes	34881	Temnospondyli	36320	Dendrerpetonidae	36994	336660	NA	NA	NA	specimens	-64.451385	45.698612	Coal Mine Point; Divison 4, Section XV, coal-group 15	NA	South Joggins; Coal Measures; Head of Bay of Fundy	CA	Nova Scotia	Cumberland	estimated from map	seconds	outcrop	Cliffs called the South Joggins (coast), about half a mile eastward of the Coal Pier.	gp_mid	-10.29	-13.31	108	CA		Joggins	Cumberland
297341	occ	NA		28069		n. gen. Calligenethlon n. sp. watsoni	species	320849		Calligenethlon watsoni	NA	species	320849	Steen	1934	Chordata	33815	Osteichthyes	34881		NA	Eogyrinidae	37185	37186	NA	NA	NA	specimens	-64.451385	45.698612	Coal Mine Point; Divison 4, Section XV, coal-group 15	NA	South Joggins; Coal Measures; Head of Bay of Fundy	CA	Nova Scotia	Cumberland	estimated from map	seconds	outcrop	Cliffs called the South Joggins (coast), about half a mile eastward of the Coal Pier.	gp_mid	-10.29	-13.31	108	CA		Joggins	Cumberland
297342	occ	NA		28069		n. gen. Hylonomus n. sp. lyelli	species	139093		Hylonomus lyelli	NA	species	139093	Steen	1934	Chordata	33815	Reptilia	36322		NA	Protorothyrididae	37486	37492	NA	NA	NA	specimens	-64.451385	45.698612	Coal Mine Point; Divison 4, Section XV, coal-group 15	NA	South Joggins; Coal Measures; Head of Bay of Fundy	CA	Nova Scotia	Cumberland	estimated from map	seconds	outcrop	Cliffs called the South Joggins (coast), about half a mile eastward of the Coal Pier.	gp_mid	-10.29	-13.31	108	CA		Joggins	Cumberland
297343	occ	NA		28069		"Hylonomus" latidens	species	37492	species not entered	Hylonomus	NA	genus	37492	Steen	1934	Chordata	33815	Reptilia	36322		NA	Protorothyrididae	37486	37492	NA	NA	NA	specimens	-64.451385	45.698612	Coal Mine Point; Divison 4, Section XV, coal-group 15	NA	South Joggins; Coal Measures; Head of Bay of Fundy	CA	Nova Scotia	Cumberland	estimated from map	seconds	outcrop	Cliffs called the South Joggins (coast), about half a mile eastward of the Coal Pier.	gp_mid	-10.29	-13.31	108	CA		Joggins	Cumberland
297344	occ	NA		28069		Hylerpeton n. sp. curtidentatum	species	139140	subjective synonym of	Hylonomus lyelli	NA	species	139093	Steen	1934	Chordata	33815	Reptilia	36322		NA	Protorothyrididae	37486	37492	NA	NA	NA	individuals	-64.451385	45.698612	Coal Mine Point; Divison 4, Section XV, coal-group 15	NA	South Joggins; Coal Measures; Head of Bay of Fundy	CA	Nova Scotia	Cumberland	estimated from map	seconds	outcrop	Cliffs called the South Joggins (coast), about half a mile eastward of the Coal Pier.	gp_mid	-10.29	-13.31	108	CA		Joggins	Cumberland
297345	occ	NA		28069		n. gen. Leiocephalikon n. sp. eutheton	species	137991	subjective synonym of	Leiocephalikon problematicum	NA	species	137993	Steen	1934	Chordata	33815	Osteichthyes	34881	Microsauria	37278	Gymnarthridae	37293	37298	NA	NA	NA	individuals	-64.451385	45.698612	Coal Mine Point; Divison 4, Section XV, coal-group 15	NA	South Joggins; Coal Measures; Head of Bay of Fundy	CA	Nova Scotia	Cumberland	estimated from map	seconds	outcrop	Cliffs called the South Joggins (coast), about half a mile eastward of the Coal Pier.	gp_mid	-10.29	-13.31	108	CA		Joggins	Cumberland
297346	occ	NA		28069		Lepospondyli indet.	unranked clade	37250		Lepospondyli	NA	unranked clade	37250	Steen	1934	Chordata	33815	Osteichthyes	34881		NA		NA	NA	NA	NA	NA		-64.451385	45.698612	Coal Mine Point; Divison 4, Section XV, coal-group 15	NA	South Joggins; Coal Measures; Head of Bay of Fundy	CA	Nova Scotia	Cumberland	estimated from map	seconds	outcrop	Cliffs called the South Joggins (coast), about half a mile eastward of the Coal Pier.	gp_mid	-10.29	-13.31	108	CA		Joggins	Cumberland
346289	occ	NA		11165		Archeria crassidisca	species	345353		Archeria crassidisca	NA	species	229309	Sander	1987	Chordata	33815	Osteichthyes	34881		NA	Archeriidae	37195	37196	NA	NA	NA		-98.699997	33.683334	Geraldine Bonebed	NA		US	Texas	Archer	estimated from map	minutes	small collection	Locality is around 3km (~2miles) east of the intersection of Highway 25 and another unnamed Highway.	gp_mid	-30.37	-1.69	101	US		Nocona	Wichita
346290	occ	NA		11165		Eryops megacephalus	species	70397		Eryops megacephalus	NA	species	70397	Sander	1987	Chordata	33815	Osteichthyes	34881	Temnospondyli	36320	Eryopidae	37007	37011	NA	NA	NA		-98.699997	33.683334	Geraldine Bonebed	NA		US	Texas	Archer	estimated from map	minutes	small collection	Locality is around 3km (~2miles) east of the intersection of Highway 25 and another unnamed Highway.	gp_mid	-30.37	-1.69	101	US		Nocona	Wichita
346291	occ	NA		11165		Diadectes sp.	genus	37247		Diadectes	NA	genus	37247	Sander	1987	Chordata	33815	Osteichthyes	34881	Cotylosauria	56749	Diadectidae	37246	37247	NA	NA	NA		-98.699997	33.683334	Geraldine Bonebed	NA		US	Texas	Archer	estimated from map	minutes	small collection	Locality is around 3km (~2miles) east of the intersection of Highway 25 and another unnamed Highway.	gp_mid	-30.37	-1.69	101	US		Nocona	Wichita
346292	occ	NA		11165		Edaphosaurus boanerges	species	122352		Edaphosaurus boanerges	NA	species	122352	Sander	1987	Chordata	33815	Osteichthyes	34881	Cotylosauria	56749	Edaphosauridae	38910	38911	NA	NA	NA		-98.699997	33.683334	Geraldine Bonebed	NA		US	Texas	Archer	estimated from map	minutes	small collection	Locality is around 3km (~2miles) east of the intersection of Highway 25 and another unnamed Highway.	gp_mid	-30.37	-1.69	101	US		Nocona	Wichita
346293	occ	NA		11165		Dimetrodon natalis	species	122781		Dimetrodon natalis	NA	species	54971	Sander	1987	Chordata	33815	Osteichthyes	34881	Cotylosauria	56749	Sphenacodontidae	38901	38904	NA	NA	NA		-98.699997	33.683334	Geraldine Bonebed	NA		US	Texas	Archer	estimated from map	minutes	small collection	Locality is around 3km (~2miles) east of the intersection of Highway 25 and another unnamed Highway.	gp_mid	-30.37	-1.69	101	US		Nocona	Wichita
346294	occ	NA		11165		Bolosaurus striatus	species	138029		Bolosaurus striatus	NA	species	138029	Sander	1987	Chordata	33815	Reptilia	36322		NA	Bolosauridae	37510	37511	NA	NA	NA		-98.699997	33.683334	Geraldine Bonebed	NA		US	Texas	Archer	estimated from map	minutes	small collection	Locality is around 3km (~2miles) east of the intersection of Highway 25 and another unnamed Highway.	gp_mid	-30.37	-1.69	101	US		Nocona	Wichita
349452	occ	NA		11323		Tetrapoda indet.	unranked clade	53190		Tetrapoda	NA	unranked clade	53190	Mamay and Mapes	1992	Chordata	33815	Osteichthyes	34881		NA		NA	NA	NA	NA	NA		-106.25	34.75	Kinney Brick Quarry macroflora	NA		US	New Mexico	Bernalillo	estimated from map	minutes	small collection	Material has been collected by Mamay and Watt and otehrs since 1967 from this site in the Kinney clay pit (SE 1/4, sec. 18, T.9 N., R. 6 E). Manzanita Mountains; Kinney Brick Company Quarry.	gp_mid	-35.49	1.77	101	US		Wild Cow	Madera	Pine Shadow
367508	occ	NA	R	28267		Captorhinus ? sp.	genus	37497		Captorhinus	NA	genus	37497	Williston	1911	Chordata	33815	Reptilia	36322		NA	Captorhinidae	37495	37497	NA	NA	NA	individuals	-99.26667	33.700001	Craddock Bonebed, Brush Creek, 38 (Arroyo Formation)	NA	Locality 38 (Romer 1928), Craddock's ranch, Craddock bone bed, Brushy Creek, Bushy Creek, faunal Zone 4, Lower Clear Fork Group, Texas red-beds, redbeds	US	Texas	Baylor	based on nearby landmark	minutes	local area	"About seven miles north and somewhat west of Seymour lies Craddock's ranch, an area of 6 square miles, drained by Gray's Creek on the east and Brush Creek on the west. Numerous "breaks" are present in this region.." See detailed locality map in Romer 1928. " Zone 4. Lower Clear Fork. Lat long is for area south of Kemp Lake between Brushy Creek and Gray Creek.	gp_mid	-29	1.73	101	US		Arroyo	Clear Fork
367508	occ	21190		28267		Captorhinus aguti	species	90718		Captorhinus aguti	NA	species	134887	Seltin	1959	Chordata	33815	Reptilia	36322		NA	Captorhinidae	37495	37497	NA	NA	NA	individuals	-99.26667	33.700001	Craddock Bonebed, Brush Creek, 38 (Arroyo Formation)	NA	Locality 38 (Romer 1928), Craddock's ranch, Craddock bone bed, Brushy Creek, Bushy Creek, faunal Zone 4, Lower Clear Fork Group, Texas red-beds, redbeds	US	Texas	Baylor	based on nearby landmark	minutes	local area	"About seven miles north and somewhat west of Seymour lies Craddock's ranch, an area of 6 square miles, drained by Gray's Creek on the east and Brush Creek on the west. Numerous "breaks" are present in this region.." See detailed locality map in Romer 1928. " Zone 4. Lower Clear Fork. Lat long is for area south of Kemp Lake between Brushy Creek and Gray Creek.	gp_mid	-29	1.73	101	US		Arroyo	Clear Fork
367509	occ	NA		28267		Clepsydrops natalis	species	54971	recombined as	Dimetrodon natalis	NA	species	54971	Williston	1911	Chordata	33815	Osteichthyes	34881	Cotylosauria	56749	Sphenacodontidae	38901	38904	NA	NA	NA		-99.26667	33.700001	Craddock Bonebed, Brush Creek, 38 (Arroyo Formation)	NA	Locality 38 (Romer 1928), Craddock's ranch, Craddock bone bed, Brushy Creek, Bushy Creek, faunal Zone 4, Lower Clear Fork Group, Texas red-beds, redbeds	US	Texas	Baylor	based on nearby landmark	minutes	local area	"About seven miles north and somewhat west of Seymour lies Craddock's ranch, an area of 6 square miles, drained by Gray's Creek on the east and Brush Creek on the west. Numerous "breaks" are present in this region.." See detailed locality map in Romer 1928. " Zone 4. Lower Clear Fork. Lat long is for area south of Kemp Lake between Brushy Creek and Gray Creek.	gp_mid	-29	1.73	101	US		Arroyo	Clear Fork
367510	occ	NA		34761		n. gen. Elcabrosaurus n. sp. baldwini	species	54985	subjective synonym of	Sphenacodon ferox	NA	species	122487	Case	1907	Chordata	33815	Osteichthyes	34881	Cotylosauria	56749	Sphenacodontidae	38901	38909	NA	NA	NA	individuals	-106.345558	36.305557	El Cobre Canyon (Cutler Formation)	NA	El Cabre (Cope Collection)	US	New Mexico	Rio Arriba	estimated from map	seconds	local area	El Cabre locality in Case 1907; "El Cobre" locality in AMNH Collections data.\r\n"There is in the Cope Collection a considerable quantity of material from New Mexico, El Cabre and Arroyo de Agua, names that do not appear on the maps." (Case 1907)\r\nEl Cobre Canyon is located approximately 8 km northwest of the village of Abiquiu, Rio Arriba County, New Mexico (Berman, 1993). Lat Long is for cent…	gp_mid	-34.62	3.06	101	US	FED	Cutler
367591	occ	NA		34761		Dimetrodon n. sp. navajovicus	species	54987	recombined as	Ophiacodon navajovicus	NA	species	54987	Case	1907	Chordata	33815	Osteichthyes	34881	Cotylosauria	56749	Ophiacodontidae	38884	38888	NA	NA	NA	individuals	-106.345558	36.305557	El Cobre Canyon (Cutler Formation)	NA	El Cabre (Cope Collection)	US	New Mexico	Rio Arriba	estimated from map	seconds	local area	El Cabre locality in Case 1907; "El Cobre" locality in AMNH Collections data.\r\n"There is in the Cope Collection a considerable quantity of material from New Mexico, El Cabre and Arroyo de Agua, names that do not appear on the maps." (Case 1907)\r\nEl Cobre Canyon is located approximately 8 km northwest of the village of Abiquiu, Rio Arriba County, New Mexico (Berman, 1993). Lat Long is for cent…	gp_mid	-34.62	3.06	101	US	FED	Cutler
367864	occ	NA		34797		cf. Actinodon sp.	genus	37008		Actinodon	NA	genus	37008	Heyler and Poplin	1990	Chordata	33815	Osteichthyes	34881	Temnospondyli	36320	Eryopidae	37007	37008	NA	NA	NA		2.966667	46.466667	Buxieres-les-Mines (Autunian shales)	NA	Buxieres les Mines, Allier, Autunien	FR		Allier	based on nearby landmark	minutes	outcrop	Buxieres-les-Mines (near Moulins North of the Massif Central), Department of Allier	gp_mid	17.46	1.45	305	FR
368129	occ	NA		11149		Amphibia indet.	unranked clade	36319		Amphibia	NA	unranked clade	36319	Mamay	1966	Chordata	33815	Osteichthyes	34881		NA		NA	NA	NA	NA	NA		-99.133331	33.75	Lake Kemp 1	NA	USGS paleobotany loc. 10,000\r\nMabelle Limestone of Romer?	US	Texas	Baylor	based on nearby landmark	minutes	outcrop	The productive outcrop is approximately 6 miles north of Mabelle, in Baylor County, Tex. It is reached by following U.S. Highway 183-283 north from Mabelle to a point 0.4 miles south of the highway bridge under which the Wichita River flows eastward from the spillway of Lake Kemp. At this point one sees a conspicous exposure of predominantly tan sedimentary rocks in a low wast-facing bluff about …	gp_mid	-30.34	-0.95	101	US		Lueders
384336	occ	NA	R	36571		n. gen. Trematopsis n. sp. seltini	species	56734	invalid subgroup of	Cacops	NA	genus	37025	Olson	1956	Chordata	33815	Osteichthyes	34881	Temnospondyli	36320	Dissorophidae	37017	37025	NA	NA	NA	individuals	-99.257774	33.602222	Olson Locality Bac (Vale Formation)	NA	Beaver Creek, Bac locality	US	Texas	Baylor	based on nearby landmark	seconds	outcrop	In drainage area of Beaver Creek, Locality Bac is defined by aerial photographic index as follows: CUM 4B 65, road at 5.1-0.9, along breaks east to 6.3-1.0, north and northeast along breaks to 7.0-3.3, east-southeast around nose of breaks to 7.8-4.0, west to 6.1-4.8, and along breaks to 5.1-0.9. This area included beds of Arroyo age along its eastern margin and lower Vale beds over the more weste…	gp_mid	-29.04	1.65	101	US		Vale	Clear Fork
384336	occ	10506		36571		Cacops cf. aspidephorus	species	56737		Cacops aspidephorus	NA	species	56737	Milner	1985	Chordata	33815	Osteichthyes	34881	Temnospondyli	36320	Dissorophidae	37017	37025	NA	NA	NA	individuals	-99.257774	33.602222	Olson Locality Bac (Vale Formation)	NA	Beaver Creek, Bac locality	US	Texas	Baylor	based on nearby landmark	seconds	outcrop	In drainage area of Beaver Creek, Locality Bac is defined by aerial photographic index as follows: CUM 4B 65, road at 5.1-0.9, along breaks east to 6.3-1.0, north and northeast along breaks to 7.0-3.3, east-southeast around nose of breaks to 7.8-4.0, west to 6.1-4.8, and along breaks to 5.1-0.9. This area included beds of Arroyo age along its eastern margin and lower Vale beds over the more weste…	gp_mid	-29.04	1.65	101	US		Vale	Clear Fork
390702	occ	NA		37459		Tetrapoda indet.	unranked clade	53190		Tetrapoda	NA	unranked clade	53190	Mason	1878	Chordata	33815	Osteichthyes	34881		NA		NA	NA	NA	NA	NA		-76.166664	40.816666	Ellengowan Shaft	NA		US	Pennsylvania	Schuylkill	estimated from map	minutes	outcrop	Ellangowan colliery situated in E. Mahanoy Township, Schuylkill Co., about midway between Mahanoy city and Shenandoah, in a small valley diverging from the Mahanoy valley proper	gp_mid	-16.56	-10.92	101	US		Llewellyn
399134	occ	NA	R	38320		Discosauriscus indet.	genus	37209		Discosauriscus	NA	genus	37209	Tatarinov	1964	Chordata	33815	Osteichthyes	34881		NA	Discosauridae	320954	37209	NA	NA	NA		69.985558	40.648609	Adrasman quarry	NA		TJ			based on nearby landmark	seconds	outcrop	Latitude and longitude above are those of the settlement Adrasman. The quarry is 10km north-east from the settlement.	gp_mid	71.9	19.94	402	TJ
399134	occ	10568		38320		Ariekanerpeton indet.	genus	37208		Ariekanerpeton	NA	genus	37208	Tatarinov	1964	Chordata	33815	Osteichthyes	34881		NA	Discosauriscidae	37207	37208	NA	NA	NA		69.985558	40.648609	Adrasman quarry	NA		TJ			based on nearby landmark	seconds	outcrop	Latitude and longitude above are those of the settlement Adrasman. The quarry is 10km north-east from the settlement.	gp_mid	71.9	19.94	402	TJ
399135	occ	10569		38320		Ariekanerpeton indet.	genus	37208		Ariekanerpeton	NA	genus	37208	Tatarinov	1964	Chordata	33815	Osteichthyes	34881		NA	Discosauriscidae	37207	37208	NA	NA	NA		69.985558	40.648609	Adrasman quarry	NA		TJ			based on nearby landmark	seconds	outcrop	Latitude and longitude above are those of the settlement Adrasman. The quarry is 10km north-east from the settlement.	gp_mid	71.9	19.94	402	TJ
487397	occ	NA		48897		n. gen. Bathygnathus n. sp. borealis	species	65123		Bathygnathus borealis	NA	species	65123	Leidy	1853	Chordata	33815	Osteichthyes	34881	Cotylosauria	56749	Sphenacodontidae	38901	38902	NA	NA	NA	specimens	-63.516666	46.516666	McLeod farm well	NA		CA	Prince Edward Island		based on nearby landmark	minutes	small collection	from well on farm of Donald McLeod, at French River, near New London, N shore of PEI	gp_mid	-0.67	1.2	108	CA		Orby Head
492011	occ	NA		49663		Tetrapoda indet.	unranked clade	53190		Tetrapoda	NA	unranked clade	53190	Schram and Schram	1979	Chordata	33815	Osteichthyes	34881		NA		NA	NA	NA	NA	NA	individuals	-106.337997	35	Kinney Clay Pit (USNM coll)	NA		US	New Mexico	Bernalillo	estimated from map	degrees	small collection	Site in the Kinney clay pit (SE 1/4, sec. 18, T.9 N., R. 6 E). Manzanita Mountains; Kinney Brick Company Quarry.	gp_mid	-36.67	-0.08	101	US	FED	Madera
504423	occ	NA		51265		Discosauriscus austriacus	species	229318		Discosauriscus austriacus	NA	species	229318	Stamberg	1997	Chordata	33815	Osteichthyes	34881		NA	Discosauridae	320954	37209	NA	NA	NA		16.656111	49.493057	Kochov-Novici stratigraphic section, Boskovice Furrow	NA		CZ			based on nearby landmark	seconds	outcrop	Stratigraphic section between the villages of Kochov and Novici, northern region of the Boskovice Furrow, Orlice Basin, Czech Republic. Lat/long estimate based on Boskovice Jihomoravsky.	gp_mid	25.51	6.77	305	CZ
517728	occ	NA		52522		Onchiodon labyrinthicus	species	66913		Onchiodon labyrinthicus	NA	species	66913	Boy	1990	Chordata	33815	Osteichthyes	34881	Temnospondyli	36320	Eryopidae	37007	37013	NA	NA	NA		13.650278	50.999722	Niederhaslich	NA	Niederh�_sslich; Niederh�_slich; Nieder-H�_sslich; Plauenscher Grund; D̦hlen Basin	DE	Saxony	Wei��eritzkreis	based on nearby landmark	seconds	outcrop	Niederh�_slich in the D̦hlen basin, today it is one part of the City of Freital, SW of Dresden in Sachsen; the outcrop does not exist anymore.	gp_mid	23.3	7.73	305	DE		Niederh�_slich-Schweinsdorf	Rotliegend	Niederh�_slich limestone
517729	occ	NA		52522		Onchiodon aff. labyrinthicus	species	66913		Onchiodon labyrinthicus	NA	species	66913	Boy	1990	Chordata	33815	Osteichthyes	34881	Temnospondyli	36320	Eryopidae	37007	37013	NA	NA	NA		13.650278	50.999722	Niederhaslich	NA	Niederh�_sslich; Niederh�_slich; Nieder-H�_sslich; Plauenscher Grund; D̦hlen Basin	DE	Saxony	Wei��eritzkreis	based on nearby landmark	seconds	outcrop	Niederh�_slich in the D̦hlen basin, today it is one part of the City of Freital, SW of Dresden in Sachsen; the outcrop does not exist anymore.	gp_mid	23.3	7.73	305	DE		Niederh�_slich-Schweinsdorf	Rotliegend	Niederh�_slich limestone
517730	occ	NA		52522		Branchiosaurus gracilis	species	345815		Branchiosaurus gracilis	NA	species	345815	Boy	1990	Chordata	33815	Osteichthyes	34881	Temnospondyli	36320	Branchiosauridae	37037	37039	NA	NA	NA		13.650278	50.999722	Niederhaslich	NA	Niederh�_sslich; Niederh�_slich; Nieder-H�_sslich; Plauenscher Grund; D̦hlen Basin	DE	Saxony	Wei��eritzkreis	based on nearby landmark	seconds	outcrop	Niederh�_slich in the D̦hlen basin, today it is one part of the City of Freital, SW of Dresden in Sachsen; the outcrop does not exist anymore.	gp_mid	23.3	7.73	305	DE		Niederh�_slich-Schweinsdorf	Rotliegend	Niederh�_slich limestone
517731	occ	NA		52522		Branchierpeton amblystomum	species	345310		Branchierpeton amblystomum	NA	species	255225	Boy	1990	Chordata	33815	Osteichthyes	34881	Temnospondyli	36320	Micromelerpetontidae	37041	37042	NA	NA	NA		13.650278	50.999722	Niederhaslich	NA	Niederh�_sslich; Niederh�_slich; Nieder-H�_sslich; Plauenscher Grund; D̦hlen Basin	DE	Saxony	Wei��eritzkreis	based on nearby landmark	seconds	outcrop	Niederh�_slich in the D̦hlen basin, today it is one part of the City of Freital, SW of Dresden in Sachsen; the outcrop does not exist anymore.	gp_mid	23.3	7.73	305	DE		Niederh�_slich-Schweinsdorf	Rotliegend	Niederh�_slich limestone
517732	occ	NA		52522		Acanthostomatops vorax	species	345489		Acanthostomatops vorax	NA	species	150298	Boy	1990	Chordata	33815	Osteichthyes	34881	Temnospondyli	36320	Zatracheidae	37053	345488	NA	NA	NA		13.650278	50.999722	Niederhaslich	NA	Niederh�_sslich; Niederh�_slich; Nieder-H�_sslich; Plauenscher Grund; D̦hlen Basin	DE	Saxony	Wei��eritzkreis	based on nearby landmark	seconds	outcrop	Niederh�_slich in the D̦hlen basin, today it is one part of the City of Freital, SW of Dresden in Sachsen; the outcrop does not exist anymore.	gp_mid	23.3	7.73	305	DE		Niederh�_slich-Schweinsdorf	Rotliegend	Niederh�_slich limestone
559541	occ	NA		58139		Branchiosaurus umbrosus	species	345813	recombined as	Apateon umbrosus	NA	species	345813	Augusta	1938	Chordata	33815	Osteichthyes	34881	Temnospondyli	36320	Branchiosauridae	37037	37038	NA	NA	NA		16.335833	50.583889	Olivt�_n, Broumov City, Boheme	NA	Olivetin, Oelberg bei Branau	CZ	Boheme		based on nearby landmark	seconds		Olivet�_n, close to the City Broumov, Boheme\r\nGerman name of Olivetin (Oelberg) given by Estes 1970, J Paleont	gp_mid	26.98	10.91	305	CZ
559542	occ	NA		58139		Melanerpeton pulcherrimum	species	320961		Melanerpeton pulcherrimum	NA	species	320961	Augusta	1938	Chordata	33815	Osteichthyes	34881	Temnospondyli	36320	Branchiosauridae	37037	260059	NA	NA	NA		16.335833	50.583889	Olivt�_n, Broumov City, Boheme	NA	Olivetin, Oelberg bei Branau	CZ	Boheme		based on nearby landmark	seconds		Olivet�_n, close to the City Broumov, Boheme\r\nGerman name of Olivetin (Oelberg) given by Estes 1970, J Paleont	gp_mid	26.98	10.91	305	CZ
628181	occ	NA		67737		Dimetrodon sp.	genus	38904		Dimetrodon	NA	genus	38904	Westgate	1989	Chordata	33815	Osteichthyes	34881	Cotylosauria	56749	Sphenacodontidae	38901	38904	NA	NA	NA		-99.75	32.130001	Taylor County Site 7 (Pelecypods)	NA	B.E.G. 30996; W.P.A. quarry	US	Texas	Taylor	based on nearby landmark	2	small collection	"souther part of Taylor County, Texas, in the SW 1/4 of section 436 of the M. P. King survey, on the property of Mr. C.O. Patterson, Route 1, Lawn, Texas... 6 miles southwest of the small town of Lawn" (coordinate based on Lawn)	gp_mid	-30.15	0.6	101	US		Vale
629465	occ	NA	R	67862		Eryops ? sp.	genus	37011		Eryops	NA	genus	37011	Olson	1991	Chordata	33815	Osteichthyes	34881	Temnospondyli	36320	Eryopidae	37007	37011	NA	NA	NA	individuals	-98.403893	34.770557	Richards Spur	NA	Fort Sill; OMNH locality V51; Dolese Bros. limestone quarry; FEP 60A	US	Oklahoma	Comanche	estimated from map	seconds	outcrop	"situated just west of the Anadarko-Lawton highway (U.S. routes 62 and 281), 10 1/2 miles south of Apache, about 1 1/2 miles south of the junction of this route and highway 277 (from Chickasha). It is about 6 miles north of Fort Sill, in sec. 31, T. 4 N. R. 11 W., Indian Meridian and Baseline, in Comanche County, Oklahoma" (Gregory et al., 1956 p. 2)	gp_mid	-28.89	0.32	101	US		Garber	Sumner
629465	occ	24456		67862		Temnospondyli indet.	unranked clade	36320		Temnospondyli	NA	unranked clade	36320	Polley and Reisz	2011	Chordata	33815	Osteichthyes	34881	Temnospondyli	36320		NA	NA	NA	NA	NA	individuals	-98.403893	34.770557	Richards Spur	NA	Fort Sill; OMNH locality V51; Dolese Bros. limestone quarry; FEP 60A	US	Oklahoma	Comanche	estimated from map	seconds	outcrop	"situated just west of the Anadarko-Lawton highway (U.S. routes 62 and 281), 10 1/2 miles south of Apache, about 1 1/2 miles south of the junction of this route and highway 277 (from Chickasha). It is about 6 miles north of Fort Sill, in sec. 31, T. 4 N. R. 11 W., Indian Meridian and Baseline, in Comanche County, Oklahoma" (Gregory et al., 1956 p. 2)	gp_mid	-28.89	0.32	101	US		Garber	Sumner
629466	occ	NA	R	67862		Cacops cf. aspidephorus	species	56737		Cacops aspidephorus	NA	species	56737	Bolt	1977	Chordata	33815	Osteichthyes	34881	Temnospondyli	36320	Dissorophidae	37017	37025	NA	NA	NA	individuals	-98.403893	34.770557	Richards Spur	NA	Fort Sill; OMNH locality V51; Dolese Bros. limestone quarry; FEP 60A	US	Oklahoma	Comanche	estimated from map	seconds	outcrop	"situated just west of the Anadarko-Lawton highway (U.S. routes 62 and 281), 10 1/2 miles south of Apache, about 1 1/2 miles south of the junction of this route and highway 277 (from Chickasha). It is about 6 miles north of Fort Sill, in sec. 31, T. 4 N. R. 11 W., Indian Meridian and Baseline, in Comanche County, Oklahoma" (Gregory et al., 1956 p. 2)	gp_mid	-28.89	0.32	101	US		Garber	Sumner
629466	occ	23974		67862		Cacops n. sp. morrisi	species	175857		Cacops morrisi	NA	species	175857	Reisz et al.	2009	Chordata	33815	Osteichthyes	34881	Temnospondyli	36320	Dissorophidae	37017	37025	NA	NA	NA	individuals	-98.403893	34.770557	Richards Spur	NA	Fort Sill; OMNH locality V51; Dolese Bros. limestone quarry; FEP 60A	US	Oklahoma	Comanche	estimated from map	seconds	outcrop	"situated just west of the Anadarko-Lawton highway (U.S. routes 62 and 281), 10 1/2 miles south of Apache, about 1 1/2 miles south of the junction of this route and highway 277 (from Chickasha). It is about 6 miles north of Fort Sill, in sec. 31, T. 4 N. R. 11 W., Indian Meridian and Baseline, in Comanche County, Oklahoma" (Gregory et al., 1956 p. 2)	gp_mid	-28.89	0.32	101	US		Garber	Sumner
629467	occ	NA		67862		n. gen. Doleserpeton n. sp. annectens	species	140536		Doleserpeton annectens	NA	species	140536	Bolt	1969	Chordata	33815	Osteichthyes	34881	Temnospondyli	36320	Amphibamidae	123081	37046	NA	NA	NA		-98.403893	34.770557	Richards Spur	NA	Fort Sill; OMNH locality V51; Dolese Bros. limestone quarry; FEP 60A	US	Oklahoma	Comanche	estimated from map	seconds	outcrop	"situated just west of the Anadarko-Lawton highway (U.S. routes 62 and 281), 10 1/2 miles south of Apache, about 1 1/2 miles south of the junction of this route and highway 277 (from Chickasha). It is about 6 miles north of Fort Sill, in sec. 31, T. 4 N. R. 11 W., Indian Meridian and Baseline, in Comanche County, Oklahoma" (Gregory et al., 1956 p. 2)	gp_mid	-28.89	0.32	101	US		Garber	Sumner
629468	occ	NA		67862		Tersomius sp.	genus	37035		Tersomius	NA	genus	37035	Bolt	1980	Chordata	33815	Osteichthyes	34881	Temnospondyli	36320	Amphibamidae	123081	37035	NA	NA	NA	individuals	-98.403893	34.770557	Richards Spur	NA	Fort Sill; OMNH locality V51; Dolese Bros. limestone quarry; FEP 60A	US	Oklahoma	Comanche	estimated from map	seconds	outcrop	"situated just west of the Anadarko-Lawton highway (U.S. routes 62 and 281), 10 1/2 miles south of Apache, about 1 1/2 miles south of the junction of this route and highway 277 (from Chickasha). It is about 6 miles north of Fort Sill, in sec. 31, T. 4 N. R. 11 W., Indian Meridian and Baseline, in Comanche County, Oklahoma" (Gregory et al., 1956 p. 2)	gp_mid	-28.89	0.32	101	US		Garber	Sumner
629469	occ	NA		67862		Trematopsidae indet.	family	37047	corrected to	Trematopidae	NA	family	37047	Bolt	1974	Chordata	33815	Osteichthyes	34881	Temnospondyli	36320	Trematopidae	37047	NA	NA	NA	NA	individuals	-98.403893	34.770557	Richards Spur	NA	Fort Sill; OMNH locality V51; Dolese Bros. limestone quarry; FEP 60A	US	Oklahoma	Comanche	estimated from map	seconds	outcrop	"situated just west of the Anadarko-Lawton highway (U.S. routes 62 and 281), 10 1/2 miles south of Apache, about 1 1/2 miles south of the junction of this route and highway 277 (from Chickasha). It is about 6 miles north of Fort Sill, in sec. 31, T. 4 N. R. 11 W., Indian Meridian and Baseline, in Comanche County, Oklahoma" (Gregory et al., 1956 p. 2)	gp_mid	-28.89	0.32	101	US		Garber	Sumner
629470	occ	NA		67862		Seymouria sp.	genus	37223		Seymouria	NA	genus	37223	Sullivan and Reisz	1999	Chordata	33815	Osteichthyes	34881		NA	Seymouriidae	37219	37223	NA	NA	NA	elements	-98.403893	34.770557	Richards Spur	NA	Fort Sill; OMNH locality V51; Dolese Bros. limestone quarry; FEP 60A	US	Oklahoma	Comanche	estimated from map	seconds	outcrop	"situated just west of the Anadarko-Lawton highway (U.S. routes 62 and 281), 10 1/2 miles south of Apache, about 1 1/2 miles south of the junction of this route and highway 277 (from Chickasha). It is about 6 miles north of Fort Sill, in sec. 31, T. 4 N. R. 11 W., Indian Meridian and Baseline, in Comanche County, Oklahoma" (Gregory et al., 1956 p. 2)	gp_mid	-28.89	0.32	101	US		Garber	Sumner
629471	occ	NA	R	67862		Aistopoda sp.	genus	156842		Aistopoda	NA	suborder	37251	Gregory et al.	1956	Chordata	33815	Osteichthyes	34881	Aistopoda	37251		NA	NA	NA	NA	NA	specimens	-98.403893	34.770557	Richards Spur	NA	Fort Sill; OMNH locality V51; Dolese Bros. limestone quarry; FEP 60A	US	Oklahoma	Comanche	estimated from map	seconds	outcrop	"situated just west of the Anadarko-Lawton highway (U.S. routes 62 and 281), 10 1/2 miles south of Apache, about 1 1/2 miles south of the junction of this route and highway 277 (from Chickasha). It is about 6 miles north of Fort Sill, in sec. 31, T. 4 N. R. 11 W., Indian Meridian and Baseline, in Comanche County, Oklahoma" (Gregory et al., 1956 p. 2)	gp_mid	-28.89	0.32	101	US		Garber	Sumner
629471	occ	22349	R	67862		Phlegethontia cf. longissima	species	156845		Phlegethontia longissima	NA	species	156844	McGinnis	1967	Chordata	33815	Osteichthyes	34881	Aistopoda	37251	Phlegethontiidae	37257	37259	NA	NA	NA	specimens	-98.403893	34.770557	Richards Spur	NA	Fort Sill; OMNH locality V51; Dolese Bros. limestone quarry; FEP 60A	US	Oklahoma	Comanche	estimated from map	seconds	outcrop	"situated just west of the Anadarko-Lawton highway (U.S. routes 62 and 281), 10 1/2 miles south of Apache, about 1 1/2 miles south of the junction of this route and highway 277 (from Chickasha). It is about 6 miles north of Fort Sill, in sec. 31, T. 4 N. R. 11 W., Indian Meridian and Baseline, in Comanche County, Oklahoma" (Gregory et al., 1956 p. 2)	gp_mid	-28.89	0.32	101	US		Garber	Sumner
629471	occ	23009		67862		n. gen. Sillerpeton n. sp. permianum	species	156770		Sillerpeton permianum	NA	species	156770	Lund	1978	Chordata	33815	Osteichthyes	34881	Aistopoda	37251	Phlegethontiidae	37257	156767	NA	NA	NA	specimens	-98.403893	34.770557	Richards Spur	NA	Fort Sill; OMNH locality V51; Dolese Bros. limestone quarry; FEP 60A	US	Oklahoma	Comanche	estimated from map	seconds	outcrop	"situated just west of the Anadarko-Lawton highway (U.S. routes 62 and 281), 10 1/2 miles south of Apache, about 1 1/2 miles south of the junction of this route and highway 277 (from Chickasha). It is about 6 miles north of Fort Sill, in sec. 31, T. 4 N. R. 11 W., Indian Meridian and Baseline, in Comanche County, Oklahoma" (Gregory et al., 1956 p. 2)	gp_mid	-28.89	0.32	101	US		Garber	Sumner
629472	occ	NA	R	67862		Cardiocephalus cf. sternbergi	species	90715		Cardiocephalus sternbergi	NA	species	90715	Gregory et al.	1956	Chordata	33815	Osteichthyes	34881	Microsauria	37278	Gymnarthridae	37293	37294	NA	NA	NA	individuals	-98.403893	34.770557	Richards Spur	NA	Fort Sill; OMNH locality V51; Dolese Bros. limestone quarry; FEP 60A	US	Oklahoma	Comanche	estimated from map	seconds	outcrop	"situated just west of the Anadarko-Lawton highway (U.S. routes 62 and 281), 10 1/2 miles south of Apache, about 1 1/2 miles south of the junction of this route and highway 277 (from Chickasha). It is about 6 miles north of Fort Sill, in sec. 31, T. 4 N. R. 11 W., Indian Meridian and Baseline, in Comanche County, Oklahoma" (Gregory et al., 1956 p. 2)	gp_mid	-28.89	0.32	101	US		Garber	Sumner
629472	occ	23007		67862		Cardiocephalus n. sp. peabodyi	species	137293		Cardiocephalus peabodyi	NA	species	137293	Carroll and Gaskill	1978	Chordata	33815	Osteichthyes	34881	Microsauria	37278	Gymnarthridae	37293	37294	NA	NA	NA	individuals	-98.403893	34.770557	Richards Spur	NA	Fort Sill; OMNH locality V51; Dolese Bros. limestone quarry; FEP 60A	US	Oklahoma	Comanche	estimated from map	seconds	outcrop	"situated just west of the Anadarko-Lawton highway (U.S. routes 62 and 281), 10 1/2 miles south of Apache, about 1 1/2 miles south of the junction of this route and highway 277 (from Chickasha). It is about 6 miles north of Fort Sill, in sec. 31, T. 4 N. R. 11 W., Indian Meridian and Baseline, in Comanche County, Oklahoma" (Gregory et al., 1956 p. 2)	gp_mid	-28.89	0.32	101	US		Garber	Sumner
629473	occ	NA	R	67862		Euryodus primus	species	120864		Euryodus primus	NA	species	120864	Gregory et al.	1956	Chordata	33815	Osteichthyes	34881	Microsauria	37278	Gymnarthridae	37293	37296	NA	NA	NA	individuals	-98.403893	34.770557	Richards Spur	NA	Fort Sill; OMNH locality V51; Dolese Bros. limestone quarry; FEP 60A	US	Oklahoma	Comanche	estimated from map	seconds	outcrop	"situated just west of the Anadarko-Lawton highway (U.S. routes 62 and 281), 10 1/2 miles south of Apache, about 1 1/2 miles south of the junction of this route and highway 277 (from Chickasha). It is about 6 miles north of Fort Sill, in sec. 31, T. 4 N. R. 11 W., Indian Meridian and Baseline, in Comanche County, Oklahoma" (Gregory et al., 1956 p. 2)	gp_mid	-28.89	0.32	101	US		Garber	Sumner
629473	occ	23008		67862		Euryodus cf. primus	species	120864		Euryodus primus	NA	species	120864	Carroll and Gaskill	1978	Chordata	33815	Osteichthyes	34881	Microsauria	37278	Gymnarthridae	37293	37296	NA	NA	NA	individuals	-98.403893	34.770557	Richards Spur	NA	Fort Sill; OMNH locality V51; Dolese Bros. limestone quarry; FEP 60A	US	Oklahoma	Comanche	estimated from map	seconds	outcrop	"situated just west of the Anadarko-Lawton highway (U.S. routes 62 and 281), 10 1/2 miles south of Apache, about 1 1/2 miles south of the junction of this route and highway 277 (from Chickasha). It is about 6 miles north of Fort Sill, in sec. 31, T. 4 N. R. 11 W., Indian Meridian and Baseline, in Comanche County, Oklahoma" (Gregory et al., 1956 p. 2)	gp_mid	-28.89	0.32	101	US		Garber	Sumner
629474	occ	NA		67862		n. gen. Llistrofus n. sp. pricei	species	137291		Llistrofus pricei	NA	species	137291	Carroll and Gaskill	1978	Chordata	33815	Osteichthyes	34881	Microsauria	37278	Hapsidopareiontidae	37285	37287	NA	NA	NA	individuals	-98.403893	34.770557	Richards Spur	NA	Fort Sill; OMNH locality V51; Dolese Bros. limestone quarry; FEP 60A	US	Oklahoma	Comanche	estimated from map	seconds	outcrop	"situated just west of the Anadarko-Lawton highway (U.S. routes 62 and 281), 10 1/2 miles south of Apache, about 1 1/2 miles south of the junction of this route and highway 277 (from Chickasha). It is about 6 miles north of Fort Sill, in sec. 31, T. 4 N. R. 11 W., Indian Meridian and Baseline, in Comanche County, Oklahoma" (Gregory et al., 1956 p. 2)	gp_mid	-28.89	0.32	101	US		Garber	Sumner
629475	occ	NA	R	67862		Parareptilia indet.	subclass	138228		Parareptilia	NA	subclass	99778	Sullivan and Reisz	1999	Chordata	33815	Reptilia	36322		NA		NA	NA	NA	NA	NA	individuals	-98.403893	34.770557	Richards Spur	NA	Fort Sill; OMNH locality V51; Dolese Bros. limestone quarry; FEP 60A	US	Oklahoma	Comanche	estimated from map	seconds	outcrop	"situated just west of the Anadarko-Lawton highway (U.S. routes 62 and 281), 10 1/2 miles south of Apache, about 1 1/2 miles south of the junction of this route and highway 277 (from Chickasha). It is about 6 miles north of Fort Sill, in sec. 31, T. 4 N. R. 11 W., Indian Meridian and Baseline, in Comanche County, Oklahoma" (Gregory et al., 1956 p. 2)	gp_mid	-28.89	0.32	101	US		Garber	Sumner
629475	occ	26482		67862		Bolterpeton ? sp.	genus	223733		Bolterpeton	NA	genus	223733	Anderson and Reisz	2003	Chordata	33815	Osteichthyes	34881	Microsauria	37278	Gymnarthridae	37293	223733	NA	NA	NA	individuals	-98.403893	34.770557	Richards Spur	NA	Fort Sill; OMNH locality V51; Dolese Bros. limestone quarry; FEP 60A	US	Oklahoma	Comanche	estimated from map	seconds	outcrop	"situated just west of the Anadarko-Lawton highway (U.S. routes 62 and 281), 10 1/2 miles south of Apache, about 1 1/2 miles south of the junction of this route and highway 277 (from Chickasha). It is about 6 miles north of Fort Sill, in sec. 31, T. 4 N. R. 11 W., Indian Meridian and Baseline, in Comanche County, Oklahoma" (Gregory et al., 1956 p. 2)	gp_mid	-28.89	0.32	101	US		Garber	Sumner
629476	occ	NA		67862		n. gen. Colobomycter n. sp. pholeter	species	123513		Colobomycter pholeter	NA	species	123513	Vaughn	1958	Chordata	33815	Reptilia	36322		NA	Acleistorhinidae	37514	38921	NA	NA	NA	individuals	-98.403893	34.770557	Richards Spur	NA	Fort Sill; OMNH locality V51; Dolese Bros. limestone quarry; FEP 60A	US	Oklahoma	Comanche	estimated from map	seconds	outcrop	"situated just west of the Anadarko-Lawton highway (U.S. routes 62 and 281), 10 1/2 miles south of Apache, about 1 1/2 miles south of the junction of this route and highway 277 (from Chickasha). It is about 6 miles north of Fort Sill, in sec. 31, T. 4 N. R. 11 W., Indian Meridian and Baseline, in Comanche County, Oklahoma" (Gregory et al., 1956 p. 2)	gp_mid	-28.89	0.32	101	US		Garber	Sumner
629477	occ	NA		67862		Captorhinus aguti	species	90718		Captorhinus aguti	NA	species	134887	Sullivan and Reisz	1999	Chordata	33815	Reptilia	36322		NA	Captorhinidae	37495	37497	NA	NA	NA	individuals	-98.403893	34.770557	Richards Spur	NA	Fort Sill; OMNH locality V51; Dolese Bros. limestone quarry; FEP 60A	US	Oklahoma	Comanche	estimated from map	seconds	outcrop	"situated just west of the Anadarko-Lawton highway (U.S. routes 62 and 281), 10 1/2 miles south of Apache, about 1 1/2 miles south of the junction of this route and highway 277 (from Chickasha). It is about 6 miles north of Fort Sill, in sec. 31, T. 4 N. R. 11 W., Indian Meridian and Baseline, in Comanche County, Oklahoma" (Gregory et al., 1956 p. 2)	gp_mid	-28.89	0.32	101	US		Garber	Sumner
629479	occ	NA		67862		Captorhinidae sp.	genus	37495		Captorhinidae	NA	family	37495	Modesto	1996	Chordata	33815	Reptilia	36322		NA	Captorhinidae	37495	NA	NA	NA	NA	specimens	-98.403893	34.770557	Richards Spur	NA	Fort Sill; OMNH locality V51; Dolese Bros. limestone quarry; FEP 60A	US	Oklahoma	Comanche	estimated from map	seconds	outcrop	"situated just west of the Anadarko-Lawton highway (U.S. routes 62 and 281), 10 1/2 miles south of Apache, about 1 1/2 miles south of the junction of this route and highway 277 (from Chickasha). It is about 6 miles north of Fort Sill, in sec. 31, T. 4 N. R. 11 W., Indian Meridian and Baseline, in Comanche County, Oklahoma" (Gregory et al., 1956 p. 2)	gp_mid	-28.89	0.32	101	US		Garber	Sumner
629480	occ	NA		67862		n. gen. Baeotherates n. sp. fortsillensis	species	137519		Baeotherates fortsillensis	NA	species	137519	May and Cifelli	1998	Chordata	33815	Reptilia	36322		NA	Captorhinidae	37495	137518	NA	NA	NA	individuals	-98.403893	34.770557	Richards Spur	NA	Fort Sill; OMNH locality V51; Dolese Bros. limestone quarry; FEP 60A	US	Oklahoma	Comanche	estimated from map	seconds	outcrop	"situated just west of the Anadarko-Lawton highway (U.S. routes 62 and 281), 10 1/2 miles south of Apache, about 1 1/2 miles south of the junction of this route and highway 277 (from Chickasha). It is about 6 miles north of Fort Sill, in sec. 31, T. 4 N. R. 11 W., Indian Meridian and Baseline, in Comanche County, Oklahoma" (Gregory et al., 1956 p. 2)	gp_mid	-28.89	0.32	101	US		Garber	Sumner
629481	occ	NA	R	67862		Bolosaurus sp.	genus	37511		Bolosaurus	NA	genus	37511	Sullivan and Reisz	1999	Chordata	33815	Reptilia	36322		NA	Bolosauridae	37510	37511	NA	NA	NA	elements	-98.403893	34.770557	Richards Spur	NA	Fort Sill; OMNH locality V51; Dolese Bros. limestone quarry; FEP 60A	US	Oklahoma	Comanche	estimated from map	seconds	outcrop	"situated just west of the Anadarko-Lawton highway (U.S. routes 62 and 281), 10 1/2 miles south of Apache, about 1 1/2 miles south of the junction of this route and highway 277 (from Chickasha). It is about 6 miles north of Fort Sill, in sec. 31, T. 4 N. R. 11 W., Indian Meridian and Baseline, in Comanche County, Oklahoma" (Gregory et al., 1956 p. 2)	gp_mid	-28.89	0.32	101	US		Garber	Sumner
629481	occ	21274		67862		Bolosaurus n. sp. grandis	species	140523		Bolosaurus grandis	NA	species	140523	Reisz et al.	2002	Chordata	33815	Reptilia	36322		NA	Bolosauridae	37510	37511	NA	NA	NA	elements	-98.403893	34.770557	Richards Spur	NA	Fort Sill; OMNH locality V51; Dolese Bros. limestone quarry; FEP 60A	US	Oklahoma	Comanche	estimated from map	seconds	outcrop	"situated just west of the Anadarko-Lawton highway (U.S. routes 62 and 281), 10 1/2 miles south of Apache, about 1 1/2 miles south of the junction of this route and highway 277 (from Chickasha). It is about 6 miles north of Fort Sill, in sec. 31, T. 4 N. R. 11 W., Indian Meridian and Baseline, in Comanche County, Oklahoma" (Gregory et al., 1956 p. 2)	gp_mid	-28.89	0.32	101	US		Garber	Sumner
629482	occ	NA		67862		n. gen. Delorhynchus n. sp. priscus	species	123514		Delorhynchus priscus	NA	species	123514	Fox	1962	Chordata	33815	Reptilia	36322		NA		NA	38922	NA	NA	NA	fragments	-98.403893	34.770557	Richards Spur	NA	Fort Sill; OMNH locality V51; Dolese Bros. limestone quarry; FEP 60A	US	Oklahoma	Comanche	estimated from map	seconds	outcrop	"situated just west of the Anadarko-Lawton highway (U.S. routes 62 and 281), 10 1/2 miles south of Apache, about 1 1/2 miles south of the junction of this route and highway 277 (from Chickasha). It is about 6 miles north of Fort Sill, in sec. 31, T. 4 N. R. 11 W., Indian Meridian and Baseline, in Comanche County, Oklahoma" (Gregory et al., 1956 p. 2)	gp_mid	-28.89	0.32	101	US		Garber	Sumner
629483	occ	NA		67862		n. gen. Thrausmosaurus n. sp. serratidens	species	140504	nomen dubium	Varanopidae	NA	family	95329	Fox	1962	Chordata	33815	Osteichthyes	34881	Cotylosauria	56749	Varanopidae	95329	NA	NA	NA	NA	fragments	-98.403893	34.770557	Richards Spur	NA	Fort Sill; OMNH locality V51; Dolese Bros. limestone quarry; FEP 60A	US	Oklahoma	Comanche	estimated from map	seconds	outcrop	"situated just west of the Anadarko-Lawton highway (U.S. routes 62 and 281), 10 1/2 miles south of Apache, about 1 1/2 miles south of the junction of this route and highway 277 (from Chickasha). It is about 6 miles north of Fort Sill, in sec. 31, T. 4 N. R. 11 W., Indian Meridian and Baseline, in Comanche County, Oklahoma" (Gregory et al., 1956 p. 2)	gp_mid	-28.89	0.32	101	US		Garber	Sumner
629484	occ	NA	R	67862		Caseidae indet.	family	38913		Caseidae	NA	family	38913	Sullivan and Reisz	1999	Chordata	33815	Osteichthyes	34881	Cotylosauria	56749	Caseidae	38913	NA	NA	NA	NA	individuals	-98.403893	34.770557	Richards Spur	NA	Fort Sill; OMNH locality V51; Dolese Bros. limestone quarry; FEP 60A	US	Oklahoma	Comanche	estimated from map	seconds	outcrop	"situated just west of the Anadarko-Lawton highway (U.S. routes 62 and 281), 10 1/2 miles south of Apache, about 1 1/2 miles south of the junction of this route and highway 277 (from Chickasha). It is about 6 miles north of Fort Sill, in sec. 31, T. 4 N. R. 11 W., Indian Meridian and Baseline, in Comanche County, Oklahoma" (Gregory et al., 1956 p. 2)	gp_mid	-28.89	0.32	101	US		Garber	Sumner
629484	occ	21250		67862		n. gen. Oromycter n. sp. dolesorum	species	140367		Oromycter dolesorum	NA	species	140367	Reisz	2005	Chordata	33815	Osteichthyes	34881	Cotylosauria	56749	Caseidae	38913	140366	NA	NA	NA	individuals	-98.403893	34.770557	Richards Spur	NA	Fort Sill; OMNH locality V51; Dolese Bros. limestone quarry; FEP 60A	US	Oklahoma	Comanche	estimated from map	seconds	outcrop	"situated just west of the Anadarko-Lawton highway (U.S. routes 62 and 281), 10 1/2 miles south of Apache, about 1 1/2 miles south of the junction of this route and highway 277 (from Chickasha). It is about 6 miles north of Fort Sill, in sec. 31, T. 4 N. R. 11 W., Indian Meridian and Baseline, in Comanche County, Oklahoma" (Gregory et al., 1956 p. 2)	gp_mid	-28.89	0.32	101	US		Garber	Sumner
629485	occ	NA	R	67862		Mycterosaurus ? sp.	genus	38895		Mycterosaurus	NA	genus	38895	Olson	1967	Chordata	33815	Osteichthyes	34881	Cotylosauria	56749	Varanopidae	95329	38895	NA	NA	NA	elements	-98.403893	34.770557	Richards Spur	NA	Fort Sill; OMNH locality V51; Dolese Bros. limestone quarry; FEP 60A	US	Oklahoma	Comanche	estimated from map	seconds	outcrop	"situated just west of the Anadarko-Lawton highway (U.S. routes 62 and 281), 10 1/2 miles south of Apache, about 1 1/2 miles south of the junction of this route and highway 277 (from Chickasha). It is about 6 miles north of Fort Sill, in sec. 31, T. 4 N. R. 11 W., Indian Meridian and Baseline, in Comanche County, Oklahoma" (Gregory et al., 1956 p. 2)	gp_mid	-28.89	0.32	101	US		Garber	Sumner
629485	occ	23011		67862		Mycterosaurus longiceps	species	122319		Mycterosaurus longiceps	NA	species	122319	Reisz et al.	1997	Chordata	33815	Osteichthyes	34881	Cotylosauria	56749	Varanopidae	95329	38895	NA	NA	NA	elements	-98.403893	34.770557	Richards Spur	NA	Fort Sill; OMNH locality V51; Dolese Bros. limestone quarry; FEP 60A	US	Oklahoma	Comanche	estimated from map	seconds	outcrop	"situated just west of the Anadarko-Lawton highway (U.S. routes 62 and 281), 10 1/2 miles south of Apache, about 1 1/2 miles south of the junction of this route and highway 277 (from Chickasha). It is about 6 miles north of Fort Sill, in sec. 31, T. 4 N. R. 11 W., Indian Meridian and Baseline, in Comanche County, Oklahoma" (Gregory et al., 1956 p. 2)	gp_mid	-28.89	0.32	101	US		Garber	Sumner
629486	occ	NA	R	67862		Varanopseidae indet.	family	38892	obsolete variant of	Varanopidae	NA	family	95329	Sullivan and Reisz	1999	Chordata	33815	Osteichthyes	34881	Cotylosauria	56749	Varanopidae	95329	NA	NA	NA	NA	individuals	-98.403893	34.770557	Richards Spur	NA	Fort Sill; OMNH locality V51; Dolese Bros. limestone quarry; FEP 60A	US	Oklahoma	Comanche	estimated from map	seconds	outcrop	"situated just west of the Anadarko-Lawton highway (U.S. routes 62 and 281), 10 1/2 miles south of Apache, about 1 1/2 miles south of the junction of this route and highway 277 (from Chickasha). It is about 6 miles north of Fort Sill, in sec. 31, T. 4 N. R. 11 W., Indian Meridian and Baseline, in Comanche County, Oklahoma" (Gregory et al., 1956 p. 2)	gp_mid	-28.89	0.32	101	US		Garber	Sumner
629486	occ	18844		67862		Varanops cf. brevirostris	species	91795		Varanops brevirostris	NA	species	122316	Maddin et al.	2006	Chordata	33815	Osteichthyes	34881	Cotylosauria	56749	Varanopidae	95329	38897	NA	NA	NA	individuals	-98.403893	34.770557	Richards Spur	NA	Fort Sill; OMNH locality V51; Dolese Bros. limestone quarry; FEP 60A	US	Oklahoma	Comanche	estimated from map	seconds	outcrop	"situated just west of the Anadarko-Lawton highway (U.S. routes 62 and 281), 10 1/2 miles south of Apache, about 1 1/2 miles south of the junction of this route and highway 277 (from Chickasha). It is about 6 miles north of Fort Sill, in sec. 31, T. 4 N. R. 11 W., Indian Meridian and Baseline, in Comanche County, Oklahoma" (Gregory et al., 1956 p. 2)	gp_mid	-28.89	0.32	101	US		Garber	Sumner
629487	occ	NA	R	67862		Diapsida ? indet.	unranked clade	37768		Diapsida	NA	unranked clade	37768	Carroll	1968	Chordata	33815	Reptilia	36322		NA		NA	NA	NA	NA	NA	elements	-98.403893	34.770557	Richards Spur	NA	Fort Sill; OMNH locality V51; Dolese Bros. limestone quarry; FEP 60A	US	Oklahoma	Comanche	estimated from map	seconds	outcrop	"situated just west of the Anadarko-Lawton highway (U.S. routes 62 and 281), 10 1/2 miles south of Apache, about 1 1/2 miles south of the junction of this route and highway 277 (from Chickasha). It is about 6 miles north of Fort Sill, in sec. 31, T. 4 N. R. 11 W., Indian Meridian and Baseline, in Comanche County, Oklahoma" (Gregory et al., 1956 p. 2)	gp_mid	-28.89	0.32	101	US		Garber	Sumner
629487	occ	21275		67862		Neodiapsida indet.	unranked clade	92209		Neodiapsida	NA	unranked clade	92209	Sullivan and Reisz	1999	Chordata	33815	Reptilia	36322	Eosuchia	37795		NA	NA	NA	NA	NA	elements	-98.403893	34.770557	Richards Spur	NA	Fort Sill; OMNH locality V51; Dolese Bros. limestone quarry; FEP 60A	US	Oklahoma	Comanche	estimated from map	seconds	outcrop	"situated just west of the Anadarko-Lawton highway (U.S. routes 62 and 281), 10 1/2 miles south of Apache, about 1 1/2 miles south of the junction of this route and highway 277 (from Chickasha). It is about 6 miles north of Fort Sill, in sec. 31, T. 4 N. R. 11 W., Indian Meridian and Baseline, in Comanche County, Oklahoma" (Gregory et al., 1956 p. 2)	gp_mid	-28.89	0.32	101	US		Garber	Sumner
629488	occ	NA		67862		Acheloma cf. cumminsi	species	81713		Acheloma cumminsi	NA	species	81713	Sullivan et al.	2000	Chordata	33815	Osteichthyes	34881	Temnospondyli	36320	Trematopidae	37047	37048	NA	NA	NA	individuals	-98.403893	34.770557	Richards Spur	NA	Fort Sill; OMNH locality V51; Dolese Bros. limestone quarry; FEP 60A	US	Oklahoma	Comanche	estimated from map	seconds	outcrop	"situated just west of the Anadarko-Lawton highway (U.S. routes 62 and 281), 10 1/2 miles south of Apache, about 1 1/2 miles south of the junction of this route and highway 277 (from Chickasha). It is about 6 miles north of Fort Sill, in sec. 31, T. 4 N. R. 11 W., Indian Meridian and Baseline, in Comanche County, Oklahoma" (Gregory et al., 1956 p. 2)	gp_mid	-28.89	0.32	101	US		Garber	Sumner
629489	occ	NA		67862		cf. Cacops sp.	genus	37025		Cacops	NA	genus	37025	Sullivan et al.	2000	Chordata	33815	Osteichthyes	34881	Temnospondyli	36320	Dissorophidae	37017	37025	NA	NA	NA	individuals	-98.403893	34.770557	Richards Spur	NA	Fort Sill; OMNH locality V51; Dolese Bros. limestone quarry; FEP 60A	US	Oklahoma	Comanche	estimated from map	seconds	outcrop	"situated just west of the Anadarko-Lawton highway (U.S. routes 62 and 281), 10 1/2 miles south of Apache, about 1 1/2 miles south of the junction of this route and highway 277 (from Chickasha). It is about 6 miles north of Fort Sill, in sec. 31, T. 4 N. R. 11 W., Indian Meridian and Baseline, in Comanche County, Oklahoma" (Gregory et al., 1956 p. 2)	gp_mid	-28.89	0.32	101	US		Garber	Sumner
631438	occ	NA		67945		Trimerorhachis sp.	genus	36991		Trimerorhachis	NA	genus	36991	Daly	1973	Chordata	33815	Osteichthyes	34881	Temnospondyli	36320	Trimerorhachidae	36985	36991	NA	NA	NA	fragments	-98.787781	34.18972	South Grandfield	NA		US	Oklahoma	Tillman	stated in text	seconds	small collection	"SW1/4 SE1/4 SE1/4 sec. 20, T. 4 S, R. 15 W. This is 6 1/2 miles southwest of Grandfield... 3 miles north of the Red River..."\neast side of "a depression about fifty feet deep... near the top... [fossils] from the surface of a nose or ridge... three to four feet high and ten to twenty-five fee in area."	gp_mid	-28.41	1.95	101	US		Hennessey
631439	occ	NA		67945		Tersomius cf. texensis	species	90713		Tersomius texensis	NA	species	90713	Daly	1973	Chordata	33815	Osteichthyes	34881	Temnospondyli	36320	Amphibamidae	123081	37035	NA	NA	NA	specimens	-98.787781	34.18972	South Grandfield	NA		US	Oklahoma	Tillman	stated in text	seconds	small collection	"SW1/4 SE1/4 SE1/4 sec. 20, T. 4 S, R. 15 W. This is 6 1/2 miles southwest of Grandfield... 3 miles north of the Red River..."\neast side of "a depression about fifty feet deep... near the top... [fossils] from the surface of a nose or ridge... three to four feet high and ten to twenty-five fee in area."	gp_mid	-28.41	1.95	101	US		Hennessey
631440	occ	NA		67945		Peronedon primus	species	119362	recombined as	Diplocaulus primus	NA	species	119362	Haglund	1977	Chordata	33815	Osteichthyes	34881		NA	Diplocaulidae	142457	37264	NA	NA	NA	specimens	-98.787781	34.18972	South Grandfield	NA		US	Oklahoma	Tillman	stated in text	seconds	small collection	"SW1/4 SE1/4 SE1/4 sec. 20, T. 4 S, R. 15 W. This is 6 1/2 miles southwest of Grandfield... 3 miles north of the Red River..."\neast side of "a depression about fifty feet deep... near the top... [fossils] from the surface of a nose or ridge... three to four feet high and ten to twenty-five fee in area."	gp_mid	-28.41	1.95	101	US		Hennessey
631441	occ	NA		67945		Lysorophus cf. tricarinatus	species	70395		Lysorophus tricarinatus	NA	species	70395	Daly	1973	Chordata	33815	Osteichthyes	34881	Lysorophia	37319		NA	37322	NA	NA	NA	individuals	-98.787781	34.18972	South Grandfield	NA		US	Oklahoma	Tillman	stated in text	seconds	small collection	"SW1/4 SE1/4 SE1/4 sec. 20, T. 4 S, R. 15 W. This is 6 1/2 miles southwest of Grandfield... 3 miles north of the Red River..."\neast side of "a depression about fifty feet deep... near the top... [fossils] from the surface of a nose or ridge... three to four feet high and ten to twenty-five fee in area."	gp_mid	-28.41	1.95	101	US		Hennessey
631442	occ	NA		67945		Cardiocephalus cf. sternbergi	species	90715		Cardiocephalus sternbergi	NA	species	90715	Daly	1973	Chordata	33815	Osteichthyes	34881	Microsauria	37278	Gymnarthridae	37293	37294	NA	NA	NA	specimens	-98.787781	34.18972	South Grandfield	NA		US	Oklahoma	Tillman	stated in text	seconds	small collection	"SW1/4 SE1/4 SE1/4 sec. 20, T. 4 S, R. 15 W. This is 6 1/2 miles southwest of Grandfield... 3 miles north of the Red River..."\neast side of "a depression about fifty feet deep... near the top... [fossils] from the surface of a nose or ridge... three to four feet high and ten to twenty-five fee in area."	gp_mid	-28.41	1.95	101	US		Hennessey
631443	occ	NA		67945		n. gen. Hapsidopareion n. sp. lepton	species	90683		Hapsidopareion lepton	NA	species	90683	Daly	1973	Chordata	33815	Osteichthyes	34881	Microsauria	37278	Hapsidopareiontidae	37285	37286	NA	NA	NA	specimens	-98.787781	34.18972	South Grandfield	NA		US	Oklahoma	Tillman	stated in text	seconds	small collection	"SW1/4 SE1/4 SE1/4 sec. 20, T. 4 S, R. 15 W. This is 6 1/2 miles southwest of Grandfield... 3 miles north of the Red River..."\neast side of "a depression about fifty feet deep... near the top... [fossils] from the surface of a nose or ridge... three to four feet high and ten to twenty-five fee in area."	gp_mid	-28.41	1.95	101	US		Hennessey
631444	occ	NA		67945		n. gen. Micraroter n. sp. erythrogeios	species	90684		Micraroter erythrogeios	NA	species	90684	Daly	1973	Chordata	33815	Osteichthyes	34881	Microsauria	37278	Ostodolepidae	37301	37302	NA	NA	NA	specimens	-98.787781	34.18972	South Grandfield	NA		US	Oklahoma	Tillman	stated in text	seconds	small collection	"SW1/4 SE1/4 SE1/4 sec. 20, T. 4 S, R. 15 W. This is 6 1/2 miles southwest of Grandfield... 3 miles north of the Red River..."\neast side of "a depression about fifty feet deep... near the top... [fossils] from the surface of a nose or ridge... three to four feet high and ten to twenty-five fee in area."	gp_mid	-28.41	1.95	101	US		Hennessey
631445	occ	NA		67945		Captorhinus aguti	species	90718		Captorhinus aguti	NA	species	134887	Daly	1973	Chordata	33815	Reptilia	36322		NA	Captorhinidae	37495	37497	NA	NA	NA	specimens	-98.787781	34.18972	South Grandfield	NA		US	Oklahoma	Tillman	stated in text	seconds	small collection	"SW1/4 SE1/4 SE1/4 sec. 20, T. 4 S, R. 15 W. This is 6 1/2 miles southwest of Grandfield... 3 miles north of the Red River..."\neast side of "a depression about fifty feet deep... near the top... [fossils] from the surface of a nose or ridge... three to four feet high and ten to twenty-five fee in area."	gp_mid	-28.41	1.95	101	US		Hennessey
631446	occ	NA		67945		Labidosaurus sp.	genus	37501		Labidosaurus	NA	genus	37501	Daly	1973	Chordata	33815	Reptilia	36322		NA	Captorhinidae	37495	37501	NA	NA	NA	fragments	-98.787781	34.18972	South Grandfield	NA		US	Oklahoma	Tillman	stated in text	seconds	small collection	"SW1/4 SE1/4 SE1/4 sec. 20, T. 4 S, R. 15 W. This is 6 1/2 miles southwest of Grandfield... 3 miles north of the Red River..."\neast side of "a depression about fifty feet deep... near the top... [fossils] from the surface of a nose or ridge... three to four feet high and ten to twenty-five fee in area."	gp_mid	-28.41	1.95	101	US		Hennessey
631447	occ	NA		67945		n. gen. Acleistorhinus n. sp. pteroticus	species	90735		Acleistorhinus pteroticus	NA	species	90735	Daly	1973	Chordata	33815	Reptilia	36322		NA	Acleistorhinidae	37514	37515	NA	NA	NA	individuals	-98.787781	34.18972	South Grandfield	NA		US	Oklahoma	Tillman	stated in text	seconds	small collection	"SW1/4 SE1/4 SE1/4 sec. 20, T. 4 S, R. 15 W. This is 6 1/2 miles southwest of Grandfield... 3 miles north of the Red River..."\neast side of "a depression about fifty feet deep... near the top... [fossils] from the surface of a nose or ridge... three to four feet high and ten to twenty-five fee in area."	gp_mid	-28.41	1.95	101	US		Hennessey
631448	occ	NA		67945		Dimetrodon loomisi	species	90738		Dimetrodon loomisi	NA	species	90738	Daly	1973	Chordata	33815	Osteichthyes	34881	Cotylosauria	56749	Sphenacodontidae	38901	38904	NA	NA	NA	specimens	-98.787781	34.18972	South Grandfield	NA		US	Oklahoma	Tillman	stated in text	seconds	small collection	"SW1/4 SE1/4 SE1/4 sec. 20, T. 4 S, R. 15 W. This is 6 1/2 miles southwest of Grandfield... 3 miles north of the Red River..."\neast side of "a depression about fifty feet deep... near the top... [fossils] from the surface of a nose or ridge... three to four feet high and ten to twenty-five fee in area."	gp_mid	-28.41	1.95	101	US		Hennessey
631449	occ	NA		67945		Edaphosaurus sp.	genus	38911		Edaphosaurus	NA	genus	38911	Daly	1973	Chordata	33815	Osteichthyes	34881	Cotylosauria	56749	Edaphosauridae	38910	38911	NA	NA	NA	fragments	-98.787781	34.18972	South Grandfield	NA		US	Oklahoma	Tillman	stated in text	seconds	small collection	"SW1/4 SE1/4 SE1/4 sec. 20, T. 4 S, R. 15 W. This is 6 1/2 miles southwest of Grandfield... 3 miles north of the Red River..."\neast side of "a depression about fifty feet deep... near the top... [fossils] from the surface of a nose or ridge... three to four feet high and ten to twenty-five fee in area."	gp_mid	-28.41	1.95	101	US		Hennessey
633270	occ	NA		68171		Varanops brevirostris	species	91795		Varanops brevirostris	NA	species	122316	Reisz and Tsuji	2006	Chordata	33815	Osteichthyes	34881	Cotylosauria	56749	Varanopidae	95329	38897	NA	NA	NA	individuals	-99.730003	32.450001	Southwest of Abilene	NA		US	Texas	Taylor	based on nearby landmark	2	outcrop	"southwest of Abilene, in Taylor County"\ntwo skeletons were "found near" each other	gp_mid	-29.97	0.86	101	US		Arroyo
633271	occ	NA		68171		Diadectes sp.	genus	37247		Diadectes	NA	genus	37247	Reisz and Tsuji	2006	Chordata	33815	Osteichthyes	34881	Cotylosauria	56749	Diadectidae	37246	37247	NA	NA	NA	individuals	-99.730003	32.450001	Southwest of Abilene	NA		US	Texas	Taylor	based on nearby landmark	2	outcrop	"southwest of Abilene, in Taylor County"\ntwo skeletons were "found near" each other	gp_mid	-29.97	0.86	101	US		Arroyo
635045	occ	NA		68318		n. gen. Whatcheeria n. sp. deltae	species	92128		Whatcheeria deltae	NA	species	92128	Lombard and Bolt	1995	Chordata	33815	Osteichthyes	34881		NA	Whatcheeriidae	179034	92127	NA	NA	NA		-92.333336	41.316666	Delta	NA		US	Iowa	Keokuk	based on nearby landmark	minutes	outcrop	"SW1/4, SW1/4, section 15, T75N, R13W" near Delta, Iowa (coordinate based on Delta)\n"two adjacent palaeodepressions or collapse structures, exposed in the walls of an inactive limestone quarry"	gp_mid	-47.48	-23.84	101	US		St. Louis		Waugh
635046	occ	NA		68318		Embolomeri indet.	suborder	37178		Embolomeri	NA	suborder	37178	Lombard and Bolt	1995	Chordata	33815	Osteichthyes	34881		NA		NA	NA	NA	NA	NA		-92.333336	41.316666	Delta	NA		US	Iowa	Keokuk	based on nearby landmark	minutes	outcrop	"SW1/4, SW1/4, section 15, T75N, R13W" near Delta, Iowa (coordinate based on Delta)\n"two adjacent palaeodepressions or collapse structures, exposed in the walls of an inactive limestone quarry"	gp_mid	-47.48	-23.84	101	US		St. Louis		Waugh
635047	occ	NA		68318		Colosteidae indet.	family	36975		Colosteidae	NA	family	36975	Lombard and Bolt	1995	Chordata	33815	Osteichthyes	34881		NA	Colosteidae	36975	NA	NA	NA	NA		-92.333336	41.316666	Delta	NA		US	Iowa	Keokuk	based on nearby landmark	minutes	outcrop	"SW1/4, SW1/4, section 15, T75N, R13W" near Delta, Iowa (coordinate based on Delta)\n"two adjacent palaeodepressions or collapse structures, exposed in the walls of an inactive limestone quarry"	gp_mid	-47.48	-23.84	101	US		St. Louis		Waugh
635056	occ	NA	R	68319		Colosteidae indet.	family	36975		Colosteidae	NA	family	36975	Lombard and Bolt	1999	Chordata	33815	Osteichthyes	34881		NA	Colosteidae	36975	NA	NA	NA	NA		-88.966667	37.549999	Goreville	NA	KU-IL-10	US	Illinois	Johnston	based on nearby landmark	minutes	outcrop	"an inactive limestone quarry on private property in T12S R2E, some six km south of Goreville" (coordinate based on Goreville)	gp_mid	-35.6	-18.77	101	US	FED	Kinkaid		Cave Hill
635056	occ	18868		68319		Greererpeton burkmorani	species	36977	species not entered	Greererpeton	NA	genus	36977	Bolt and Lombard	2001	Chordata	33815	Osteichthyes	34881		NA	Colosteidae	36975	36977	NA	NA	NA		-88.966667	37.549999	Goreville	NA	KU-IL-10	US	Illinois	Johnston	based on nearby landmark	minutes	outcrop	"an inactive limestone quarry on private property in T12S R2E, some six km south of Goreville" (coordinate based on Goreville)	gp_mid	-35.6	-18.77	101	US	FED	Kinkaid		Cave Hill
635057	occ	NA		68319		Microsauria indet.	unranked clade	37278		Microsauria	NA	unranked clade	37278	Lombard and Bolt	1999	Chordata	33815	Osteichthyes	34881	Microsauria	37278		NA	NA	NA	NA	NA		-88.966667	37.549999	Goreville	NA	KU-IL-10	US	Illinois	Johnston	based on nearby landmark	minutes	outcrop	"an inactive limestone quarry on private property in T12S R2E, some six km south of Goreville" (coordinate based on Goreville)	gp_mid	-35.6	-18.77	101	US	FED	Kinkaid		Cave Hill
636301	occ	NA		68427		n. gen. Concordia n. sp. cunninghami	species	92485	recombined as	Euconcordia cunninghami	NA	species	92485	M�_ller and Reisz	2005	Chordata	33815	Reptilia	36322		NA	Captorhinidae	37495	348714	NA	NA	NA	individuals	-96.113892	37.986111	Hamilton Quarry	NA		US	Kansas	Greenwood	estimated from map	seconds		about 5 km E of Hamilton, Greenwood Co., Kansas, in secs. 5 and 6, T. 24 S., R. 12 E. (Virgil 7.5' quadrangle)	gp_mid	-26.91	-0.1	101	US		Calhouns Shale	Shawnee
665544	occ	NA		71671		n. gen. Eumatthevia n. sp. bolli	species	99568	subjective synonym of	Mycterosaurus longiceps	NA	species	122319	Broom	1930	Chordata	33815	Osteichthyes	34881	Cotylosauria	56749	Varanopidae	95329	38895	NA	NA	NA	individuals	-99.091667	33.733334	"Copper Shept"	NA	?Mitchell Creek	US	Texas	Baylor	based on nearby landmark	minutes	small collection	"at Copper Shept, apparently in Texas": the only place name in Texas associated with Permian deposits is Copper Breaks State Park (basis of coordinate) in Hardeman County.\nReisz (1986, Encyclopedia of Paleoherpetology 17A) states that the type of Eumatthevia probably is from the same locality as the holotype of Mycterosaurus longiceps which is Mitchell Creek, NE from Maybelle, Baylor Co. Thus, p…	gp_mid	-30.29	-0.93	101	US
699400	occ	NA	I	75090		n. gen. Puertollanopus n. sp. omicrodactylus	species	108506		Puertollanopus omicrodactylus	NA	species	108506	Soler-Gij�_n and Moratalla	2001	Chordata	33815	Osteichthyes	34881	Microsauria	37278		NA	108505	NA	NA	NA		-4.116667	38.683334	Emma Quarry Amphibian Bed	NA	Puertollano	ES	Castilla-La Manacha		based on nearby landmark	minutes	outcrop	from an area of "approximately 5 hectares" within Emma Quarry, about 6 k WSW of Puertollano (basis of coordinate)	gp_mid	10.97	-6.38	304	ES
719384	occ	NA		22726		Embolomeri ? indet.	suborder	37178		Embolomeri	NA	suborder	37178	Andrews et al.	1977	Chordata	33815	Osteichthyes	34881		NA		NA	NA	NA	NA	NA		-3.35	56.1166	Cowdenbeath Amphibian Bonebed	NA	ETE Locality 1605; Dora Opencast Coal Site	UK				4	outcrop	"south-east of Cowdenbeath... a section 30 m long"	gp_mid	0.18	-9.49	313	UK			Limestone Coal
719385	occ	NA		22726		cf. Colosteidae indet.	family	36975		Colosteidae	NA	family	36975	Andrews et al.	1977	Chordata	33815	Osteichthyes	34881		NA	Colosteidae	36975	NA	NA	NA	NA		-3.35	56.1166	Cowdenbeath Amphibian Bonebed	NA	ETE Locality 1605; Dora Opencast Coal Site	UK				4	outcrop	"south-east of Cowdenbeath... a section 30 m long"	gp_mid	0.18	-9.49	313	UK			Limestone Coal
721482	occ	NA		77412		Limnosceloides n. sp. brachycoles	species	142127	nomen dubium	Tetrapoda	NA	unranked clade	53190	Langston	1966	Chordata	33815	Osteichthyes	34881		NA		NA	NA	NA	NA	NA	elements	-106.639442	36.157223	UCMP V-2814	NA	Camp Quarry	US	New Mexico	Rio Arriba	stated in text	seconds	outcrop	"southeast slope of a small butte, 410 yards south of New Mexico State Highway 96, about 940 yards southeast of the Rio Puerco bridge at Arroyo del Agua, section 8, T.22N., R.3E., Rio Arriba County, New Mexico" (Langston, 1965 p. 6; 1966 p.691)	gp_mid	-34.09	4.48	101	US	FED	Abo/Cutler
731086	occ	NA		78559		Kahneria seltina	species	119509		Kahneria seltina	NA	species	119509	Olson	1962	Chordata	33815	Reptilia	36322		NA	Captorhinidae	37495	37506	NA	NA	NA	individuals	-99.907776	33.718056	Locality KS (Upper San Angelo Fm.)	NA	Alexander Ranch	US	Texas	Knox	estimated from map	seconds	small collection	Maverick Flats 7.5' qdr; "on the east and west flanks of a divide between two tributaries that flow south into the South Fork of the Wichita River"; For details see maps on pp. 98, 119 in Olson (1962)	gp_mid	-28.76	3.34	101	US		San Angelo	Pease River	Flowerpot Shale
737131	occ	NA		79162		n. gen. Romeria n. sp. texana	species	134834		Romeria texana	NA	species	134834	Price	1937	Chordata	33815	Reptilia	36322		NA	Captorhinidae	37495	37504	NA	NA	NA	individuals	-98.650002	33.583332	Archer City Bonebed 1 (Putnam Fm.)	NA	Locality IIIf (Romer & Price, 1940)	US	Texas	Archer	estimated from map	minutes	local area	About one mile southwest of Archer City.	gp_mid	-30.06	-1.27	101	US		Archer City	Wichita
739043	occ	NA		79402		Cricotillus brachydens	species	119132		Cricotillus brachydens	NA	species	119132	Olson	1970	Chordata	33815	Osteichthyes	34881		NA	Cricotidae	119131	119130	NA	NA	NA	individuals	-97.340553	36.161667	Orlando site, Noble Co. (Wellington Fm.)	NA		US	Oklahoma	Noble	stated in text	seconds		"about 2 miles northeast of Orlando in Noble County in SE1/4 sec. 31, T. 20 N., R. 1 W." (Olson, 1967 p. 44); Note: the town of Orlando itself lies in Logan Co., the fossil site, however, lies just across the border in Noble Co. Lat long is based on the map given by Olson (1967 p. 38).	gp_mid	-27.83	0.34	101	US		Wellington	Sumner
739044	occ	NA	R	79402		Pleuristion brachycoelous	species	119134	nomen dubium	Protocaptorhinus	NA	genus	37505	Olson	1970	Chordata	33815	Reptilia	36322		NA	Captorhinidae	37495	37505	NA	NA	NA	specimens	-97.340553	36.161667	Orlando site, Noble Co. (Wellington Fm.)	NA		US	Oklahoma	Noble	stated in text	seconds		"about 2 miles northeast of Orlando in Noble County in SE1/4 sec. 31, T. 20 N., R. 1 W." (Olson, 1967 p. 44); Note: the town of Orlando itself lies in Logan Co., the fossil site, however, lies just across the border in Noble Co. Lat long is based on the map given by Olson (1967 p. 38).	gp_mid	-27.83	0.34	101	US		Wellington	Sumner
739044	occ	21105		79402		Protocaptorhinus pricei	species	135429		Protocaptorhinus pricei	NA	species	135429	Olson	1984	Chordata	33815	Reptilia	36322		NA	Captorhinidae	37495	37505	NA	NA	NA	specimens	-97.340553	36.161667	Orlando site, Noble Co. (Wellington Fm.)	NA		US	Oklahoma	Noble	stated in text	seconds		"about 2 miles northeast of Orlando in Noble County in SE1/4 sec. 31, T. 20 N., R. 1 W." (Olson, 1967 p. 44); Note: the town of Orlando itself lies in Logan Co., the fossil site, however, lies just across the border in Noble Co. Lat long is based on the map given by Olson (1967 p. 38).	gp_mid	-27.83	0.34	101	US		Wellington	Sumner
739076	occ	NA		79408		n. gen. Dictybolos n. sp. tener	species	119139		Dictybolos tener	NA	species	119139	Olson	1970	Chordata	33815	Reptilia	36322	Araeosceloidea	119138		NA	119136	NA	NA	NA	individuals	-97.433334	36.349998	Perry site 6, bed 21	NA		US	Oklahoma	Noble	estimated from map	minutes		"about nine miles northwest of Perry, Logan County, Oklahoma, SE1/4 SE1/4 sec. 26 T. 23 N, R. 2 W"	gp_mid	-27.41	1.27	101	US		Wellington	Sumner
739839	occ	NA		79531		Captorhinikos n. sp. parvus	species	119499		Captorhinikos parvus	NA	species	119499	Olson	1970	Chordata	33815	Reptilia	36322		NA	Captorhinidae	37495	37496	NA	NA	NA	specimens	-97.368614	35.169445	Norman	NA	Amos Moses estate	US	Oklahoma	Cleveland	stated in text	seconds	outcrop	short distance southeast of the campus of the University of Oklahoma, Norman, Oklahoma; on the property of Mr. Amos Moses of Norman, Oklahoma (SW 1/4 , NW 1/4 , sec. 13, T. 8 N., R. 2 W.)	gp_mid	-26.9	2.21	101	US		Hennessey		Fairmont Shale
739840	occ	NA		79531		Captorhinikos chozaensis	species	120856		Captorhinikos chozaensis	NA	species	120856	Olson	1970	Chordata	33815	Reptilia	36322		NA	Captorhinidae	37495	37496	NA	NA	NA	individuals	-97.368614	35.169445	Norman	NA	Amos Moses estate	US	Oklahoma	Cleveland	stated in text	seconds	outcrop	short distance southeast of the campus of the University of Oklahoma, Norman, Oklahoma; on the property of Mr. Amos Moses of Norman, Oklahoma (SW 1/4 , NW 1/4 , sec. 13, T. 8 N., R. 2 W.)	gp_mid	-26.9	2.21	101	US		Hennessey		Fairmont Shale
739841	occ	NA		79531		Tersomius n. sp. mosesi	species	90714		Tersomius mosesi	NA	species	90714	Olson	1970	Chordata	33815	Osteichthyes	34881	Temnospondyli	36320	Amphibamidae	123081	37035	NA	NA	NA	specimens	-97.368614	35.169445	Norman	NA	Amos Moses estate	US	Oklahoma	Cleveland	stated in text	seconds	outcrop	short distance southeast of the campus of the University of Oklahoma, Norman, Oklahoma; on the property of Mr. Amos Moses of Norman, Oklahoma (SW 1/4 , NW 1/4 , sec. 13, T. 8 N., R. 2 W.)	gp_mid	-26.9	2.21	101	US		Hennessey		Fairmont Shale
739842	occ	NA		79531		Goniorhynchus n. sp. stovalli	species	119360	recombined as	Rhynchonkos stovalli	NA	species	119360	Olson	1970	Chordata	33815	Osteichthyes	34881	Microsauria	37278	Goniorhynchidae	37307	37308	NA	NA	NA	specimens	-97.368614	35.169445	Norman	NA	Amos Moses estate	US	Oklahoma	Cleveland	stated in text	seconds	outcrop	short distance southeast of the campus of the University of Oklahoma, Norman, Oklahoma; on the property of Mr. Amos Moses of Norman, Oklahoma (SW 1/4 , NW 1/4 , sec. 13, T. 8 N., R. 2 W.)	gp_mid	-26.9	2.21	101	US		Hennessey		Fairmont Shale
739843	occ	NA		79531		Lysorophus tricarinatus	species	70395		Lysorophus tricarinatus	NA	species	70395	Olson	1970	Chordata	33815	Osteichthyes	34881	Lysorophia	37319		NA	37322	NA	NA	NA	individuals	-97.368614	35.169445	Norman	NA	Amos Moses estate	US	Oklahoma	Cleveland	stated in text	seconds	outcrop	short distance southeast of the campus of the University of Oklahoma, Norman, Oklahoma; on the property of Mr. Amos Moses of Norman, Oklahoma (SW 1/4 , NW 1/4 , sec. 13, T. 8 N., R. 2 W.)	gp_mid	-26.9	2.21	101	US		Hennessey		Fairmont Shale
739844	occ	NA		79531		n. gen. Peronedon n. sp. primus	species	119361	subjective synonym of, species not entered	Diplocaulus	NA	genus	37264	Olson	1970	Chordata	33815	Osteichthyes	34881		NA	Diplocaulidae	142457	37264	NA	NA	NA	individuals	-97.368614	35.169445	Norman	NA	Amos Moses estate	US	Oklahoma	Cleveland	stated in text	seconds	outcrop	short distance southeast of the campus of the University of Oklahoma, Norman, Oklahoma; on the property of Mr. Amos Moses of Norman, Oklahoma (SW 1/4 , NW 1/4 , sec. 13, T. 8 N., R. 2 W.)	gp_mid	-26.9	2.21	101	US		Hennessey		Fairmont Shale
740366	occ	NA		79598		n. gen. Cephalerpeton n. sp. ventriarmatum	species	119506		Cephalerpeton ventriarmatum	NA	species	119506	Carroll and Baird	1972	Chordata	33815	Reptilia	36322		NA	Protorothyrididae	37486	37490	NA	NA	NA	individuals	-88.139999	41.267223	Mazon Creek	NA	Mazon Creek Vertebrate Fauna, Braidwood Fauna, pit 11	US	Illinois	Grundy/Will	based on political unit	seconds	local area	Lat Long is for SW Will Co., Illinois	gp_mid	-23.34	-5.09	101	US		Carbondale		Francis Creek Shale
740382	occ	NA		79600		n. gen. Kahneria n. sp. seltina	species	119509		Kahneria seltina	NA	species	119509	Olson	1962	Chordata	33815	Reptilia	36322		NA	Captorhinidae	37495	37506	NA	NA	NA	individuals	-99.938332	33.66	Locality KAC (Lower Flowerpot Shale)	NA	Kahn Quarry, Driver Ranch	US	Texas	Knox	estimated from map	seconds	small collection	"about twelve miles north of Little Croton Creek, south of the South Fork of the Wichita River, sometimes called South Wichita River. It lies largely on a divide between two northerly flowing tributaries of the South Fork." For details see map on p. 98 in Olson (1962).	gp_mid	-28.81	3.3	101	US		San Angelo	Pease River	Flowerpot Shale
740383	occ	NA		79601		Labidosaurikos n. sp. barkeri	species	119514	subjective synonym of	Labidosaurikos meachami	NA	species	119515	Olson	1954	Chordata	33815	Reptilia	36322		NA	Captorhinidae	37495	37500	NA	NA	NA	specimens	-99.558334	33.816666	Locality FA - Pipe Site	NA		US	Texas	Foard	estimated from map	seconds	outcrop	southeastern corner of Foard Co.; Lat long estimation is based on map in fig. 1 in Olson (1951, J. Geol. 59(2), pp. 178-181)	gp_mid	-30.21	0	101	US		Choza	Clear Fork
740384	occ	NA		79602		n. gen. Labidosaurikos n. sp. meachami	species	119515		Labidosaurikos meachami	NA	species	119515	Bruner	1991	Chordata	33815	Reptilia	36322		NA	Captorhinidae	37495	37500	NA	NA	NA	individuals	-97.583336	35.950001	Crescent	NA		US	Oklahoma	Logan	based on nearby landmark	minutes	small collection	About 1.5 miles (2.5 km) NE of Crescent	gp_mid	-26.67	2.98	101	US		Hennessey
741100	occ	NA		79694		n. gen. Rothia n. sp. multidonta	species	119703	recombined as	Rothianiscus multidonta	NA	species	119703	Olson and Beerbower	1953	Chordata	33815	Reptilia	36322		NA	Captorhinidae	37495	37507	NA	NA	NA	individuals	-99.73333	34.099998	Locality HA ("Lower San Angelo Fm.")	NA	Pease River	US	Texas	Hardeman	estimated from map	minutes	outcrop	North of Pease River, 1 mile west of Crowell-Quanah highway	gp_mid	-28.44	3.59	101	US		San Angelo	Pease River	Flowerpot Shale
743415	occ	NA		79815		Eocaptorhinus laticeps	species	134878	recombined as	Captorhinus laticeps	NA	species	120324	Heaton	1979	Chordata	33815	Reptilia	36322		NA	Captorhinidae	37495	37497	NA	NA	NA	individuals	-97.417778	36.738609	McCann Quarry	NA	"McCaren quarry"; Nardin site, Eddy site, OMNH locality V128	US	Oklahoma	Kay	stated in text	seconds	outcrop	"3 km northeast of Eddy, Kay Co., OK" (Heaton & Reisz, 1986);\r\n"The Quarry is on Deer Creek, 8 Miles west and 4 Miles south of Blackwell [...] in NE1/4 sec. 16 and SW1/4 sec. 9, T. 26 N., R. 2 W." (Olson, 1967)\r\nLat long is for intersection of lines dividing secs. 9 and 16 and eastern and western half of both secs.	gp_mid	-27.2	1.6	101	US		Wellington	Sumner	McCann Sandstone
747147	occ	NA		80014		Kahneria seltina	species	119509		Kahneria seltina	NA	species	119509	Olson	1962	Chordata	33815	Reptilia	36322		NA	Captorhinidae	37495	37506	NA	NA	NA	individuals	-99.934441	33.621944	Locality KZ (Upper San Angelo Fm.)	NA	Driver Ranch	US	Texas	Knox	estimated from map	seconds	outcrop	about twelve miles north of Little Croton Creek, south of the South Fork of the Wichita River, sometimes called South Wichita River. It lies largely on a divide between two northerly flowing tributaries of the South Fork." For details see map on p. 98 in Olson (1962).	gp_mid	-28.83	3.26	101	US		San Angelo	Pease River	Flowerpot Shale
748669	occ	NA		12976		Reptilia indet.	class	36322		Reptilia	NA	class	36322	Olson	1956	Chordata	33815	Reptilia	36322		NA		NA	NA	NA	NA	NA	specimens	-99.599998	33.703335	Locality KD	NA	(Upper Vale Fm.) Main site	US	Texas	Knox	estimated from map	seconds	outcrop	"Valley of South Wichita River, north of River and East of Vera-Gilliland Road"; for details see map on p. 188 in Olson (1948)	gp_mid	-29.23	1.88	101	US		Vale	Clear Fork	"Bullwagon"
748675	occ	NA		27704		Dimetrodon gigashomogenes	species	138123		Dimetrodon gigashomogenes	NA	species	138123	Olson	1954	Chordata	33815	Osteichthyes	34881	Cotylosauria	56749	Sphenacodontidae	38901	38904	NA	NA	NA	individuals	-99.557777	33.731667	Locality KF (Middle Vale Formation)	NA	three-channel hill, "fish quarry"	US	Texas	Knox	estimated from map	seconds	small collection	"approx. seven miles north of Vera, Knox County, Texas" (Olson, 1951)\r\n"North wall of valley of South Wichita River, east of Vera-Gilliland road" (Olson, 1948); for details see map on p. 188 in Olson (1948)	gp_mid	-29.19	1.89	101	US		Vale	Clear Fork
748676	occ	NA		27705		Labidosaurikos barkeri	species	119514	subjective synonym of	Labidosaurikos meachami	NA	species	119515	Olson	1954	Chordata	33815	Reptilia	36322		NA	Captorhinidae	37495	37500	NA	NA	NA	specimens	-99.585556	33.721111	Locality KI (Upper Vale Formation)	NA		US	Texas	Knox	based on nearby landmark	seconds	small collection	Lat long is estimated from map on p. 188 in Olson (1948) using the aerial photograph indices given in the footnote in Olson (1951, p. 104).	gp_mid	-29.21	1.89	101	US		Vale	Clear Fork
748677	occ	NA		27705		Captorhinikos valensis	species	120855		Captorhinikos valensis	NA	species	120855	Olson	1954	Chordata	33815	Reptilia	36322		NA	Captorhinidae	37495	37496	NA	NA	NA	specimens	-99.585556	33.721111	Locality KI (Upper Vale Formation)	NA		US	Texas	Knox	based on nearby landmark	seconds	small collection	Lat long is estimated from map on p. 188 in Olson (1948) using the aerial photograph indices given in the footnote in Olson (1951, p. 104).	gp_mid	-29.21	1.89	101	US		Vale	Clear Fork
748678	occ	NA		27704		Captorhinikos valensis	species	120855		Captorhinikos valensis	NA	species	120855	Olson	1954	Chordata	33815	Reptilia	36322		NA	Captorhinidae	37495	37496	NA	NA	NA	individuals	-99.557777	33.731667	Locality KF (Middle Vale Formation)	NA	three-channel hill, "fish quarry"	US	Texas	Knox	estimated from map	seconds	small collection	"approx. seven miles north of Vera, Knox County, Texas" (Olson, 1951)\r\n"North wall of valley of South Wichita River, east of Vera-Gilliland road" (Olson, 1948); for details see map on p. 188 in Olson (1948)	gp_mid	-29.19	1.89	101	US		Vale	Clear Fork
748679	occ	NA		12976		Diplocaulus n. sp. recurvatus	species	120886		Diplocaulus recurvatus	NA	species	120886	Olson	1952	Chordata	33815	Osteichthyes	34881		NA	Diplocaulidae	142457	37264	NA	NA	NA	individuals	-99.599998	33.703335	Locality KD	NA	(Upper Vale Fm.) Main site	US	Texas	Knox	estimated from map	seconds	outcrop	"Valley of South Wichita River, north of River and East of Vera-Gilliland Road"; for details see map on p. 188 in Olson (1948)	gp_mid	-29.23	1.88	101	US		Vale	Clear Fork	"Bullwagon"
749053	occ	NA		80110		Tseajaia n. sp. campi	species	120742		Tseajaia campi	NA	species	120742	Vaughn	1964	Chordata	33815	Osteichthyes	34881	Cotylosauria	56749	Tseajaiidae	37239	37240	NA	NA	NA		-110.063057	37.035	Organ Rock Shale	NA	Cutler Group	US	Utah	San Juan	stated in text	seconds	local area	"... a couple of miles southeast of Monument Pass, in the southern part of of Sec. 17 E. and northern part of sec. 20, T. 43 S., R. 17 E."	gp_mid	-35.74	6.88	101	US		Cutler		Organ Rock Shale
749054	occ	NA		80110		Ophiacodon sp.	genus	38888		Ophiacodon	NA	genus	38888	Vaughn	1964	Chordata	33815	Osteichthyes	34881	Cotylosauria	56749	Ophiacodontidae	38884	38888	NA	NA	NA		-110.063057	37.035	Organ Rock Shale	NA	Cutler Group	US	Utah	San Juan	stated in text	seconds	local area	"... a couple of miles southeast of Monument Pass, in the southern part of of Sec. 17 E. and northern part of sec. 20, T. 43 S., R. 17 E."	gp_mid	-35.74	6.88	101	US		Cutler		Organ Rock Shale
749055	occ	NA		80110		Eryops ? sp.	genus	37011		Eryops	NA	genus	37011	Vaughn	1964	Chordata	33815	Osteichthyes	34881	Temnospondyli	36320	Eryopidae	37007	37011	NA	NA	NA	fragments	-110.063057	37.035	Organ Rock Shale	NA	Cutler Group	US	Utah	San Juan	stated in text	seconds	local area	"... a couple of miles southeast of Monument Pass, in the southern part of of Sec. 17 E. and northern part of sec. 20, T. 43 S., R. 17 E."	gp_mid	-35.74	6.88	101	US		Cutler		Organ Rock Shale
749056	occ	NA		80110		Diadectes sp.	genus	37247		Diadectes	NA	genus	37247	Vaughn	1964	Chordata	33815	Osteichthyes	34881	Cotylosauria	56749	Diadectidae	37246	37247	NA	NA	NA		-110.063057	37.035	Organ Rock Shale	NA	Cutler Group	US	Utah	San Juan	stated in text	seconds	local area	"... a couple of miles southeast of Monument Pass, in the southern part of of Sec. 17 E. and northern part of sec. 20, T. 43 S., R. 17 E."	gp_mid	-35.74	6.88	101	US		Cutler		Organ Rock Shale
749057	occ	NA		80110		Sphenacodon cf. ferocior	species	122488		Sphenacodon ferocior	NA	species	122488	Vaughn	1964	Chordata	33815	Osteichthyes	34881	Cotylosauria	56749	Sphenacodontidae	38901	38909	NA	NA	NA		-110.063057	37.035	Organ Rock Shale	NA	Cutler Group	US	Utah	San Juan	stated in text	seconds	local area	"... a couple of miles southeast of Monument Pass, in the southern part of of Sec. 17 E. and northern part of sec. 20, T. 43 S., R. 17 E."	gp_mid	-35.74	6.88	101	US		Cutler		Organ Rock Shale
749058	occ	NA		80110		Ctenospondylus aff. casei	species	122592		Ctenospondylus casei	NA	species	122592	Vaughn	1964	Chordata	33815	Osteichthyes	34881	Cotylosauria	56749	Sphenacodontidae	38901	38903	NA	NA	NA		-110.063057	37.035	Organ Rock Shale	NA	Cutler Group	US	Utah	San Juan	stated in text	seconds	local area	"... a couple of miles southeast of Monument Pass, in the southern part of of Sec. 17 E. and northern part of sec. 20, T. 43 S., R. 17 E."	gp_mid	-35.74	6.88	101	US		Cutler		Organ Rock Shale
749059	occ	NA		80111		n. gen. Limnostygis n. sp. relictus	species	120760		Limnostygis relictus	NA	species	120760	Carroll	1967	Chordata	33815	Osteichthyes	34881	Cotylosauria	56749	Limnoscelidae	37231	37235	NA	NA	NA	individuals	-60.266666	46.290001	Dominion Coal Co. strip mine No. 7	NA	Sydney coal field; Florence, Cape Breton	CA	Nova Scotia	Cape Breton Island	estimated from map	seconds	small collection	Dominion Coal Co. strip mine No. 7, about 2 miles north of the town of Florence	gp_mid	-3.96	-8.17	108	CA			Morien
749060	occ	NA		80111		Clepsydrops sp.	genus	38887		Clepsydrops	NA	genus	38887	Carroll	1967	Chordata	33815	Osteichthyes	34881	Cotylosauria	56749	Ophiacodontidae	38884	38887	NA	NA	NA		-60.266666	46.290001	Dominion Coal Co. strip mine No. 7	NA	Sydney coal field; Florence, Cape Breton	CA	Nova Scotia	Cape Breton Island	estimated from map	seconds	small collection	Dominion Coal Co. strip mine No. 7, about 2 miles north of the town of Florence	gp_mid	-3.96	-8.17	108	CA			Morien
749061	occ	NA		80111		Cochleosaurus sp.	genus	37001		Cochleosaurus	NA	genus	37001	Carroll	1967	Chordata	33815	Osteichthyes	34881	Temnospondyli	36320	Cochleosauridae	36999	37001	NA	NA	NA		-60.266666	46.290001	Dominion Coal Co. strip mine No. 7	NA	Sydney coal field; Florence, Cape Breton	CA	Nova Scotia	Cape Breton Island	estimated from map	seconds	small collection	Dominion Coal Co. strip mine No. 7, about 2 miles north of the town of Florence	gp_mid	-3.96	-8.17	108	CA			Morien
749065	occ	NA		80112		Diadectes n. sp. absitus	species	120883	recombined as	Silvadectes absitus	NA	species	120883	Berman et al.	1998	Chordata	33815	Osteichthyes	34881	Cotylosauria	56749	Diadectidae	37246	345912	NA	NA	NA	specimens	10.618889	50.809723	Bromacker Quarry (upper level of Tambach sandstone)	NA		DE	Thuringia	Gotha	based on nearby landmark	seconds	outcrop	"...middle part of the Thuringian Forest near the village of Tambach-Dietharz and about 20 km south of the town of Gotha, central Germany."	gp_mid	21.71	7.41	305	DE		Tambach	Rotliegend	Tambach-Sandstein
752530	occ	NA		28238		n. gen. Eothyris n. sp. parkeyi	species	122195		Eothyris parkeyi	NA	species	122195	Romer	1937	Chordata	33815	Osteichthyes	34881	Cotylosauria	56749	Eothyrididae	38898	38899	NA	NA	NA	individuals	-98.901947	33.740276	Tit Mountain, 21 (Belle Plains Formation)	NA	Locality 21 (Romer 1928), Locality Vd (Romer & Price 1940), Corn Mountain, Corn Hill, faunal Zone 2, Middle Wichita Group, Texas red-beds, redbeds	US	Texas	Archer	based on nearby landmark	seconds	outcrop	"Tit Mountain or Corn Hill, an elevation just northeast of Dundee" See detailed locality map in Romer 1928. "Zone 2. Middle Wichita; to the Beaverburk Limestone; Belle Plains Formation?" Lat long is for Dundee.	gp_mid	-30.18	-1.06	101	US		Belle Plains	Wichita
752568	occ	NA		80574		Casea n. sp. halselli	species	120854		Casea halselli	NA	species	120854	Olson	1954	Chordata	33815	Osteichthyes	34881	Cotylosauria	56749	Caseidae	38913	38915	NA	NA	NA	individuals	-99.633331	33.849998	Locality FC (Middle Choza Fm.)	NA	Halsell Ranch	US	Texas	Foard	estimated from map	minutes	small collection	"Locality FC has not been previously mentioned in the papers on the Vale and Choza. It is located on aerial photographs as follows: CZW 2C 45, pipeline road at 6.9-7.1 south along road to 6.6-4.1, west to hill at 3.3-4.3, northeast along divide to 4.4-7.0 and along breaks to 6.9-7.1. As for all cited photo-indexes, co-ordinates are measured in inches right from the left picture margin and then up…	gp_mid	-30.24	0.07	101	US		Choza	Clear Fork
752569	occ	NA		80576		Casea n. sp. rutena	species	122217	recombined as	Euromycter rutena	NA	species	122217	Reisz	1986	Chordata	33815	Osteichthyes	34881	Cotylosauria	56749	Caseidae	38913	345995	NA	NA	NA		2.42849	44.470924	Saint-Christophe-Vallon	NA	1km east of Saint Christophe Vallon	FR	Aveyron		stated in text	6	outcrop	"1 km east to the village of SaintChristophe-Vallon, town of Valady, departement of Aveyron, Southern France" Reisz et al. (2011)	gp_mid	19.6	3.43	305	FR			Gr̬s Rouge
752575	occ	NA		80578		n. gen. Cotylorhynchus n. sp. romeri	species	122218		Cotylorhynchus romeri	NA	species	122218	Reisz	1986	Chordata	33815	Osteichthyes	34881	Cotylosauria	56749	Caseidae	38913	38917	NA	NA	NA		-97.47583	35.798332	Navina	NA		US	Oklahoma	Logan	estimated from map	seconds		"4 3/4 miles west of Navina, Logan County, Oklahoma (NW 1/4 Sec. 4, T 15 N, R 4 W)"	gp_mid	-26.67	2.8	101	US		Hennessey
753219	occ	NA		80668		Cotylorhynchus hancocki	species	122303		Cotylorhynchus hancocki	NA	species	122303	Olson	1962	Chordata	33815	Osteichthyes	34881	Cotylosauria	56749	Caseidae	38913	38917	NA	NA	NA	individuals	-99.926941	33.621944	Locality KX (Upper San Angelo Fm.)	NA	Driver Ranch	US	Texas	Knox	estimated from map	seconds	outcrop	about twelve miles north of Little Croton Creek, south of the South Fork of the Wichita River, sometimes called South Wichita River. It lies largely on a divide between two northerly flowing tributaries of the South Fork." For details see map on p. 98 in Olson (1962)	gp_mid	-28.82	3.26	101	US		San Angelo	Pease River	Flowerpot Shale
753220	occ	NA		80669		Angelosaurus n. sp. greeni	species	122304		Angelosaurus greeni	NA	species	122304	Olson	1962	Chordata	33815	Osteichthyes	34881	Cotylosauria	56749	Caseidae	38913	38914	NA	NA	NA	individuals	-99.917778	33.712502	Locality KR (Upper San Angelo Fm.)	NA	Alexander Ranch	US	Texas	Knox	estimated from map	seconds	outcrop	Maverick Flats 7.5' qdr; "on the east and west flanks of a divide between two tributaries that flow south into the South Fork of the Wichita River"; For details see maps on pp. 98, 119 in Olson (1962)	gp_mid	-28.77	3.34	101	US		San Angelo	Pease River	Flowerpot Shale
753601	occ	NA		80689		Rothia multidonta	species	119703	recombined as	Rothianiscus multidonta	NA	species	119703	Olson	1962	Chordata	33815	Reptilia	36322		NA	Captorhinidae	37495	37507	NA	NA	NA	individuals	-99.953613	33.690834	Locality KV (San Angelo Fm.)	NA	MacFayden Ranch; Swanson Quarry	US	Texas	Knox	estimated from map	seconds		Maverick Flats 7.5' qdr; "just to the north of the valley of the South Fork of the Wichita River"; close to the western border of Knox Co. For details see map on p. 98 in Olson (1962).	gp_mid	-28.81	3.33	101	US		San Angelo	Pease River
753620	occ	NA		80690		Ophiacodon n. sp. major	species	122336		Ophiacodon major	NA	species	122336	Reisz	1986	Chordata	33815	Osteichthyes	34881	Cotylosauria	56749	Ophiacodontidae	38884	38888	NA	NA	NA	individuals	-99.139442	33.669724	Maybelle	NA	Locality VIc (Romer & Price 1940), Mabelle	US	Texas	Baylor	based on nearby landmark	seconds		"north of Maybelle, Baylor County, Texas"; Lat Long is for Maybelle	gp_mid	-29.99	-0.3	101	US		Waggoner Ranch	Wichita
753711	occ	NA		80714		n. gen. Clepsydrops n. sp. collettii	species	122329		Clepsydrops collettii	NA	species	122329	Romer and Price	1940	Chordata	33815	Osteichthyes	34881	Cotylosauria	56749	Ophiacodontidae	38884	38887	NA	NA	NA	specimens	-87.775002	40.108334	Danville Locality (Vertebrates)	NA	Oakwood Locality; Horseshoe Bend; Vermillion River; Illinois bonebed	US	Illinois	Vermilion	based on nearby landmark	seconds	outcrop	"the well-known Danville or 'Oakwood' locality [...] Horseshoe Bend locality near the SE/C of Sec. 23-19N-13W" (DeMar, 1970)\r\n"Vermilion River, near Danville" (Reisz, 1986)\r\nLat Long is for Oakwood	gp_mid	-21.51	-3.52	101	US		Bond	McLeansboro
753718	occ	NA		80716		Stereorhachis dominans	species	122330		Stereorhachis dominans	NA	species	122330	Reisz	1986	Chordata	33815	Osteichthyes	34881	Cotylosauria	56749	Eothyrididae	38898	38891	NA	NA	NA		4.383333	47.049999	Igornay	NA		FR	Bourgogne		based on nearby landmark	minutes		Igornay, near Autun	gp_mid	17.05	0.37	305	FR
753719	occ	NA		80717		Slaugenhopia texensis	species	349879		Slaugenhopia texensis	NA	species	349879	Olson	1962	Chordata	33815	Osteichthyes	34881	Temnospondyli	36320	Tupilakosauridae	150320	36990	NA	NA	NA	individuals	-99.974998	33.524445	Locality KO (Upper San Angelo Fm.)	NA	Little Croton Creek; MacFayden Ranch; JR Pasture	US	Texas	Knox	estimated from map	seconds	outcrop	Cedar Mountain 7.5' qdr. Locality comprises exposures south of Little Croton Creek, just east of pipeline road. For details see map on p. 108 in Olson (1962).	gp_mid	-28.91	3.2	101	US		San Angelo	Pease River	Flowerpot Shale
753746	occ	NA		80720		Baldwinonus dunkardensis	species	122332		Baldwinonus dunkardensis	NA	species	122332	Reisz	1986	Chordata	33815	Osteichthyes	34881	Cotylosauria	56749	Eothyrididae	38898	38886	NA	NA	NA		-80.933334	39.766666	Locality 6, near Cameron	NA		US	Ohio	Monroe	based on nearby landmark	minutes		Locality 6, near Cameron	gp_mid	-14.93	-2.65	101	US			Washington
753759	occ	NA		80723		n. gen. Stereophallodon n. sp. ciscoensis	species	122333		Stereophallodon ciscoensis	NA	species	122333	Romer	1937	Chordata	33815	Osteichthyes	34881	Cotylosauria	56749	Eothyrididae	38898	38890	NA	NA	NA	individuals	-98.433334	33.566666	southeast of Windthorst	NA	Stereophallodon type	US	Texas	Clay	based on nearby landmark	minutes	small collection	4 miles south-southeast of Windthorst	gp_mid	-29.92	-1.37	101	US		Pueblo	Cisco
753788	occ	NA		80732		n. gen. Winfieldia n. sp. hilli	species	137372	recombined as	Ophiacodon hilli	NA	species	137372	Reisz	1986	Chordata	33815	Osteichthyes	34881	Cotylosauria	56749	Ophiacodontidae	38884	38888	NA	NA	NA	individuals	-96.98333	37.233334	Wildcat Canyon	NA		US	Kansas	Cowley	based on nearby landmark	minutes	small collection	Wildcat Canyon, near Winfield; Lat long is for Winfield	gp_mid	-27.04	1.08	101	US		Barneston Limestone	Chase	Fort Riley Limestone
753830	occ	NA	R	80741		Captorhinus aguti	species	90718		Captorhinus aguti	NA	species	134887	Fox and Bowman	1966	Chordata	33815	Reptilia	36322		NA	Captorhinidae	37495	37497	NA	NA	NA	individuals	-98.966667	33.666668	Trematops locality (Belle Plains Fm.)	NA	west of Williams Ranch	US	Texas	Baylor	stated in text	minutes	outcrop	"west of Williams Ranch, J. Gibbs Survey A-566, southeast of Fulda,\r\nBaylor County, Texas" (Clark & Carroll, 1973)\r\n"West of Williams, Baylor County" (Pawley, 2007 Appendix [http://www.journalofpaleontology.org/Archives/Volume_81/81(5)/Pawley/Appendix.doc]	gp_mid	-30.27	-1.09	101	US		Petrolia	Wichita
753830	occ	21184		80741		"Captorhinus" laticeps	species	134970		Captorhinus laticeps	NA	species	120324	Clark and Carroll	1973	Chordata	33815	Reptilia	36322		NA	Captorhinidae	37495	37497	NA	NA	NA	individuals	-98.966667	33.666668	Trematops locality (Belle Plains Fm.)	NA	west of Williams Ranch	US	Texas	Baylor	stated in text	minutes	outcrop	"west of Williams Ranch, J. Gibbs Survey A-566, southeast of Fulda,\r\nBaylor County, Texas" (Clark & Carroll, 1973)\r\n"West of Williams, Baylor County" (Pawley, 2007 Appendix [http://www.journalofpaleontology.org/Archives/Volume_81/81(5)/Pawley/Appendix.doc]	gp_mid	-30.27	-1.09	101	US		Petrolia	Wichita
754185	occ	NA		80770		Edaphosaurus n. sp. novomexicanus	species	122351		Edaphosaurus novomexicanus	NA	species	122351	Williston and Case	1913	Chordata	33815	Osteichthyes	34881	Cotylosauria	56749	Edaphosauridae	38910	38911	NA	NA	NA	individuals	-106.616386	36.1175	Arroyo del Agua type locality of Edaphosaurus novomexicanus	NA		US	New Mexico	Rio Arriba	based on nearby landmark	seconds	small collection	"vicinity of Arroyo de Agua, New Mexico" (Williston & Case, 1913). Lat long is for village of Arroyo del Agua.	gp_mid	-34.08	4.48	101	US	FED	Abo/Cutler
754217	occ	NA		80773		n. gen. Datheosaurus n. sp. macrourus	species	147881		Datheosaurus macrourus	NA	species	147881	Schroeder	1905	Chordata	33815	Osteichthyes	34881	Cotylosauria	56749	Caseidae	38913	147880	NA	NA	NA	individuals	16.520279	50.573055	Nowa Ruda	NA	Neurode; Intrasudetic Basin	PL	Lower Silesia	Kodzko (Glatz, Kladsko)	estimated from map	seconds	small collection	"Der Fund wurde in dem Steinbruche bei den Schindelh�_usern, welcher Eigentum des Bergwerksbesitzers Herrn Dr. jur. Linarz ist, von Steinbrechern gemacht. Die ��rtlichkeit befindet sich 1,5 km ̦stlich der Stadt Neurode und 0,37 km westlich der Chaussee Neurode-Schlegel." ["The find was made by quarrymen in the Quarry at Schindelh�_user which is property of Mr. LL. D. Linarz. The locality is 1.5 k…	gp_mid	24.77	7.37	305	PL		Ludwikowice	Rotliegend
754218	occ	NA		80775		Edaphosaurus n. sp. raymondi	species	346039	nomen vanum	Edaphosauridae	NA	family	38910	Modesto and Reisz	1990	Chordata	33815	Osteichthyes	34881	Cotylosauria	56749	Edaphosauridae	38910	NA	NA	NA	NA	fragments	-79.77639	40.405834	Pitcairn, PA	NA		US	Pennsylvania	Allegheny	based on nearby landmark	seconds			gp_mid	-15.75	-5.63	101	US		Glenshaw	Conemaugh	Pittsburgh red shale
754240	occ	NA		80777		n. gen. Haptodus n. sp. baylei	species	122354		Haptodus baylei	NA	species	122354	Reisz	1986	Chordata	33815	Osteichthyes	34881	Cotylosauria	56749		NA	38905	NA	NA	NA		4.302778	46.984165	Les Telots	NA	Les T̩lots, Autunois	FR	Bourgogne	Sa̫ne-et-Loire	based on nearby landmark	seconds		Les Telots, near Autun; polar coordinates are for Les T̩lots	gp_mid	18.55	2.72	305	FR
754405	occ	NA		80783		Haptodus n. sp. grandis	species	122357	recombined as	Hypselohaptodus grandis	NA	species	122357	Paton	1974	Chordata	33815	Osteichthyes	34881	Cotylosauria	56749		NA	345962	NA	NA	NA	individuals	-1.575	52.375	Kenilworth	NA		UK	England	Warwickshire	based on nearby landmark	seconds	small collection	" [...] close to Kenilworth [...] ". Paton (1974) states that all the material collected from near Kenilworth comes from a single locality whose precise location is not known. Locality is "probably now obscured by buildings" (Paton 1974).	gp_mid	13.51	6.65	315	UK		Kenilworth Sandstone	Warwickshire
754406	occ	NA		80784		Haptodus n. sp. garnettensis	species	122358	recombined as	Eohaptodus garnettensis	NA	species	122358	Currie	1977	Chordata	33815	Osteichthyes	34881	Cotylosauria	56749		NA	345964	NA	NA	NA	specimens	-95.259048	38.378502	Garnett Quarry	NA	Garnett Vertebrate Fauna, Charles Hardesty farm	US	Kansas	Anderson	estimated from map	6	outcrop	"6 miles northwest of Garnett" (Reisz, 1986); "NW 1/4, NE 1/4, sec. 5, tp. 20 S, rge. 19 E, Putnam Township, Anderson County, Kansas" (Reisz & Berman, 1986)\r\n"Charles A. Hardest farm, NW/4 NE/4 sec. 5 T20S R19E, Putnam Township, Anderson County, Kansas. The Universal Transverse Mercantor (UTM) coordinates of the quarry are 15STN963466. Locality is close to Garnett, Kansas." (Laurin 1993).	gp_mid	-27.44	-2.3	101	US		Stanton	Lansing	Rock Lake Shale
754935	occ	NA		80833		n. gen. Sphenacodon n. sp. ferox	species	122487		Sphenacodon ferox	NA	species	122487	Reisz	1986	Chordata	33815	Osteichthyes	34881	Cotylosauria	56749	Sphenacodontidae	38901	38909	NA	NA	NA	individuals	-106.671387	36.184723	Baldwin bonebed	85339	type horizon of Sphenacodon ferox & Ophiacodon mirus, Arroya de Agua	US	New Mexico	Rio Arriba	estimated from map	seconds	small collection	"about a mile and a half above the confluence of the Poleo creek with the Puerco, and near the Mexican village of Arroya de Agua." (Williston, 1916)\r\nApparently is what Williston (1916) calls the Poleo Creek a northwestern headstream of the Rio Puerco (see Williston & Case, 1913 p. 1 fig. 1, Inst. Washington Publ. 181), however, in modern maps a southwestern headstream is designated as Poleo Cr…	gp_mid	-34.08	4.56	101	US	FED	Abo/Cutler
755453	occ	NA		80877		Ctenospondylus ninevehensis	species	122593		Ctenospondylus ninevehensis	NA	species	122593	Reisz	1986	Chordata	33815	Osteichthyes	34881	Cotylosauria	56749	Sphenacodontidae	38901	38903	NA	NA	NA		-80.900002	39.724998	Clark Hill	NA		US	Ohio	Monroe	based on political unit	seconds		"from Clark Hill on County Route 43 near junction with State Route, Salem Township"\r\nPolar coordinates approx. mark center of Salem Township.	gp_mid	-14.82	-2.52	101	US		Greene	Dunkard	Niniveh Limestone
755725	occ	NA		80917		Cotylorhynchus hancocki	species	122303		Cotylorhynchus hancocki	NA	species	122303	Olson	1962	Chordata	33815	Osteichthyes	34881	Cotylosauria	56749	Caseidae	38913	38917	NA	NA	NA	individuals	-99.930557	33.627499	Locality KW (Upper San Angelo Fm.)	NA	Driver Ranch	US	Texas	Knox	estimated from map	seconds	outcrop	about twelve miles north of Little Croton Creek, south of the South Fork of the Wichita River, sometimes called South Wichita River. It lies largely on a divide between two northerly flowing tributaries of the South Fork." For details see map on p. 98 in Olson (1962).	gp_mid	-28.82	3.27	101	US		San Angelo	Pease River	Flowerpot Shale
758320	occ	NA		81114		n. gen. Milosaurus n. sp. mccordi	species	123521		Milosaurus mccordi	NA	species	123521	DeMar	1970	Chordata	33815	Osteichthyes	34881	Pelycosauria	38883		NA	38927	NA	NA	NA	individuals	-88.158333	38.991669	Falmouth Locality	NA	Newton Locality; type beds of Milosaurus mccordi	US	Illinois	Jasper	based on nearby landmark	seconds	outcrop	SW 1/4 sec 15, T. 7N, R 10E; Lat Long is for Newton	gp_mid	-21.61	-3.29	101	US		Mattoon	McLeansboro
762761	occ	NA	I	81525		Matthewichnus caudifer	species	125552		Matthewichnus caudifer	NA	species	125552	Haubold et al.	2005	Chordata	33815	Osteichthyes	34881	Temnospondyli	36320		NA	125551	NA	NA	NA		-87.166664	33.81361	Union Chapel Mine	NA	Steven C. Minkin Paleozoic Footprint Site	US	Alabama	Walker	unpublished field data	6	local area		gp_mid	-29.2	-15.44	101	US		Pottsville		Mary Lee coal zone
762762	occ	NA	I	81525		Nanopus n. sp. reidiae	species	125557		Nanopus reidiae	NA	species	125557	Haubold et al.	2005	Chordata	33815	Osteichthyes	34881	Temnospondyli	36320		NA	125555	NA	NA	NA		-87.166664	33.81361	Union Chapel Mine	NA	Steven C. Minkin Paleozoic Footprint Site	US	Alabama	Walker	unpublished field data	6	local area		gp_mid	-29.2	-15.44	101	US		Pottsville		Mary Lee coal zone
762763	occ	NA	I	81525		Attenosaurus subulensis	species	125100		Attenosaurus subulensis	NA	species	125100	Haubold et al.	2005	Chordata	33815	Osteichthyes	34881		NA		NA	125099	NA	NA	NA		-87.166664	33.81361	Union Chapel Mine	NA	Steven C. Minkin Paleozoic Footprint Site	US	Alabama	Walker	unpublished field data	6	local area		gp_mid	-29.2	-15.44	101	US		Pottsville		Mary Lee coal zone
762764	occ	NA		81525		Notalacerta missouriensis	species	54512		Notalacerta missouriensis	NA	species	54512	Haubold et al.	2005	Chordata	33815	Osteichthyes	34881	Cotylosauria	56749		NA	54511	NA	NA	NA		-87.166664	33.81361	Union Chapel Mine	NA	Steven C. Minkin Paleozoic Footprint Site	US	Alabama	Walker	unpublished field data	6	local area		gp_mid	-29.2	-15.44	101	US		Pottsville		Mary Lee coal zone
781260	occ	NA	I	84135		n. gen. Attenosaurus n. sp. indistinctus	species	125101		Attenosaurus indistinctus	NA	species	125101	Aldrich and Jones	1930	Chordata	33815	Osteichthyes	34881		NA		NA	125099	NA	NA	NA		-87.523888	33.896111	Galloway No. 11 Mine	NA		US	Alabama	Walker	estimated from map	seconds		near Carbon Hill, southwest slope; coordinates are for Carbon Hill	gp_mid	-29.42	-15.22	101	US		Pottsville
781261	occ	NA	I	84135		Attenosaurus n. sp. subulensis	species	125100		Attenosaurus subulensis	NA	species	125100	Aldrich and Jones	1930	Chordata	33815	Osteichthyes	34881		NA		NA	125099	NA	NA	NA		-87.523888	33.896111	Galloway No. 11 Mine	NA		US	Alabama	Walker	estimated from map	seconds		near Carbon Hill, southwest slope; coordinates are for Carbon Hill	gp_mid	-29.42	-15.22	101	US		Pottsville
781267	occ	NA	I	84135		Ctenerpeton n. sp. primum	species	133575		Ctenerpeton primum	NA	species	133575	Aldrich and Jones	1930	Chordata	33815	Osteichthyes	34881		NA	Urocordylidae	37270	37272	NA	NA	NA		-87.523888	33.896111	Galloway No. 11 Mine	NA		US	Alabama	Walker	estimated from map	seconds		near Carbon Hill, southwest slope; coordinates are for Carbon Hill	gp_mid	-29.42	-15.22	101	US		Pottsville
781270	occ	NA	I	84135		n. gen. Quadropedia n. sp. prima	species	125110		Quadropedia prima	NA	species	125110	Aldrich and Jones	1930	Chordata	33815	Osteichthyes	34881		NA		NA	125109	NA	NA	NA		-87.523888	33.896111	Galloway No. 11 Mine	NA		US	Alabama	Walker	estimated from map	seconds		near Carbon Hill, southwest slope; coordinates are for Carbon Hill	gp_mid	-29.42	-15.22	101	US		Pottsville
785850	occ	NA		84715		Romeria texana	species	134834		Romeria texana	NA	species	134834	Clark and Carroll	1973	Chordata	33815	Reptilia	36322		NA	Captorhinidae	37495	37504	NA	NA	NA	individuals	-98.433334	33.608334	Zott Pasture (Putnam Fm.)	NA		US	Texas	Archer	estimated from map	seconds		Zott Pasture, southwest corner, section 55, block 3, Clark and Plumb Survey, 3 miles north of Windthorst	gp_mid	-29.9	-1.34	101	US		Putnam	Wichita
785851	occ	NA		84716		n. gen. Protocaptorhinus n. sp. pricei	species	135429		Protocaptorhinus pricei	NA	species	135429	Clark and Carroll	1973	Chordata	33815	Reptilia	36322		NA	Captorhinidae	37495	37505	NA	NA	NA	individuals	-98.900002	33.641666	Rattlesnake Canyon (Admiral Fm.)	NA	Locality IVc (Romer & Price 1940); Cummins' Headquarters; Lyles Place	US	Texas	Archer	estimated from map	seconds	outcrop	Rattlesnake Canyon, Archer County, Texas. Lat long is estimated from map on p. 397 in Clark & Carroll (1973).	gp_mid	-30.23	-1.14	101	US		Petrolia	Wichita
785871	occ	NA	R	84718		Naosaurus n. sp. uralensis	species	134990	recombined as	Riabininus uralensis	NA	species	134990	Ivakhnenko	1990	Chordata	33815	Reptilia	36322		NA	Captorhinidae	37495	134991	NA	NA	NA	individuals	57.648335	58.677223	Us'va	NA		RU	Perm	Gremyatchinsk	based on nearby landmark	seconds	local area	Lat long is for the village of Us'va.	gp_mid	41.15	28.03	302	RU
785871	occ	21668		84718		Captorhinidae indet.	family	37495		Captorhinidae	NA	family	37495	Modesto and Rybczynski	2000	Chordata	33815	Reptilia	36322		NA	Captorhinidae	37495	NA	NA	NA	NA	individuals	57.648335	58.677223	Us'va	NA		RU	Perm	Gremyatchinsk	based on nearby landmark	seconds	local area	Lat long is for the village of Us'va.	gp_mid	41.15	28.03	302	RU
785872	occ	NA	R	84719		Riabininus uralensis	species	134992		Riabininus uralensis	NA	species	134990	Ivakhnenko	1990	Chordata	33815	Reptilia	36322		NA	Captorhinidae	37495	134991	NA	NA	NA	specimens	60.049999	66.033333	Inta city	NA		RU	Komi	Inta	stated in text	minutes	small collection	Pechora Basin; Lat Long is from Olson (1957)	gp_mid	35.28	33.63	302	RU		Inta
785872	occ	21669		84719		Captorhinidae indet.	family	37495		Captorhinidae	NA	family	37495	Modesto and Rybczynski	2000	Chordata	33815	Reptilia	36322		NA	Captorhinidae	37495	NA	NA	NA	NA	specimens	60.049999	66.033333	Inta city	NA		RU	Komi	Inta	stated in text	minutes	small collection	Pechora Basin; Lat Long is from Olson (1957)	gp_mid	35.28	33.63	302	RU		Inta
786798	occ	NA		77412		n. gen. Rhiodenticulatus n. sp. heatoni	species	135851		Rhiodenticulatus heatoni	NA	species	135851	Berman and Reisz	1986	Chordata	33815	Reptilia	36322		NA	Captorhinidae	37495	37503	NA	NA	NA	individuals	-106.639442	36.157223	UCMP V-2814	NA	Camp Quarry	US	New Mexico	Rio Arriba	stated in text	seconds	outcrop	"southeast slope of a small butte, 410 yards south of New Mexico State Highway 96, about 940 yards southeast of the Rio Puerco bridge at Arroyo del Agua, section 8, T.22N., R.3E., Rio Arriba County, New Mexico" (Langston, 1965 p. 6; 1966 p.691)	gp_mid	-34.09	4.48	101	US	FED	Abo/Cutler
786799	occ	NA		79602		Dimetrodon sp.	genus	38904		Dimetrodon	NA	genus	38904	Stovall	1950	Chordata	33815	Osteichthyes	34881	Cotylosauria	56749	Sphenacodontidae	38901	38904	NA	NA	NA	individuals	-97.583336	35.950001	Crescent	NA		US	Oklahoma	Logan	based on nearby landmark	minutes	small collection	About 1.5 miles (2.5 km) NE of Crescent	gp_mid	-26.67	2.98	101	US		Hennessey
786835	occ	NA		79815		Labidosaurus n. sp. oklahomensis	species	135366	subjective synonym of	Captorhinus laticeps	NA	species	120324	Heaton	1979	Chordata	33815	Reptilia	36322		NA	Captorhinidae	37495	37497	NA	NA	NA	individuals	-97.417778	36.738609	McCann Quarry	NA	"McCaren quarry"; Nardin site, Eddy site, OMNH locality V128	US	Oklahoma	Kay	stated in text	seconds	outcrop	"3 km northeast of Eddy, Kay Co., OK" (Heaton & Reisz, 1986);\r\n"The Quarry is on Deer Creek, 8 Miles west and 4 Miles south of Blackwell [...] in NE1/4 sec. 16 and SW1/4 sec. 9, T. 26 N., R. 2 W." (Olson, 1967)\r\nLat long is for intersection of lines dividing secs. 9 and 16 and eastern and western half of both secs.	gp_mid	-27.2	1.6	101	US		Wellington	Sumner	McCann Sandstone
786931	occ	NA		84941		Dictybolos tener	species	119139		Dictybolos tener	NA	species	119139	Olson	1970	Chordata	33815	Reptilia	36322	Araeosceloidea	119138		NA	119136	NA	NA	NA	specimens	-97.433334	36.349998	Perry site 6, beds 18+19	NA		US	Oklahoma	Noble	estimated from map	minutes		"about nine miles northwest of Perry, Logan County, Oklahoma, SE1/4 SE1/4 sec. 26 T. 23 N, R. 2 W"	gp_mid	-27.41	1.27	101	US		Wellington	Sumner
786933	occ	NA		79601		Trimerorhachis n. sp. rogersi	species	136359		Trimerorhachis rogersi	NA	species	136359	Olson	1955	Chordata	33815	Osteichthyes	34881	Temnospondyli	36320	Trimerorhachidae	36985	36991	NA	NA	NA	specimens	-99.558334	33.816666	Locality FA - Pipe Site	NA		US	Texas	Foard	estimated from map	seconds	outcrop	southeastern corner of Foard Co.; Lat long estimation is based on map in fig. 1 in Olson (1951, J. Geol. 59(2), pp. 178-181)	gp_mid	-30.21	0	101	US		Choza	Clear Fork
786936	occ	NA		27704		Trimerorhachis cf. insignis	species	90711		Trimerorhachis insignis	NA	species	90711	Olson	1955	Chordata	33815	Osteichthyes	34881	Temnospondyli	36320	Trimerorhachidae	36985	36991	NA	NA	NA	specimens	-99.557777	33.731667	Locality KF (Middle Vale Formation)	NA	three-channel hill, "fish quarry"	US	Texas	Knox	estimated from map	seconds	small collection	"approx. seven miles north of Vera, Knox County, Texas" (Olson, 1951)\r\n"North wall of valley of South Wichita River, east of Vera-Gilliland road" (Olson, 1948); for details see map on p. 188 in Olson (1948)	gp_mid	-29.19	1.89	101	US		Vale	Clear Fork
787181	occ	NA		84940		n. gen. Casineria n. sp. kiddi	species	136422		Casineria kiddi	NA	species	136422	Paton et al.	1999	Chordata	33815	Osteichthyes	34881		NA		NA	136421	NA	NA	NA	individuals	-2.827778	56.03611	Cheese Bay Shrimp Bed	NA		UK	Scotland	East Lothian	estimated from map	seconds	outcrop	Cheese Bay, Gullane, East Lothian (formerly Haddingtonshire), Scotland; Lat long is for Gullane	gp_mid	-8.43	-27.1	313	UK		Gullane	Strathclyde
787182	occ	NA		77412		n. gen. Oedaleops n. sp. campi	species	122198		Oedaleops campi	NA	species	122198	Langston	1965	Chordata	33815	Osteichthyes	34881	Cotylosauria	56749	Eothyrididae	38898	38900	NA	NA	NA	individuals	-106.639442	36.157223	UCMP V-2814	NA	Camp Quarry	US	New Mexico	Rio Arriba	stated in text	seconds	outcrop	"southeast slope of a small butte, 410 yards south of New Mexico State Highway 96, about 940 yards southeast of the Rio Puerco bridge at Arroyo del Agua, section 8, T.22N., R.3E., Rio Arriba County, New Mexico" (Langston, 1965 p. 6; 1966 p.691)	gp_mid	-34.09	4.48	101	US	FED	Abo/Cutler
787183	occ	NA		77412		Aerosaurus n. sp. wellesi	species	122318		Aerosaurus wellesi	NA	species	122318	Langston and Reisz	1981	Chordata	33815	Osteichthyes	34881	Cotylosauria	56749	Varanopidae	95329	38893	NA	NA	NA	individuals	-106.639442	36.157223	UCMP V-2814	NA	Camp Quarry	US	New Mexico	Rio Arriba	stated in text	seconds	outcrop	"southeast slope of a small butte, 410 yards south of New Mexico State Highway 96, about 940 yards southeast of the Rio Puerco bridge at Arroyo del Agua, section 8, T.22N., R.3E., Rio Arriba County, New Mexico" (Langston, 1965 p. 6; 1966 p.691)	gp_mid	-34.09	4.48	101	US	FED	Abo/Cutler
787457	occ	NA		79402		Archeria sp.	genus	37196		Archeria	NA	genus	37196	Olson	1967	Chordata	33815	Osteichthyes	34881		NA	Archeriidae	37195	37196	NA	NA	NA		-97.340553	36.161667	Orlando site, Noble Co. (Wellington Fm.)	NA		US	Oklahoma	Noble	stated in text	seconds		"about 2 miles northeast of Orlando in Noble County in SE1/4 sec. 31, T. 20 N., R. 1 W." (Olson, 1967 p. 44); Note: the town of Orlando itself lies in Logan Co., the fossil site, however, lies just across the border in Noble Co. Lat long is based on the map given by Olson (1967 p. 38).	gp_mid	-27.83	0.34	101	US		Wellington	Sumner
787458	occ	NA		79402		Trimerorhachis insignis	species	90711		Trimerorhachis insignis	NA	species	90711	Olson	1967	Chordata	33815	Osteichthyes	34881	Temnospondyli	36320	Trimerorhachidae	36985	36991	NA	NA	NA		-97.340553	36.161667	Orlando site, Noble Co. (Wellington Fm.)	NA		US	Oklahoma	Noble	stated in text	seconds		"about 2 miles northeast of Orlando in Noble County in SE1/4 sec. 31, T. 20 N., R. 1 W." (Olson, 1967 p. 44); Note: the town of Orlando itself lies in Logan Co., the fossil site, however, lies just across the border in Noble Co. Lat long is based on the map given by Olson (1967 p. 38).	gp_mid	-27.83	0.34	101	US		Wellington	Sumner
787459	occ	NA		79402		Eryops megacephalus	species	70397		Eryops megacephalus	NA	species	70397	Olson	1967	Chordata	33815	Osteichthyes	34881	Temnospondyli	36320	Eryopidae	37007	37011	NA	NA	NA		-97.340553	36.161667	Orlando site, Noble Co. (Wellington Fm.)	NA		US	Oklahoma	Noble	stated in text	seconds		"about 2 miles northeast of Orlando in Noble County in SE1/4 sec. 31, T. 20 N., R. 1 W." (Olson, 1967 p. 44); Note: the town of Orlando itself lies in Logan Co., the fossil site, however, lies just across the border in Noble Co. Lat long is based on the map given by Olson (1967 p. 38).	gp_mid	-27.83	0.34	101	US		Wellington	Sumner
787460	occ	NA		79402		Diplocaulus magnicornis	species	81712		Diplocaulus magnicornis	NA	species	81712	Olson	1967	Chordata	33815	Osteichthyes	34881		NA	Diplocaulidae	142457	37264	NA	NA	NA		-97.340553	36.161667	Orlando site, Noble Co. (Wellington Fm.)	NA		US	Oklahoma	Noble	stated in text	seconds		"about 2 miles northeast of Orlando in Noble County in SE1/4 sec. 31, T. 20 N., R. 1 W." (Olson, 1967 p. 44); Note: the town of Orlando itself lies in Logan Co., the fossil site, however, lies just across the border in Noble Co. Lat long is based on the map given by Olson (1967 p. 38).	gp_mid	-27.83	0.34	101	US		Wellington	Sumner
787461	occ	NA		79402		n. gen. Crossotelos n. sp. annulatus	species	137515		Crossotelos annulatus	NA	species	137515	Olson	1967	Chordata	33815	Osteichthyes	34881		NA	Urocordylidae	37270	37271	NA	NA	NA		-97.340553	36.161667	Orlando site, Noble Co. (Wellington Fm.)	NA		US	Oklahoma	Noble	stated in text	seconds		"about 2 miles northeast of Orlando in Noble County in SE1/4 sec. 31, T. 20 N., R. 1 W." (Olson, 1967 p. 44); Note: the town of Orlando itself lies in Logan Co., the fossil site, however, lies just across the border in Noble Co. Lat long is based on the map given by Olson (1967 p. 38).	gp_mid	-27.83	0.34	101	US		Wellington	Sumner
787462	occ	NA		79402		Lysorophus tricarinatus	species	70395		Lysorophus tricarinatus	NA	species	70395	Olson	1967	Chordata	33815	Osteichthyes	34881	Lysorophia	37319		NA	37322	NA	NA	NA		-97.340553	36.161667	Orlando site, Noble Co. (Wellington Fm.)	NA		US	Oklahoma	Noble	stated in text	seconds		"about 2 miles northeast of Orlando in Noble County in SE1/4 sec. 31, T. 20 N., R. 1 W." (Olson, 1967 p. 44); Note: the town of Orlando itself lies in Logan Co., the fossil site, however, lies just across the border in Noble Co. Lat long is based on the map given by Olson (1967 p. 38).	gp_mid	-27.83	0.34	101	US		Wellington	Sumner
787463	occ	NA		79402		Seymouria baylorensis	species	137488		Seymouria baylorensis	NA	species	137488	Olson	1967	Chordata	33815	Osteichthyes	34881		NA	Seymouriidae	37219	37223	NA	NA	NA		-97.340553	36.161667	Orlando site, Noble Co. (Wellington Fm.)	NA		US	Oklahoma	Noble	stated in text	seconds		"about 2 miles northeast of Orlando in Noble County in SE1/4 sec. 31, T. 20 N., R. 1 W." (Olson, 1967 p. 44); Note: the town of Orlando itself lies in Logan Co., the fossil site, however, lies just across the border in Noble Co. Lat long is based on the map given by Olson (1967 p. 38).	gp_mid	-27.83	0.34	101	US		Wellington	Sumner
787464	occ	NA		79402		Captorhinus cf. aguti	species	90718		Captorhinus aguti	NA	species	134887	Olson	1967	Chordata	33815	Reptilia	36322		NA	Captorhinidae	37495	37497	NA	NA	NA		-97.340553	36.161667	Orlando site, Noble Co. (Wellington Fm.)	NA		US	Oklahoma	Noble	stated in text	seconds		"about 2 miles northeast of Orlando in Noble County in SE1/4 sec. 31, T. 20 N., R. 1 W." (Olson, 1967 p. 44); Note: the town of Orlando itself lies in Logan Co., the fossil site, however, lies just across the border in Noble Co. Lat long is based on the map given by Olson (1967 p. 38).	gp_mid	-27.83	0.34	101	US		Wellington	Sumner
787465	occ	NA		79402		Dimetrodon sp.	genus	38904		Dimetrodon	NA	genus	38904	Olson	1967	Chordata	33815	Osteichthyes	34881	Cotylosauria	56749	Sphenacodontidae	38901	38904	NA	NA	NA		-97.340553	36.161667	Orlando site, Noble Co. (Wellington Fm.)	NA		US	Oklahoma	Noble	stated in text	seconds		"about 2 miles northeast of Orlando in Noble County in SE1/4 sec. 31, T. 20 N., R. 1 W." (Olson, 1967 p. 44); Note: the town of Orlando itself lies in Logan Co., the fossil site, however, lies just across the border in Noble Co. Lat long is based on the map given by Olson (1967 p. 38).	gp_mid	-27.83	0.34	101	US		Wellington	Sumner
787466	occ	NA		79402		Edaphosaurus sp.	genus	38911		Edaphosaurus	NA	genus	38911	Olson	1967	Chordata	33815	Osteichthyes	34881	Cotylosauria	56749	Edaphosauridae	38910	38911	NA	NA	NA		-97.340553	36.161667	Orlando site, Noble Co. (Wellington Fm.)	NA		US	Oklahoma	Noble	stated in text	seconds		"about 2 miles northeast of Orlando in Noble County in SE1/4 sec. 31, T. 20 N., R. 1 W." (Olson, 1967 p. 44); Note: the town of Orlando itself lies in Logan Co., the fossil site, however, lies just across the border in Noble Co. Lat long is based on the map given by Olson (1967 p. 38).	gp_mid	-27.83	0.34	101	US		Wellington	Sumner
787528	occ	NA		84941		Trimerorhachis cf. insignis	species	90711		Trimerorhachis insignis	NA	species	90711	Olson	1970	Chordata	33815	Osteichthyes	34881	Temnospondyli	36320	Trimerorhachidae	36985	36991	NA	NA	NA		-97.433334	36.349998	Perry site 6, beds 18+19	NA		US	Oklahoma	Noble	estimated from map	minutes		"about nine miles northwest of Perry, Logan County, Oklahoma, SE1/4 SE1/4 sec. 26 T. 23 N, R. 2 W"	gp_mid	-27.41	1.27	101	US		Wellington	Sumner
787529	occ	NA		84941		Ophiacodon sp.	genus	38888		Ophiacodon	NA	genus	38888	Olson	1970	Chordata	33815	Osteichthyes	34881	Cotylosauria	56749	Ophiacodontidae	38884	38888	NA	NA	NA	individuals	-97.433334	36.349998	Perry site 6, beds 18+19	NA		US	Oklahoma	Noble	estimated from map	minutes		"about nine miles northwest of Perry, Logan County, Oklahoma, SE1/4 SE1/4 sec. 26 T. 23 N, R. 2 W"	gp_mid	-27.41	1.27	101	US		Wellington	Sumner
787530	occ	NA		84941		Dimetrodon sp.	genus	38904		Dimetrodon	NA	genus	38904	Olson	1970	Chordata	33815	Osteichthyes	34881	Cotylosauria	56749	Sphenacodontidae	38901	38904	NA	NA	NA		-97.433334	36.349998	Perry site 6, beds 18+19	NA		US	Oklahoma	Noble	estimated from map	minutes		"about nine miles northwest of Perry, Logan County, Oklahoma, SE1/4 SE1/4 sec. 26 T. 23 N, R. 2 W"	gp_mid	-27.41	1.27	101	US		Wellington	Sumner
787560	occ	NA		79815		Archeria n. sp. victori	species	136663		Archeria victori	NA	species	136663	Olson	1967	Chordata	33815	Osteichthyes	34881		NA	Archeriidae	37195	37196	NA	NA	NA	individuals	-97.417778	36.738609	McCann Quarry	NA	"McCaren quarry"; Nardin site, Eddy site, OMNH locality V128	US	Oklahoma	Kay	stated in text	seconds	outcrop	"3 km northeast of Eddy, Kay Co., OK" (Heaton & Reisz, 1986);\r\n"The Quarry is on Deer Creek, 8 Miles west and 4 Miles south of Blackwell [...] in NE1/4 sec. 16 and SW1/4 sec. 9, T. 26 N., R. 2 W." (Olson, 1967)\r\nLat long is for intersection of lines dividing secs. 9 and 16 and eastern and western half of both secs.	gp_mid	-27.2	1.6	101	US		Wellington	Sumner	McCann Sandstone
787561	occ	NA		79815		Trimerorhachis insignis	species	90711		Trimerorhachis insignis	NA	species	90711	Olson	1967	Chordata	33815	Osteichthyes	34881	Temnospondyli	36320	Trimerorhachidae	36985	36991	NA	NA	NA	specimens	-97.417778	36.738609	McCann Quarry	NA	"McCaren quarry"; Nardin site, Eddy site, OMNH locality V128	US	Oklahoma	Kay	stated in text	seconds	outcrop	"3 km northeast of Eddy, Kay Co., OK" (Heaton & Reisz, 1986);\r\n"The Quarry is on Deer Creek, 8 Miles west and 4 Miles south of Blackwell [...] in NE1/4 sec. 16 and SW1/4 sec. 9, T. 26 N., R. 2 W." (Olson, 1967)\r\nLat long is for intersection of lines dividing secs. 9 and 16 and eastern and western half of both secs.	gp_mid	-27.2	1.6	101	US		Wellington	Sumner	McCann Sandstone
787562	occ	NA		79815		Eryops cf. megacephalus	species	70397		Eryops megacephalus	NA	species	70397	Olson	1967	Chordata	33815	Osteichthyes	34881	Temnospondyli	36320	Eryopidae	37007	37011	NA	NA	NA	individuals	-97.417778	36.738609	McCann Quarry	NA	"McCaren quarry"; Nardin site, Eddy site, OMNH locality V128	US	Oklahoma	Kay	stated in text	seconds	outcrop	"3 km northeast of Eddy, Kay Co., OK" (Heaton & Reisz, 1986);\r\n"The Quarry is on Deer Creek, 8 Miles west and 4 Miles south of Blackwell [...] in NE1/4 sec. 16 and SW1/4 sec. 9, T. 26 N., R. 2 W." (Olson, 1967)\r\nLat long is for intersection of lines dividing secs. 9 and 16 and eastern and western half of both secs.	gp_mid	-27.2	1.6	101	US		Wellington	Sumner	McCann Sandstone
787563	occ	NA		79815		Diplocaulus sp.	genus	37264		Diplocaulus	NA	genus	37264	Olson	1967	Chordata	33815	Osteichthyes	34881		NA	Diplocaulidae	142457	37264	NA	NA	NA	individuals	-97.417778	36.738609	McCann Quarry	NA	"McCaren quarry"; Nardin site, Eddy site, OMNH locality V128	US	Oklahoma	Kay	stated in text	seconds	outcrop	"3 km northeast of Eddy, Kay Co., OK" (Heaton & Reisz, 1986);\r\n"The Quarry is on Deer Creek, 8 Miles west and 4 Miles south of Blackwell [...] in NE1/4 sec. 16 and SW1/4 sec. 9, T. 26 N., R. 2 W." (Olson, 1967)\r\nLat long is for intersection of lines dividing secs. 9 and 16 and eastern and western half of both secs.	gp_mid	-27.2	1.6	101	US		Wellington	Sumner	McCann Sandstone
787564	occ	NA		79815		Dimetrodon sp.	genus	38904		Dimetrodon	NA	genus	38904	Olson	1967	Chordata	33815	Osteichthyes	34881	Cotylosauria	56749	Sphenacodontidae	38901	38904	NA	NA	NA	specimens	-97.417778	36.738609	McCann Quarry	NA	"McCaren quarry"; Nardin site, Eddy site, OMNH locality V128	US	Oklahoma	Kay	stated in text	seconds	outcrop	"3 km northeast of Eddy, Kay Co., OK" (Heaton & Reisz, 1986);\r\n"The Quarry is on Deer Creek, 8 Miles west and 4 Miles south of Blackwell [...] in NE1/4 sec. 16 and SW1/4 sec. 9, T. 26 N., R. 2 W." (Olson, 1967)\r\nLat long is for intersection of lines dividing secs. 9 and 16 and eastern and western half of both secs.	gp_mid	-27.2	1.6	101	US		Wellington	Sumner	McCann Sandstone
787565	occ	NA		79815		Edaphosaurus sp.	genus	38911		Edaphosaurus	NA	genus	38911	Olson	1967	Chordata	33815	Osteichthyes	34881	Cotylosauria	56749	Edaphosauridae	38910	38911	NA	NA	NA	elements	-97.417778	36.738609	McCann Quarry	NA	"McCaren quarry"; Nardin site, Eddy site, OMNH locality V128	US	Oklahoma	Kay	stated in text	seconds	outcrop	"3 km northeast of Eddy, Kay Co., OK" (Heaton & Reisz, 1986);\r\n"The Quarry is on Deer Creek, 8 Miles west and 4 Miles south of Blackwell [...] in NE1/4 sec. 16 and SW1/4 sec. 9, T. 26 N., R. 2 W." (Olson, 1967)\r\nLat long is for intersection of lines dividing secs. 9 and 16 and eastern and western half of both secs.	gp_mid	-27.2	1.6	101	US		Wellington	Sumner	McCann Sandstone
787580	occ	NA		79815		Eryops megacephalus	species	70397		Eryops megacephalus	NA	species	70397	Olson	1967	Chordata	33815	Osteichthyes	34881	Temnospondyli	36320	Eryopidae	37007	37011	NA	NA	NA	specimens	-97.417778	36.738609	McCann Quarry	NA	"McCaren quarry"; Nardin site, Eddy site, OMNH locality V128	US	Oklahoma	Kay	stated in text	seconds	outcrop	"3 km northeast of Eddy, Kay Co., OK" (Heaton & Reisz, 1986);\r\n"The Quarry is on Deer Creek, 8 Miles west and 4 Miles south of Blackwell [...] in NE1/4 sec. 16 and SW1/4 sec. 9, T. 26 N., R. 2 W." (Olson, 1967)\r\nLat long is for intersection of lines dividing secs. 9 and 16 and eastern and western half of both secs.	gp_mid	-27.2	1.6	101	US		Wellington	Sumner	McCann Sandstone
787989	occ	NA		85112		Protocaptorhinus pricei	species	135429		Protocaptorhinus pricei	NA	species	135429	Clark and Carroll	1973	Chordata	33815	Reptilia	36322		NA	Captorhinidae	37495	37505	NA	NA	NA	individuals	-98.933334	33.566666	Woodrum's (Belle Plains Fm.)	NA		US	Texas	Archer	estimated from map	seconds	outcrop	"NW of Woodrum's", Archer County, Texas. Lat long is estimated from map on p. 397 in Clark & Carroll (1973).	gp_mid	-30.3	-1.19	101	US		Petrolia	Wichita
787990	occ	NA		80741		Trimerorhachis insignis	species	90711		Trimerorhachis insignis	NA	species	90711	Pawley	2007	Chordata	33815	Osteichthyes	34881	Temnospondyli	36320	Trimerorhachidae	36985	36991	NA	NA	NA	individuals	-98.966667	33.666668	Trematops locality (Belle Plains Fm.)	NA	west of Williams Ranch	US	Texas	Baylor	stated in text	minutes	outcrop	"west of Williams Ranch, J. Gibbs Survey A-566, southeast of Fulda,\r\nBaylor County, Texas" (Clark & Carroll, 1973)\r\n"West of Williams, Baylor County" (Pawley, 2007 Appendix [http://www.journalofpaleontology.org/Archives/Volume_81/81(5)/Pawley/Appendix.doc]	gp_mid	-30.27	-1.09	101	US		Petrolia	Wichita
787992	occ	NA		28250		Pariotichus n. sp. laticeps	species	120324	recombined as	Captorhinus laticeps	NA	species	120324	Heaton	1979	Chordata	33815	Reptilia	36322		NA	Captorhinidae	37495	37497	NA	NA	NA	individuals	-99.091667	33.733334	Mitchell Creek, 29 (Waggoner Ranch Formation)	NA	Locality 29 (Romer 1928), old Bar X pasture, Timber Creek, faunal Zone 3, Upper Wichita Group, Texas red-beds, redbeds, Lucas Ranch	US	Texas	Baylor	based on nearby landmark	seconds	local area	"near Mitchell and Timber Creeks, northeast of Maybelle in the old Bar X pasture." See detailed locality map in Romer 1928. "Zone 3. Upper Wichita; to the Leuders Limestone; Clyde Formation?". Numbered "29" with taxonomic list and on map, but is incorrectly numbered "28" in text. Lat long is for area enclosed by Mitchell Creek (W), Big Wichita River (N), Timber Creek (E), and U.S. 277 (S).	gp_mid	-30.29	-0.93	101	US		Waggoner Ranch	Wichita
787993	occ	NA		28250		n. gen. Mycterosaurus n. sp. longiceps	species	122319		Mycterosaurus longiceps	NA	species	122319	Romer and Price	1940	Chordata	33815	Osteichthyes	34881	Cotylosauria	56749	Varanopidae	95329	38895	NA	NA	NA	individuals	-99.091667	33.733334	Mitchell Creek, 29 (Waggoner Ranch Formation)	NA	Locality 29 (Romer 1928), old Bar X pasture, Timber Creek, faunal Zone 3, Upper Wichita Group, Texas red-beds, redbeds, Lucas Ranch	US	Texas	Baylor	based on nearby landmark	seconds	local area	"near Mitchell and Timber Creeks, northeast of Maybelle in the old Bar X pasture." See detailed locality map in Romer 1928. "Zone 3. Upper Wichita; to the Leuders Limestone; Clyde Formation?". Numbered "29" with taxonomic list and on map, but is incorrectly numbered "28" in text. Lat long is for area enclosed by Mitchell Creek (W), Big Wichita River (N), Timber Creek (E), and U.S. 277 (S).	gp_mid	-30.29	-0.93	101	US		Waggoner Ranch	Wichita
787996	occ	NA	R	79813		"Captorhinus" laticeps	species	134970		Captorhinus laticeps	NA	species	120324	Clark and Carroll	1973	Chordata	33815	Reptilia	36322		NA	Captorhinidae	37495	37497	NA	NA	NA	individuals	-98.966667	34.008331	Weiss Locality (Waggoner Ranch Fm.)	NA	Red Pasture Line House	US	Texas	Wilbarger	estimated from map	seconds	hand sample	"sec. 7, block 5, H. and T.C.R.R., Willbarger County, Texas". Lat long is estimated from map on p. 397 in Clark & Carroll (1973).	gp_mid	-29.69	-0.09	101	US		Waggoner Ranch	Wichita
787996	occ	21175		79813		Eocaptorhinus laticeps	species	134878	recombined as	Captorhinus laticeps	NA	species	120324	Heaton	1979	Chordata	33815	Reptilia	36322		NA	Captorhinidae	37495	37497	NA	NA	NA	individuals	-98.966667	34.008331	Weiss Locality (Waggoner Ranch Fm.)	NA	Red Pasture Line House	US	Texas	Wilbarger	estimated from map	seconds	hand sample	"sec. 7, block 5, H. and T.C.R.R., Willbarger County, Texas". Lat long is estimated from map on p. 397 in Clark & Carroll (1973).	gp_mid	-29.69	-0.09	101	US		Waggoner Ranch	Wichita
788094	occ	NA		67862		n. gen. Basicranodon n. sp. fortsillensis	species	122320	subjective synonym of	Mycterosaurus longiceps	NA	species	122319	Olson	1967	Chordata	33815	Osteichthyes	34881	Cotylosauria	56749	Varanopidae	95329	38895	NA	NA	NA	individuals	-98.403893	34.770557	Richards Spur	NA	Fort Sill; OMNH locality V51; Dolese Bros. limestone quarry; FEP 60A	US	Oklahoma	Comanche	estimated from map	seconds	outcrop	"situated just west of the Anadarko-Lawton highway (U.S. routes 62 and 281), 10 1/2 miles south of Apache, about 1 1/2 miles south of the junction of this route and highway 277 (from Chickasha). It is about 6 miles north of Fort Sill, in sec. 31, T. 4 N. R. 11 W., Indian Meridian and Baseline, in Comanche County, Oklahoma" (Gregory et al., 1956 p. 2)	gp_mid	-28.89	0.32	101	US		Garber	Sumner
788095	occ	NA		80691		Captorhinus sp.	genus	37497		Captorhinus	NA	genus	37497	Olson	1967	Chordata	33815	Reptilia	36322		NA	Captorhinidae	37495	37497	NA	NA	NA		-98.64167	34.968056	South Carnegie Site	NA	Roosevelt Company Quarry, Bally Mountain Locality, Bally Mountain Quarry	US	Oklahoma	Kiowa	estimated from map	seconds	small collection	Olson (1967:36) originally describes the site as abandoned quarry of the Roosevelt Materials Company Carnegie plant; 11.2 miles south of the center of Carnegie, Caddo County, [...] NE 1/4 sec. 6, T. 5 N., R. 13 W. (Alden 7,5' quadrangle).\r\nLeBlanc et al. (2015) report captorhinid fossils from fissure fills in an abandoned limestone quarry on Bally Mountain in Kiowa County. They refer it to as B…	gp_mid	-28.96	0.59	101	US
788096	occ	NA	R	80691		Amphibia sp.	genus	36319		Amphibia	NA	unranked clade	36319	Olson	1967	Chordata	33815	Osteichthyes	34881		NA		NA	NA	NA	NA	NA		-98.64167	34.968056	South Carnegie Site	NA	Roosevelt Company Quarry, Bally Mountain Locality, Bally Mountain Quarry	US	Oklahoma	Kiowa	estimated from map	seconds	small collection	Olson (1967:36) originally describes the site as abandoned quarry of the Roosevelt Materials Company Carnegie plant; 11.2 miles south of the center of Carnegie, Caddo County, [...] NE 1/4 sec. 6, T. 5 N., R. 13 W. (Alden 7,5' quadrangle).\r\nLeBlanc et al. (2015) report captorhinid fossils from fissure fills in an abandoned limestone quarry on Bally Mountain in Kiowa County. They refer it to as B…	gp_mid	-28.96	0.59	101	US
788096	occ	33006		80691		Doleserpeton sp.	genus	37046		Doleserpeton	NA	genus	37046	LeBlanc et al.	2015	Chordata	33815	Osteichthyes	34881	Temnospondyli	36320	Amphibamidae	123081	37046	NA	NA	NA		-98.64167	34.968056	South Carnegie Site	NA	Roosevelt Company Quarry, Bally Mountain Locality, Bally Mountain Quarry	US	Oklahoma	Kiowa	estimated from map	seconds	small collection	Olson (1967:36) originally describes the site as abandoned quarry of the Roosevelt Materials Company Carnegie plant; 11.2 miles south of the center of Carnegie, Caddo County, [...] NE 1/4 sec. 6, T. 5 N., R. 13 W. (Alden 7,5' quadrangle).\r\nLeBlanc et al. (2015) report captorhinid fossils from fissure fills in an abandoned limestone quarry on Bally Mountain in Kiowa County. They refer it to as B…	gp_mid	-28.96	0.59	101	US
788176	occ	NA		85125		Labidosaurikos barkeri	species	119514	subjective synonym of	Labidosaurikos meachami	NA	species	119515	Olson	1954	Chordata	33815	Reptilia	36322		NA	Captorhinidae	37495	37500	NA	NA	NA	individuals	-99.371666	33.760277	Fish Creek	NA		US	Texas	Baylor	estimated from map	seconds	outcrop	"Fish Creek, Baylor County, Texas" no further locality descriptions are given.	gp_mid	-29.04	1.83	101	US		Vale	Clear Fork
788177	occ	NA		79600		Rothia multidonta	species	119703	recombined as	Rothianiscus multidonta	NA	species	119703	Olson	1962	Chordata	33815	Reptilia	36322		NA	Captorhinidae	37495	37507	NA	NA	NA	individuals	-99.938332	33.66	Locality KAC (Lower Flowerpot Shale)	NA	Kahn Quarry, Driver Ranch	US	Texas	Knox	estimated from map	seconds	small collection	"about twelve miles north of Little Croton Creek, south of the South Fork of the Wichita River, sometimes called South Wichita River. It lies largely on a divide between two northerly flowing tributaries of the South Fork." For details see map on p. 98 in Olson (1962).	gp_mid	-28.81	3.3	101	US		San Angelo	Pease River	Flowerpot Shale
788179	occ	NA		79600		n. gen. Slaugenhopia n. sp. texensis	species	349879		Slaugenhopia texensis	NA	species	349879	Olson	1962	Chordata	33815	Osteichthyes	34881	Temnospondyli	36320	Tupilakosauridae	150320	36990	NA	NA	NA	individuals	-99.938332	33.66	Locality KAC (Lower Flowerpot Shale)	NA	Kahn Quarry, Driver Ranch	US	Texas	Knox	estimated from map	seconds	small collection	"about twelve miles north of Little Croton Creek, south of the South Fork of the Wichita River, sometimes called South Wichita River. It lies largely on a divide between two northerly flowing tributaries of the South Fork." For details see map on p. 98 in Olson (1962).	gp_mid	-28.81	3.3	101	US		San Angelo	Pease River	Flowerpot Shale
788180	occ	NA		79600		Cotylorhynchus hancocki	species	122303		Cotylorhynchus hancocki	NA	species	122303	Olson	1962	Chordata	33815	Osteichthyes	34881	Cotylosauria	56749	Caseidae	38913	38917	NA	NA	NA	individuals	-99.938332	33.66	Locality KAC (Lower Flowerpot Shale)	NA	Kahn Quarry, Driver Ranch	US	Texas	Knox	estimated from map	seconds	small collection	"about twelve miles north of Little Croton Creek, south of the South Fork of the Wichita River, sometimes called South Wichita River. It lies largely on a divide between two northerly flowing tributaries of the South Fork." For details see map on p. 98 in Olson (1962).	gp_mid	-28.81	3.3	101	US		San Angelo	Pease River	Flowerpot Shale
788181	occ	NA		79600		n. gen. Eosyodon n. sp. hudsoni	species	150424		Eosyodon hudsoni	NA	species	150424	Olson	1962	Chordata	33815	Osteichthyes	34881	Cotylosauria	56749	Brithopodidae	38951	38961	NA	NA	NA	individuals	-99.938332	33.66	Locality KAC (Lower Flowerpot Shale)	NA	Kahn Quarry, Driver Ranch	US	Texas	Knox	estimated from map	seconds	small collection	"about twelve miles north of Little Croton Creek, south of the South Fork of the Wichita River, sometimes called South Wichita River. It lies largely on a divide between two northerly flowing tributaries of the South Fork." For details see map on p. 98 in Olson (1962).	gp_mid	-28.81	3.3	101	US		San Angelo	Pease River	Flowerpot Shale
788182	occ	NA		79600		n. gen. Gorgodon n. sp. minutus	species	142568		Gorgodon minutus	NA	species	142568	Olson	1962	Chordata	33815	Osteichthyes	34881	Theriodontia	56648	Phthinosuchidae	38942	38945	NA	NA	NA	individuals	-99.938332	33.66	Locality KAC (Lower Flowerpot Shale)	NA	Kahn Quarry, Driver Ranch	US	Texas	Knox	estimated from map	seconds	small collection	"about twelve miles north of Little Croton Creek, south of the South Fork of the Wichita River, sometimes called South Wichita River. It lies largely on a divide between two northerly flowing tributaries of the South Fork." For details see map on p. 98 in Olson (1962).	gp_mid	-28.81	3.3	101	US		San Angelo	Pease River	Flowerpot Shale
788183	occ	NA		79600		Phthinosuchidae sp.	genus	38942		Phthinosuchidae	NA	family	38942	Olson	1962	Chordata	33815	Osteichthyes	34881	Theriodontia	56648	Phthinosuchidae	38942	NA	NA	NA	NA	individuals	-99.938332	33.66	Locality KAC (Lower Flowerpot Shale)	NA	Kahn Quarry, Driver Ranch	US	Texas	Knox	estimated from map	seconds	small collection	"about twelve miles north of Little Croton Creek, south of the South Fork of the Wichita River, sometimes called South Wichita River. It lies largely on a divide between two northerly flowing tributaries of the South Fork." For details see map on p. 98 in Olson (1962).	gp_mid	-28.81	3.3	101	US		San Angelo	Pease River	Flowerpot Shale
788184	occ	NA		79600		n. gen. Knoxosaurus n. sp. niteckii	species	142569		Knoxosaurus niteckii	NA	species	142569	Olson	1962	Chordata	33815	Osteichthyes	34881	Theriodontia	56648	Phthinosuchidae	38942	38946	NA	NA	NA	individuals	-99.938332	33.66	Locality KAC (Lower Flowerpot Shale)	NA	Kahn Quarry, Driver Ranch	US	Texas	Knox	estimated from map	seconds	small collection	"about twelve miles north of Little Croton Creek, south of the South Fork of the Wichita River, sometimes called South Wichita River. It lies largely on a divide between two northerly flowing tributaries of the South Fork." For details see map on p. 98 in Olson (1962).	gp_mid	-28.81	3.3	101	US		San Angelo	Pease River	Flowerpot Shale
788185	occ	NA		80669		Cotylorhynchus hancocki	species	122303		Cotylorhynchus hancocki	NA	species	122303	Olson	1962	Chordata	33815	Osteichthyes	34881	Cotylosauria	56749	Caseidae	38913	38917	NA	NA	NA	individuals	-99.917778	33.712502	Locality KR (Upper San Angelo Fm.)	NA	Alexander Ranch	US	Texas	Knox	estimated from map	seconds	outcrop	Maverick Flats 7.5' qdr; "on the east and west flanks of a divide between two tributaries that flow south into the South Fork of the Wichita River"; For details see maps on pp. 98, 119 in Olson (1962)	gp_mid	-28.77	3.34	101	US		San Angelo	Pease River	Flowerpot Shale
788186	occ	NA		80669		Kahneria seltina	species	119509		Kahneria seltina	NA	species	119509	Olson	1962	Chordata	33815	Reptilia	36322		NA	Captorhinidae	37495	37506	NA	NA	NA	individuals	-99.917778	33.712502	Locality KR (Upper San Angelo Fm.)	NA	Alexander Ranch	US	Texas	Knox	estimated from map	seconds	outcrop	Maverick Flats 7.5' qdr; "on the east and west flanks of a divide between two tributaries that flow south into the South Fork of the Wichita River"; For details see maps on pp. 98, 119 in Olson (1962)	gp_mid	-28.77	3.34	101	US		San Angelo	Pease River	Flowerpot Shale
788187	occ	NA		80669		Caseopsis cf. agilis	species	123400		Caseopsis agilis	NA	species	123400	Olson	1962	Chordata	33815	Osteichthyes	34881	Cotylosauria	56749	Caseidae	38913	38916	NA	NA	NA	individuals	-99.917778	33.712502	Locality KR (Upper San Angelo Fm.)	NA	Alexander Ranch	US	Texas	Knox	estimated from map	seconds	outcrop	Maverick Flats 7.5' qdr; "on the east and west flanks of a divide between two tributaries that flow south into the South Fork of the Wichita River"; For details see maps on pp. 98, 119 in Olson (1962)	gp_mid	-28.77	3.34	101	US		San Angelo	Pease River	Flowerpot Shale
788189	occ	NA		80729		Rothia multidonta	species	119703	recombined as	Rothianiscus multidonta	NA	species	119703	Olson	1962	Chordata	33815	Reptilia	36322		NA	Captorhinidae	37495	37507	NA	NA	NA	individuals	-99.961113	33.519722	Locality KN (San Angelo Fm.)	NA	Little Croton Creek; MacFayden Ranch; JR Pasture	US	Texas	Knox	estimated from map	seconds	outcrop	Cedar Mountain 7.5' qdr. Locality comprises exposures south of Little Croton Creek. For details see map on p. 108 in Olson (1962).	gp_mid	-28.9	3.19	101	US		San Angelo	Pease River
788190	occ	NA		80729		n. gen. Angelosaurus n. sp. dolani	species	123401		Angelosaurus dolani	NA	species	123401	Olson	1962	Chordata	33815	Osteichthyes	34881	Cotylosauria	56749	Caseidae	38913	38914	NA	NA	NA	individuals	-99.961113	33.519722	Locality KN (San Angelo Fm.)	NA	Little Croton Creek; MacFayden Ranch; JR Pasture	US	Texas	Knox	estimated from map	seconds	outcrop	Cedar Mountain 7.5' qdr. Locality comprises exposures south of Little Croton Creek. For details see map on p. 108 in Olson (1962).	gp_mid	-28.9	3.19	101	US		San Angelo	Pease River
788191	occ	NA		80729		n. gen. Tappenosaurus n. sp. magnus	species	136987		Tappenosaurus magnus	NA	species	136987	Olson	1962	Chordata	33815	Osteichthyes	34881	Cotylosauria	56749	Tappenosauridae	136988	136986	NA	NA	NA	individuals	-99.961113	33.519722	Locality KN (San Angelo Fm.)	NA	Little Croton Creek; MacFayden Ranch; JR Pasture	US	Texas	Knox	estimated from map	seconds	outcrop	Cedar Mountain 7.5' qdr. Locality comprises exposures south of Little Croton Creek. For details see map on p. 108 in Olson (1962).	gp_mid	-28.9	3.19	101	US		San Angelo	Pease River
788192	occ	NA		80692		n. gen. Caseoides n. sp. sanangeloensis	species	123414		Caseoides sanangeloensis	NA	species	123414	Olson	1962	Chordata	33815	Osteichthyes	34881	Cotylosauria	56749	Caseidae	38913	38919	NA	NA	NA	individuals	-99.987503	33.530277	Locality KP (San Angelo Fm.)	NA	Little Croton Creek; MacFayden Ranch; JR Pasture	US	Texas	Knox	estimated from map	seconds	outcrop	Cedar Mountain 7.5' qdr. Locality comprises exposures north and south of Little Croton Creek, close to the western border of Knox Co. For details see map on p. 108 in Olson (1962).	gp_mid	-28.91	3.21	101	US		San Angelo	Pease River
788193	occ	NA		80692		Tetrapoda indet.	unranked clade	53190		Tetrapoda	NA	unranked clade	53190	Olson	1962	Chordata	33815	Osteichthyes	34881		NA		NA	NA	NA	NA	NA	individuals	-99.987503	33.530277	Locality KP (San Angelo Fm.)	NA	Little Croton Creek; MacFayden Ranch; JR Pasture	US	Texas	Knox	estimated from map	seconds	outcrop	Cedar Mountain 7.5' qdr. Locality comprises exposures north and south of Little Croton Creek, close to the western border of Knox Co. For details see map on p. 108 in Olson (1962).	gp_mid	-28.91	3.21	101	US		San Angelo	Pease River
788194	occ	NA		80692		Captorhinidae sp.	genus	37495		Captorhinidae	NA	family	37495	Olson	1962	Chordata	33815	Reptilia	36322		NA	Captorhinidae	37495	NA	NA	NA	NA	individuals	-99.987503	33.530277	Locality KP (San Angelo Fm.)	NA	Little Croton Creek; MacFayden Ranch; JR Pasture	US	Texas	Knox	estimated from map	seconds	outcrop	Cedar Mountain 7.5' qdr. Locality comprises exposures north and south of Little Croton Creek, close to the western border of Knox Co. For details see map on p. 108 in Olson (1962).	gp_mid	-28.91	3.21	101	US		San Angelo	Pease River
788195	occ	NA		80729		Cotylorhynchus hancocki	species	122303		Cotylorhynchus hancocki	NA	species	122303	Olson	1962	Chordata	33815	Osteichthyes	34881	Cotylosauria	56749	Caseidae	38913	38917	NA	NA	NA	individuals	-99.961113	33.519722	Locality KN (San Angelo Fm.)	NA	Little Croton Creek; MacFayden Ranch; JR Pasture	US	Texas	Knox	estimated from map	seconds	outcrop	Cedar Mountain 7.5' qdr. Locality comprises exposures south of Little Croton Creek. For details see map on p. 108 in Olson (1962).	gp_mid	-28.9	3.19	101	US		San Angelo	Pease River
788196	occ	NA		79694		Cotylorhynchus n. sp. hancocki	species	122303		Cotylorhynchus hancocki	NA	species	122303	Olson and Beerbower	1953	Chordata	33815	Osteichthyes	34881	Cotylosauria	56749	Caseidae	38913	38917	NA	NA	NA	individuals	-99.73333	34.099998	Locality HA ("Lower San Angelo Fm.")	NA	Pease River	US	Texas	Hardeman	estimated from map	minutes	outcrop	North of Pease River, 1 mile west of Crowell-Quanah highway	gp_mid	-28.44	3.59	101	US		San Angelo	Pease River	Flowerpot Shale
788197	occ	NA		80689		Dimetrodon n. sp. angelensis	species	123424		Dimetrodon angelensis	NA	species	123424	Olson	1962	Chordata	33815	Osteichthyes	34881	Cotylosauria	56749	Sphenacodontidae	38901	38904	NA	NA	NA	individuals	-99.953613	33.690834	Locality KV (San Angelo Fm.)	NA	MacFayden Ranch; Swanson Quarry	US	Texas	Knox	estimated from map	seconds		Maverick Flats 7.5' qdr; "just to the north of the valley of the South Fork of the Wichita River"; close to the western border of Knox Co. For details see map on p. 98 in Olson (1962).	gp_mid	-28.81	3.33	101	US		San Angelo	Pease River
788198	occ	NA		80689		Caseopsis n. sp. agilis	species	123400		Caseopsis agilis	NA	species	123400	Olson	1962	Chordata	33815	Osteichthyes	34881	Cotylosauria	56749	Caseidae	38913	38916	NA	NA	NA	individuals	-99.953613	33.690834	Locality KV (San Angelo Fm.)	NA	MacFayden Ranch; Swanson Quarry	US	Texas	Knox	estimated from map	seconds		Maverick Flats 7.5' qdr; "just to the north of the valley of the South Fork of the Wichita River"; close to the western border of Knox Co. For details see map on p. 98 in Olson (1962).	gp_mid	-28.81	3.33	101	US		San Angelo	Pease River
788199	occ	NA		80689		Cotylorhynchus hancocki	species	122303		Cotylorhynchus hancocki	NA	species	122303	Olson	1962	Chordata	33815	Osteichthyes	34881	Cotylosauria	56749	Caseidae	38913	38917	NA	NA	NA	individuals	-99.953613	33.690834	Locality KV (San Angelo Fm.)	NA	MacFayden Ranch; Swanson Quarry	US	Texas	Knox	estimated from map	seconds		Maverick Flats 7.5' qdr; "just to the north of the valley of the South Fork of the Wichita River"; close to the western border of Knox Co. For details see map on p. 98 in Olson (1962).	gp_mid	-28.81	3.33	101	US		San Angelo	Pease River
788200	occ	NA		80130		Diasparactus zenos	species	157286	recombined as	Diadectes zenos	NA	species	157286	Case and Williston	1913	Chordata	33815	Osteichthyes	34881	Cotylosauria	56749	Diadectidae	37246	37247	NA	NA	NA	individuals	-106.356941	36.283333	AMNH ?, based on AMNH 4794	34761	horizon of Diasparactus zenos; El Cobre Canyon	US	New Mexico	Rio Arriba		minutes	small collection	Latitude & longitude from Vaughn (1963)	gp_mid	-33.81	4.49	101	US	FED	Abo/Cutler
788201	occ	NA		34761		n. gen. Baldwinonus n. sp. trux	species	122331		Baldwinonus trux	NA	species	122331	Reisz	1986	Chordata	33815	Osteichthyes	34881	Cotylosauria	56749	Eothyrididae	38898	38886	NA	NA	NA	individuals	-106.345558	36.305557	El Cobre Canyon (Cutler Formation)	NA	El Cabre (Cope Collection)	US	New Mexico	Rio Arriba	estimated from map	seconds	local area	El Cabre locality in Case 1907; "El Cobre" locality in AMNH Collections data.\r\n"There is in the Cope Collection a considerable quantity of material from New Mexico, El Cabre and Arroyo de Agua, names that do not appear on the maps." (Case 1907)\r\nEl Cobre Canyon is located approximately 8 km northwest of the village of Abiquiu, Rio Arriba County, New Mexico (Berman, 1993). Lat Long is for cent…	gp_mid	-34.62	3.06	101	US	FED	Cutler
788202	occ	NA		34761		n. gen. Ruthiromia n. sp. elcobriensis	species	122322		Ruthiromia elcobriensis	NA	species	122322	Eberth and Brinkman	1983	Chordata	33815	Osteichthyes	34881	Cotylosauria	56749	Varanopidae	95329	122321	NA	NA	NA	individuals	-106.345558	36.305557	El Cobre Canyon (Cutler Formation)	NA	El Cabre (Cope Collection)	US	New Mexico	Rio Arriba	estimated from map	seconds	local area	El Cabre locality in Case 1907; "El Cobre" locality in AMNH Collections data.\r\n"There is in the Cope Collection a considerable quantity of material from New Mexico, El Cabre and Arroyo de Agua, names that do not appear on the maps." (Case 1907)\r\nEl Cobre Canyon is located approximately 8 km northwest of the village of Abiquiu, Rio Arriba County, New Mexico (Berman, 1993). Lat Long is for cent…	gp_mid	-34.62	3.06	101	US	FED	Cutler
788203	occ	NA		34761		n. gen. Aerosaurus n. sp. greenleeorum	species	122317		Aerosaurus greenleeorum	NA	species	122317	Romer	1937	Chordata	33815	Osteichthyes	34881	Cotylosauria	56749	Varanopidae	95329	38893	NA	NA	NA	individuals	-106.345558	36.305557	El Cobre Canyon (Cutler Formation)	NA	El Cabre (Cope Collection)	US	New Mexico	Rio Arriba	estimated from map	seconds	local area	El Cabre locality in Case 1907; "El Cobre" locality in AMNH Collections data.\r\n"There is in the Cope Collection a considerable quantity of material from New Mexico, El Cabre and Arroyo de Agua, names that do not appear on the maps." (Case 1907)\r\nEl Cobre Canyon is located approximately 8 km northwest of the village of Abiquiu, Rio Arriba County, New Mexico (Berman, 1993). Lat Long is for cent…	gp_mid	-34.62	3.06	101	US	FED	Cutler
788205	occ	NA		34761		Chamasaurus dolichognathus	species	242820		Chamasaurus dolichognathus	NA	species	242820	Vaughn	1963	Chordata	33815	Osteichthyes	34881	Cotylosauria	56749		NA	242819	NA	NA	NA		-106.345558	36.305557	El Cobre Canyon (Cutler Formation)	NA	El Cabre (Cope Collection)	US	New Mexico	Rio Arriba	estimated from map	seconds	local area	El Cabre locality in Case 1907; "El Cobre" locality in AMNH Collections data.\r\n"There is in the Cope Collection a considerable quantity of material from New Mexico, El Cabre and Arroyo de Agua, names that do not appear on the maps." (Case 1907)\r\nEl Cobre Canyon is located approximately 8 km northwest of the village of Abiquiu, Rio Arriba County, New Mexico (Berman, 1993). Lat Long is for cent…	gp_mid	-34.62	3.06	101	US	FED	Cutler
788206	occ	NA		34761		Limnoscelis paludis	species	113848		Limnoscelis paludis	NA	species	113848	Vaughn	1963	Chordata	33815	Osteichthyes	34881	Cotylosauria	56749	Limnoscelidae	37231	37232	NA	NA	NA		-106.345558	36.305557	El Cobre Canyon (Cutler Formation)	NA	El Cabre (Cope Collection)	US	New Mexico	Rio Arriba	estimated from map	seconds	local area	El Cabre locality in Case 1907; "El Cobre" locality in AMNH Collections data.\r\n"There is in the Cope Collection a considerable quantity of material from New Mexico, El Cabre and Arroyo de Agua, names that do not appear on the maps." (Case 1907)\r\nEl Cobre Canyon is located approximately 8 km northwest of the village of Abiquiu, Rio Arriba County, New Mexico (Berman, 1993). Lat Long is for cent…	gp_mid	-34.62	3.06	101	US	FED	Cutler
788207	occ	NA		34761		n. gen. Nitosaurus n. sp. jacksonorum	species	123522		Nitosaurus jacksonorum	NA	species	123522	Romer	1937	Chordata	33815	Osteichthyes	34881	Pelycosauria	38883		NA	38928	NA	NA	NA	individuals	-106.345558	36.305557	El Cobre Canyon (Cutler Formation)	NA	El Cabre (Cope Collection)	US	New Mexico	Rio Arriba	estimated from map	seconds	local area	El Cabre locality in Case 1907; "El Cobre" locality in AMNH Collections data.\r\n"There is in the Cope Collection a considerable quantity of material from New Mexico, El Cabre and Arroyo de Agua, names that do not appear on the maps." (Case 1907)\r\nEl Cobre Canyon is located approximately 8 km northwest of the village of Abiquiu, Rio Arriba County, New Mexico (Berman, 1993). Lat Long is for cent…	gp_mid	-34.62	3.06	101	US	FED	Cutler
788211	occ	NA		78559		Rothia multidonta	species	119703	recombined as	Rothianiscus multidonta	NA	species	119703	Olson	1962	Chordata	33815	Reptilia	36322		NA	Captorhinidae	37495	37507	NA	NA	NA	individuals	-99.907776	33.718056	Locality KS (Upper San Angelo Fm.)	NA	Alexander Ranch	US	Texas	Knox	estimated from map	seconds	small collection	Maverick Flats 7.5' qdr; "on the east and west flanks of a divide between two tributaries that flow south into the South Fork of the Wichita River"; For details see maps on pp. 98, 119 in Olson (1962)	gp_mid	-28.76	3.34	101	US		San Angelo	Pease River	Flowerpot Shale
788212	occ	NA		78559		Angelosaurus greeni	species	122304		Angelosaurus greeni	NA	species	122304	Olson	1962	Chordata	33815	Osteichthyes	34881	Cotylosauria	56749	Caseidae	38913	38914	NA	NA	NA	individuals	-99.907776	33.718056	Locality KS (Upper San Angelo Fm.)	NA	Alexander Ranch	US	Texas	Knox	estimated from map	seconds	small collection	Maverick Flats 7.5' qdr; "on the east and west flanks of a divide between two tributaries that flow south into the South Fork of the Wichita River"; For details see maps on pp. 98, 119 in Olson (1962)	gp_mid	-28.76	3.34	101	US		San Angelo	Pease River	Flowerpot Shale
788489	occ	NA		79162		Dimetrodon n. sp. milleri	species	122782		Dimetrodon milleri	NA	species	122782	Romer	1937	Chordata	33815	Osteichthyes	34881	Cotylosauria	56749	Sphenacodontidae	38901	38904	NA	NA	NA	individuals	-98.650002	33.583332	Archer City Bonebed 1 (Putnam Fm.)	NA	Locality IIIf (Romer & Price, 1940)	US	Texas	Archer	estimated from map	minutes	local area	About one mile southwest of Archer City.	gp_mid	-30.06	-1.27	101	US		Archer City	Wichita
788507	occ	NA		85170		n. gen. Mastersonia n. sp. driverensis	species	137162		Mastersonia driverensis	NA	species	137162	Olson	1962	Chordata	33815	Osteichthyes	34881	Cotylosauria	56749	Mastersoniidae	137161	38995	NA	NA	NA	individuals	-99.927498	33.639168	Locality KY (San Angelo Fm.)	NA	Driver Ranch	US	Texas	Knox	estimated from map	seconds	outcrop	"about twelve miles north of Little Croton Creek, south of the South Fork of the Wichita River, sometimes called South Wichita River. It lies largely on a divide between two northerly flowing tributaries of the South Fork."\r\nFor details see map on p. 98 in Olson (1962)	gp_mid	-28.81	3.28	101	US		San Angelo	Pease River
788508	occ	NA		85170		Dimetrodon angelensis	species	123424		Dimetrodon angelensis	NA	species	123424	Olson	1962	Chordata	33815	Osteichthyes	34881	Cotylosauria	56749	Sphenacodontidae	38901	38904	NA	NA	NA	individuals	-99.927498	33.639168	Locality KY (San Angelo Fm.)	NA	Driver Ranch	US	Texas	Knox	estimated from map	seconds	outcrop	"about twelve miles north of Little Croton Creek, south of the South Fork of the Wichita River, sometimes called South Wichita River. It lies largely on a divide between two northerly flowing tributaries of the South Fork."\r\nFor details see map on p. 98 in Olson (1962)	gp_mid	-28.81	3.28	101	US		San Angelo	Pease River
[truncated: 1,049 more rows]
[truncated: 92 more columns]
