# Supplementary material for: Diversity change during the rise of tetrapods and the impact of the ‘Carboniferous rainforest collapse’
Source: Proc Biol Sci. 2018 Feb 7;285(1872):20172730. doi: 10.1098/rspb.2017.2730 (PMC5829207; doi:10.1098/rspb.2017.2730)
Supplement: C Early tetrapod supertree [file rspb20172730supp4.txt]

#NEXUS
BEGIN TREES;
[! Trees from source: 'Current Tree (Tree(s) used from Trees from "full_tree_AddSpecies.nex". Last tree used: Untitled Tree+ [tree: (1,(283,((4,(5,6)),(3,(2,((7,((8,1045,1046),9)),(((((((((((((((((((((((((((((((10,11),12),13),(14,15)),16),17),(((18,19),20),21)),22),((((((23,24),25),26),27),28),29)),(((30,31,32),33),34)),(((((35,36),37),38),(39,40)),(41,42),43,44,45,46,47),48),49),((((((((((50,51)…
	TRANSLATE
		1	Colosteus.scutellatus,
		2	Greererpeton.burkemorani,
		3	Crassigyrinus.scoticus,
		4	Ossinodus.pueri,
		5	Pederpes.finneyae,
		6	Whatcheeria.deltae,
		7	Eucritta.melanolimnetes,
		8	Baphetes.kirkbyi,
		9	Megalocephalus.pachycephalus,
		10	Bathignathus.watsoni,
		11	Batrachosuchus.browni,
		12	Batrachosuchus.concordi,
		13	Banksiops.townrowi,
		14	Batrachosuchus.henwoodi,
		15	Hadrokkosaurus.bradyi,
		16	Platycepsion.wilkinsoni,
		17	Sinobrachyops.placenticephalus,
		18	Notobrachyops.picketti,
		19	Vigilius.wellesi,
		20	Vanastega.plurimidens,
		21	Brachyops.laticeps,
		22	Xenobrachyops.allos,
		23	Compsocerops.cosgriffi,
		24	Kuttycephalus.triangularis,
		25	Koolasuchus.cleelandi,
		26	Pelorocephalus.mendozensis,
		27	Siderops.kehli,
		28	Keratobrachyops.australis,
		29	Bathignathus.poikilops,
		30	Gerrothorax.pulcherrimus,
		31	Plagiosuchus.pustuliferus,
		32	Megalophthalma.ockerti,
		33	Bothriceps.australis,
		34	Laidleria.gracilis,
		35	Derwentia.warreni,
		36	Rewana.quadricuneata,
		37	Rewana.myriadens,
		38	Indobrachyops.panchetensis,
		39	Deltasaurus.kimberleyensis,
		40	Deltasaurus.pustulatus,
		41	Pneumatostega.potamia,
		42	Sangaia.lavinai,
		43	Mahavisaurus.australis,
		44	Mahavisaurus.dentatus,
		45	Peltostega.erici,
		46	Boreopelta.vavilovi,
		47	Trucheosaurus.major,
		48	Nanolania.anatopretia,
		49	Rhytidosteus.capensis,
		50	Cosgriffius.campi,
		51	Wantzosaurus.elongatus,
		52	Erythrobatrachus.noonkanbahensis,
		53	Aphaneramma.kokeni,
		54	Aphaneramma.rostratum,
		55	Stoschiosaurus.nielseni,
		56	Tertremoides.madagascariensis,
		57	Trematolestes.hagdorni,
		58	Microposaurus.casei,
		59	Inflectosaurus.amplus,
		60	Hyperokynodon.keuperinus,
		61	Tertrema.acuta,
		62	Platystega.depressa,
		63	Rileymillerus.cosgriffi,
		64	Trematosaurus.brauni,
		65	Trematosuchus.sobeyi,
		66	Lyrocephaliscus.euri,
		67	Angusaurus.dentatus,
		68	Thoosuchus.yakovlevi,
		69	Dutuitosaurus.ouazzoui,
		70	Metoposaurus.diagnosticus,
		71	Metoposaurus.diagnosticuskrasiejowensis,
		72	Callistomordax.kugleri,
		73	Almasaurus.habbazi,
		74	Koskinonodon.perfectus,
		75	Cyclotosaurus.ebrachensis,
		76	Cyclotosaurus.hemprichi,
		77	Cyclotosaurus.mordax,
		78	Cyclotosaurus.buechneri,
		79	Cyclotosaurus.robustus,
		80	Paracyclotosaurus.davidi,
		81	Stenotosaurus.semiclausus,
		82	Mastodonsaurus.cappelensis,
		83	Mastodonsaurus.giganteus,
		84	Antarctosuchus.polyodon,
		85	Tatrasuchus.wildi,
		86	Yuanansuchus.laticeps,
		87	Yuanansuchus.maopingchangensis,
		88	Calmasuchus.acri,
		89	Eryosuchus.tverdochlebovi,
		90	Eocyclotosaurus.lehmani,
		91	Eocyclotosaurus.wellesi,
		92	Quasicyclotosaurus.campi,
		93	Wellesaurus.peabodyi,
		94	Paracyclotosaurus.crookshanki,
		95	Stenotosaurus.stantonensis,
		96	Eryosuchus.pronus,
		97	Stanocephalosaurus.birdi,
		98	Xenotosuchus.africanus,
		99	Cherninia.denwai,
		100	Parotosuchus.nasutus,
		101	Parotosuchus.orenburgensis,
		102	Kestrosaurus.dreyeri,
		103	Watsonisuchus.rewanensis,
		104	Watsonisuchus.gunganj,
		105	Edingerella.madagascariensis,
		106	Warrenisuchus.aliciae,
		107	Odenwaldia.heidelbergensis,
		108	Vladlenosaurus.alexeyevi,
		109	Wetlugasaurus.angustifrons,
		110	Sclerothorax.hypselonotus,
		111	Benthosuchus.sushkini,
		112	Deltacephalus.whitei,
		113	Chomatobatrachus.halei,
		114	Luzocephalus.blomi,
		115	Lydekkerina.huxleyi,
		116	Lapillopsis.nana,
		117	Rotaurisaurus.contundo,
		118	Arachana.nigra,
		119	Uruyiella.liminea,
		120	Rhinesuchoides.tenuiceps,
		121	Rhinesuchus.capensis,
		122	Laccosaurus.watsoni,
		123	Broomistega.putterilli,
		124	Rhineceps.nyasaensis,
		125	Uranocentrodon.senekalensis,
		126	Rhinesuchus.broomianus,
		127	Peltobatrachus.pustulatus,
		128	Australerpeton.cosgriffi,
		129	Konzhukovia.tarda,
		130	Konzhukovia.vetusta,
		131	Konzhukovia.sangabrielensis,
		132	Melosaurus.platyrhinus,
		133	Melosaurus.uralensis,
		134	Prionosuchus.plummeri,
		135	Melosaurus.kamaensis,
		136	Platyoposaurus.watsoni,
		137	Platyoposaurus.stuckenbergi,
		138	Collidosuchus.tchudinovi,
		139	Archegosaurus.decheni,
		140	Amphibamus.grandiceps,
		141	Doleserpeton.annectens,
		142	Georgenthalia.clavinasica,
		143	Gerobatrachus.hottoni,
		144	Platyrhinops.lyelli,
		145	Plemmyradytes.shintoni,
		146	Eoscopus.lockardi,
		147	Micropholis.stowi,
		148	Tersomius.texensis,
		149	Tersomius.mosesi,
		150	Pasawioops.mayi,
		151	Rubeostratilia.texensis,
		152	Tersomius.dolesensis,
		153	Apateon.caducus,
		154	Apateon.dracyi,
		155	Apateon.pedestris,
		156	Apateon.gracilis,
		157	Apateon.kontheri,
		158	Leptorophus.tener,
		159	Schoenfelderpeton.prescheri,
		160	Melanerpeton.sembachense,
		161	Melanerpeton.humbergense,
		162	Melanerpeton.eisfeldi,
		163	Branchiosaurus.salamandroides,
		164	Branchierpeton.amblystomum,
		165	Limnogyrinus.elegans,
		166	Micromelerpeton.credneri,
		167	Cacops.aspidephorus,
		168	Cacops.morrisi,
		169	Kamacops.acervalis,
		170	Zygosaurus.lucius,
		171	Scapanops.neglecta,
		172	Conjunctio.multidens,
		173	Brevidorsum.profundum,
		174	Parioxys.ferricolus,
		175	Broiliellus.olsoni,
		176	Dissorophus.multicinctus,
		177	Broiliellus.brevis,
		178	Broiliellus.texensis,
		179	Broiliellus.reiszi,
		180	Aspidosaurus.binasser,
		181	Platyhystrix.rugosus,
		182	Acheloma.cumminsi,
		183	Phonerpeton.pricei,
		184	Anconastes.vesperus,
		185	Tambachia.trogallas,
		186	Actiobates.peabodyi,
		187	Rotaryus.gothae,
		188	Ecolsonia.cutlerensis,
		189	Fedexia.striegeli,
		190	Dendrerpeton.confusum,
		191	Dasyceps.bucklandi,
		192	Dasyceps.microphthalmus,
		193	Zatrachys.serratus,
		194	Acanthostomatops.vorax,
		195	Perryella.olsoni,
		196	Thabanchuia.oomie,
		197	Tupilakosaurus.wetlugensis,
		198	Slaugenhopia.texensis,
		199	Dvinosaurus.egregius,
		200	Dvinosaurus.primus,
		201	Acroplous.vorax,
		202	Isodectes.obtusus,
		203	Batrachosuchoides.lacer,
		204	Timonya.anneae,
		205	Trimerorhachis.insignis,
		206	Trimerorhachis.sandovalensis,
		207	Procuhy.nazariensis,
		208	Neldasaurus.wrightae,
		209	Eugyrinus.wildi,
		210	Clamorosaurus.nocturnus,
		211	Onchiodon.labyrinthicus,
		212	Eryops.megacephalus,
		213	Glaukerpeton.avinoffi,
		214	Actinodon.frossardi,
		215	Sclerocephalus.haeuseri,
		216	Sclerocephalus.jogischneideri,
		217	Sclerocephalus.bavaricus,
		218	Sclerocephalus.stambergi,
		219	Glanochthon.angusta,
		220	Glanochthon.latirostris,
		221	Archegosaurus.dyscriton,
		222	Intasuchus.silvicola,
		223	Cheliderpeton.vranyi,
		224	Syndyodosuchus.tetricus,
		225	Palatinerpeton.kraetschmeri,
		226	Parapytanga.catarinensis,
		227	Iberospondylus.schultzei,
		228	Chenoprosopus.milleri,
		229	Nigerpeton.ricqlesi,
		230	Cochleosaurus.bohemicus,
		231	Cochleosaurus.florensis,
		232	Adamanterpeton.ohioensis,
		233	Procochleosaurus.jarrowensis,
		234	Edops.craigi,
		235	Saharastega.moradiensis,
		236	Capetus.palustris,
		237	Balanerpeton.woodi,
		238	Dendrerpeton.acadianum,
		239	Caerorhachis.bairdi,
		240	Silvanerpeton.miripedes,
		241	Eoherpeton.watsoni,
		242	Proterogyrinus.scheelei,
		243	Anthracosaurus.russelli,
		244	Pholiderpeton.attheyi,
		245	Pholiderpeton.scutigerum,
		246	Archeria.crassidisca,
		247	Gephyrostegus.bohemicus,
		248	Bruktererpeton.fiebigi,
		249	Utegenia.shpinari,
		250	Discosauriscus.austriacus,
		251	Ariekanerpeton.sigalovi,
		252	Leptoropha.talonophora,
		253	Microphon.exiguus,
		254	Seymouria.baylorensis.,
		255	Kotlassia.prima,
		256	Solenodonsaurus.janenschi,
		257	Westlothiana.lizziae,
		258	Utaherpeton.franklini,
		259	Tuditanus.punctulatus,
		260	Asaphestera.intermedia,
		261	Hapsidopareion.lepton,
		262	Llistrofus.pricei,
		263	Saxonerpeton.geinitzi,
		264	Micraroter.erythrogeios,
		265	Pantylus.cordatus,
		266	Stegotretus.agyrus,
		267	Batropetes.fritschia,
		268	Carrolla.craddocki,
		269	Rhynchonkos.stovalli,
		270	Cardiocephalus.peabodyi,
		271	Euryodus.primus,
		272	Cardiocephalus.sternbergi,
		273	Sparodus.validus,
		274	Odonterpeton.triangulare,
		275	Hyloplesion.longicostatum,
		276	Microbrachis.pelikani,
		277	Acherontiscus.caledoniae,
		278	Adelogyrinus.simorhynchus,
		279	Oestocephalus.amphiuminum,
		280	Oestocephalus.granulosum,
		281	Phlegethontia.linearis,
		282	Phlegethontia.longissima,
		283	Lethiscus.stocki,
		284	Brachydectes.elongatus,
		285	Scincosaurus.crassus,
		286	Diplocaulus.magnicornis,
		287	Diploceraspis.burkei,
		288	Diceratosaurus.brevirostris,
		289	Batrachiderpeton.reticulatum,
		290	Keraterpeton.galvani,
		291	Ptyonius.marshii,
		292	Urocordylus.wandesfordii,
		293	Lepterpeton.dobbsii,
		294	Sauropleura.bairdi,
		295	Sauropleura.scalaris,
		296	Limnoscelis.paludis,
		297	Tseajaia.campi,
		298	Ambedus.pusillus,
		299	Oradectes.sanmiguelensis,
		300	Orobates.pabsti,
		301	Sepeliodon.hesperis,
		302	Silvadectes.absitus,
		303	Diadectes.tenuitectes,
		304	Diasparactus.zenos,
		305	Diadectes.sideropelicus,
		306	MESOSAURIDAE,
		307	Archaeothyris.florensis,
		308	Varanosaurus.acutirostris,
		309	Stereophallodon.ciscoensis,
		310	Ophiacodon.mirus,
		311	Oedaleops.campi,
		312	Eothyris.parkeyi,
		313	Oromycter.dolesorum,
		314	Casea.broilii,
		315	Trichasaurus.texensis,
		316	Euromycter.rutena,
		317	Ennatosaurus.tecton,
		318	Angelosaurus.dolani,
		319	Angelosaurus.romeri,
		320	Cotylorhynchus.romeri,
		321	Cotylorhynchus.bransoni,
		322	Cotylrohynchus.hancocki,
		323	Archaeovenator.hamiltonensis,
		324	Pyozia.mesenensis,
		325	Apsisaurus.witteri,
		326	Mycterosaurus.longiceps,
		327	Heleosaurus.scholtzi,
		328	Mesenosaurus.romeri,
		329	Elliotsmithia.longiceps,
		330	Ruthiromia.elcobriensis,
		331	Aerosaurus.greenleeorum,
		332	Aerosaurus.wellesi,
		333	Varanops.brevirostris,
		334	Varanodon.agilis,
		335	Watongia.meiri,
		336	Ianthasaurus.hardestiorum,
		337	Glaucosaurus.megalops,
		338	Lupeosaurus.kayi,
		339	Edaphosaurus.novomexicanus,
		340	Edaphosaurus.colohistion,
		341	Edaphosaurus.boanerges,
		342	Edaphosaurus.pogonias,
		343	Edaphosaurus.cruciger,
		344	Haptodus.garnettensis,
		345	Palaeohatteria.longicaudata,
		346	Ianthodon.schultzei,
		347	Pantelosaurus.saxonicus,
		348	Cutleria.wilmarthi,
		349	Secodontosaurus.obtusidens,
		350	Cryptovenator.hirschbergeri,
		351	Ctenospondylus.casei,
		352	Sphenacodon.ferox,
		353	Dimetrodon.milleri,
		354	Dimetrodon.limbatus,
		355	Tetraceratops.insignis,
		356	Raranimus.dashankouensis,
		357	Biarmosuchus.tener,
		358	Hipposaurus.boonstrai,
		359	Herpetoskylax.hopsoni,
		360	Lycaenodon.longiceps,
		361	Ictidorhinus.martinsi,
		362	Lophorhinus.willodensis,
		363	Lobalopex.mordax,
		364	Lemurosaurus.pricei,
		365	Paraburnetia.sneeubergensis,
		366	Proburnetia.viatkensis,
		367	Niuksenitia.sikbonensis,
		368	Pachydectes.elsi,
		369	Bullacephalus.jacksoni,
		370	Burnetia.mirabilis,
		371	Aloposaurus.spp,
		372	Cyonosaurus.spp,
		373	Aelurosaurus.spp,
		374	Sauroctonus.spp,
		375	Scylacognathus.spp,
		376	Gorgonops.torvus,
		377	Galesuchus.gracilis,
		378	Njalila.spp,
		379	Lycaenops.spp,
		380	Arctognathus.spp,
		381	Inostrancevia.spp,
		382	Aelurognathus.spp,
		383	Sycosaurus.spp,
		384	Clelandina.spp,
		385	Rubidgea.spp,
		386	Estemmenosuchus.mirabilis,
		387	Ulemosaurus.svijagensis,
		388	Tapinocaninus.pamelae,
		389	Estemmenosuchus.uralensis,
		390	Jonkeria.truculenta,
		391	Styracocephalus.platyrhynchus,
		392	Archaeosyodon.praeventor,
		393	Microsyodon.orlovi,
		394	Sinophoneus.yumenensis,
		395	Titanophoneus.adamanteus,
		396	Anteosaurus.magnificus,
		397	Titanophoneus.potens,
		398	Pampaphoneus.biccai,
		399	Notosyodon.gusevi,
		400	Australosyodon.nyaphuli,
		401	Syodon.biarmicum,
		402	Lycosuchus.vanderrieti,
		403	Pristerognathus.polyodon,
		404	Ictidosaurus.angusticeps,
		405	Glanosuchus.macrops,
		406	Moschorhinus.kitchingi,
		407	Cerdops.burgheri,
		408	Olivierosuchus.parringtoni,
		409	Promoschorhynchus.platyrhinus,
		410	Bauria.cynops,
		411	Ericiolacerta.parva,
		412	Scaloposaurus.constrictus,
		413	Regisaurus.jacobi,
		414	Ichtidosuchoides.longiceps,
		415	Ictidosuchops.rubidgei,
		416	Ictidosuchus.primaevus,
		417	Lycideops.longiceps,
		418	Choerosaurus.dejageri,
		419	Tetracynodon.darti,
		420	Tetracynodon.tenuis,
		421	Viatkosuchus.sumini,
		422	Theriognathus.microps,
		423	Moschowhaitsia.vjuschkovi,
		424	Bolotridon.frerensis,
		425	Cynosaurus.longiceps,
		426	Charassognathus.gracilis,
		427	Procynosuchus.delaharpeae,
		428	Dvinia.prima,
		429	Progalesaurus.lootbergensis,
		430	Galesaurus.planiceps,
		431	Nanictosaurus.rubidgei,
		432	Thrinaxodon.spp,
		433	Platycraniellus.elegans,
		434	Cynognathus.spp,
		435	Diademodon.tetragonus,
		436	Trirachodon.spp,
		437	Langbergia.modisei,
		438	Cricodon.metabolus,
		439	Pascualgnathus.polanskii,
		440	Andescynodon.mendozensis,
		441	Scalenodon.angustifrons,
		442	Luangwa.spp,
		443	Scalenodon.hirschsoni,
		444	Dadadon.isaloi,
		445	Santacruzodon.hopsoni,
		446	Massetognathus.spp,
		447	Nanogomphodon.wildi,
		448	Arctotraversodon.plemmyridon,
		449	Boreogomphodon.jeffersoni,
		450	Gomphodontosuchus.brasiliensis,
		451	Scalenodontoides.macrodontes,
		452	Menadon.besairiei,
		453	Exaeretodon.spp,
		454	Lumkuia.fuzzi,
		455	Trucidocynodon.riograndensis,
		456	Ecteninion.lunensis,
		457	Probelesodon.spp,
		458	Aleodon.brachyrhamphus,
		459	Chiniquodon.spp,
		460	Probainognathus.jenseni,
		461	Kayentatherium.wellesi,
		462	Oligokyphus.spp,
		463	Therioherpeton.carnegini,
		464	Prozostrodon.brasiliensis,
		465	Brasilodon.quadrangularis,
		466	Brasilitherium.riograndensis,
		467	Riograndia.guaibensis,
		468	Chaliminia.musteloides,
		469	Elliotherium.kersteni,
		470	Irajatherium.hernandezi,
		471	OTHER.TRITHELODONTIDAE,
		472	Sinoconodon.rigneyi,
		473	Adelobasileus.cromptoni,
		474	Megazostrodon.rudnerae,
		475	Kuehneotherium.praecursoris,
		476	Dinnetherium.nezorum,
		477	Morganucodon.watsoni,
		478	OTHER.MAMMALIA,
		479	Biseridens.qilianicus,
		480	Anomocephalus.africanus,
		481	Tiarajudens.eccentricus,
		482	Patranomodon.nyaphulii,
		483	Galepus.jouberti,
		484	Galechirus.scholtzi,
		485	Otsheria.netzvetajevi,
		486	Ulemica.spp,
		487	Suminia.getmanovi,
		488	Galeops.whaitsi,
		489	Eodicynodon.oelofseni,
		490	Eodicynodon.oosthuizeni,
		491	Colobodectes.cluveri,
		492	Eosimops.newtoni,
		493	Robertia.broomiana,
		494	Diictodon.feliceps,
		495	Prosictodon.dubei,
		496	Pristerodon.mackayi,
		497	Lanthanostegus.mohoii,
		498	Endothiodon.spp,
		499	Chelydontops.altidentalis,
		500	Emydops.oweni,
		501	Emydops.arctatus,
		502	Dicynodontoides.spp,
		503	Kombuisia.antarctica,
		504	Kombuisia.frerensis,
		505	Myosaurus.gracilis,
		506	Cistecephalus.microrhinus,
		507	Kawingasaurus.fossilis,
		508	Cistecephaloides.boonstrai,
		509	Keyseria.benjamini,
		510	Daqingshanodon.limbus,
		511	Rhachiocephalus.magnus,
		512	Kitchinganomodon.crasus,
		513	Oudenodon.bainii,
		514	Australobarbarus.spp,
		515	Tropidostoma.microtrema,
		516	Odontocyclops.whaitsi,
		517	Idelesaurus.tataricus,
		518	Aulacephalodon.bainii,
		519	Geikia.elginensis,
		520	Geikia.locusticeps,
		521	Elph.borealis,
		522	Interpresosaurus.blomi,
		523	Katumbia.parringtoni,
		524	Gorgonia.traquairi,
		525	Delectosaurus.arefjevi,
		526	Dicynodon.huenei,
		527	Dicynodon.lacerticeps,
		528	Vivaxosaurus.trautscholdi,
		529	Daptocephalus.leoniceps,
		530	Dinanomodon.gilli,
		531	Peramodon.amalitzkii,
		532	Jimusaria.sinkianensis,
		533	Syops.vanhoepeni,
		534	Euptychognathus.bathyrhynchus,
		535	Basilodon.woodwardi,
		536	Sintocephalus.alticeps,
		537	Lystrosaurus.platyceps,
		538	Lystrosaurus.georgi,
		539	Lystrosaurus.curvatus,
		540	Kwazulusaurus.shakai,
		541	Lystrosaurus.broomi,
		542	Lystrosaurus.hedini,
		543	Lystrosaurus.shuchanggouensis,
		544	Lystrosaurus.robustus,
		545	Lystrosaurus.oviceps,
		546	Lystrosaurus.maccaigi,
		547	Lystrosaurus.declivis,
		548	Lystrosaurus.murrayi,
		549	Turfanodon.bogdaensis,
		550	Dinanomodon.rubidgei,
		551	Vinceria.argentinensis,
		552	Rhinodicynodon.gracile,
		553	Tetragonias.njalilus,
		554	Shansiodon.spp,
		555	Rabidosaurus.cristatus,
		556	Kannemeyeria.lophorhina,
		557	Kannemeyeria.simocephala,
		558	Wadiasaurus.indicus,
		559	Moghreberia.nmachouensis,
		560	Placerias.spp,
		561	Angonisaurus.cruickshanki,
		562	Ischigualastia.jenseni,
		563	Jachaleria.spp,
		564	Stahleckeria.potens,
		565	Sangusaurus.edentatus,
		566	Rhadiodromus.klimovi,
		567	Dinodontosaurus.pedroanum,
		568	Rechnisaurus.cristarhynchus,
		569	Dolichuranus.spp,
		570	Sinokannemeyeria.pearsoni,
		571	Sinokannemeyeria.sanchuanheensi,
		572	Sinokannemeyeria.yingchiaoensis,
		573	Parakannemeyeria.ningwuensis,
		574	Parakannemeryeria.youngi,
		575	Parakannemeyeria.shenmuensis,
		576	Parakannemeyeria.dolichocephala,
		577	Eunotosaurus.africanus,
		578	Milleretta.rubidgei,
		579	Broomia.perplexa,
		580	Millerosaurus.nuffieldi,
		581	Millerosaurus.ornatus,
		582	Milleropsis.pricei,
		583	Microleter.mckinzieorum,
		584	Australothyris.smithae,
		585	Feeserpeton.oklahomensis,
		586	Lanthanosuchus.watsoni,
		587	Colobomycter.pholeter,
		588	Acleistorhinus.pteroticus,
		589	Eudibamus.cursoris,
		590	Bolosaurus.grandis,
		591	Bolosaurus.striatus,
		592	Belebey.chengi,
		593	Belebey.vegrandis,
		594	Belebey.maximi,
		595	Nyctiphruretus.spp,
		596	Tokosaurus.perforatus,
		597	Macroleter.poezicus,
		598	Bashkyroleter.mesensis,
		599	Bashkyroleter.bashkyricus,
		600	Nycteroleter.spp,
		601	Emeroleter.levis,
		602	Rhipaeosaurus.spp,
		603	Bradysaurus.seeleyi,
		604	Bradysaurus.baini,
		605	Nochelesaurus.schwarzi,
		606	Embrithosaurus.schwarzi,
		607	Deltavjatia.mesensis,
		608	Provelosaurus.americanus,
		609	Pumiliopareia.pricei,
		610	Anthodon.serrarius,
		611	Shansisaurus.xuecunensis,
		612	Shihtienfenia.permica,
		613	Pareiasuchus.peringueyi,
		614	Pareiasuchus.nasicornis,
		615	Pareiasaurus.serridens,
		616	Pareiasaurus.geinitzi,
		617	Sanchuansaurus,
		618	Scutosaurus.kapinskii,
		619	Elginia.mriabilis,
		620	Arganaceras.vacanti,
		621	Owenetta.rubidgei,
		622	Saurodectes.rogersorum,
		623	Barasaurus.besairiei,
		624	Candelaria.barbouri,
		625	Owenetta.kitchingorum,
		626	Coletta.seca,
		627	Kitchingnathus.utabeni,
		628	Sauropareion.anoplus,
		629	Pintosaurus.magnidentes,
		630	Phaanthosaurus.simus,
		631	Theledectes.perforatus,
		632	Eumetabolodan.dongshengensis,
		633	Tichvinskia.vjatkensis,
		634	Timanophon.raridentatus,
		635	Anomoiodon.liliensterni,
		636	Thelophon.contritus,
		637	Kapes.spp,
		638	Eumetabolodan.bathycephalus,
		639	Teratophon.sprinigensis,
		640	Procolophon.trigoniceps,
		641	Thelerpeton.opressus,
		642	Pentaedrusaurus.ordosianus,
		643	Phonodus.dutoitorum,
		644	Neoprocolophon.asiaticus,
		645	Scoloparia.glyphanodon,
		646	Sclerosaurus.armatus,
		647	Leptopleuron.lacertinum,
		648	Soturnia.caliodon,
		649	Hypsognathus.fenneri,
		650	Coelostegus.prothales,
		651	Thuringothyris.mahlendorffae,
		652	Concordia.cunninghami,
		653	Romeria.prima,
		654	Romeria.texana,
		655	Protocaptorhinus.pricei,
		656	Reiszorhinus.olsoni,
		657	Rhiodenticulatus.heatoni,
		658	Saurorictus.australis,
		659	Captorhinus.laticeps,
		660	Captorhinus.aguti,
		661	Captorhinus.magnus,
		662	Captorhinikos.chozaensis,
		663	Labidosaurus.hamatus,
		664	Labidosaurikos.meachami,
		665	Moradisaurus.grandis,
		666	Gansurhinus.qingtoushanensis,
		667	Rothianiscus.multidonta,
		668	Brouffia.orientalis,
		669	Paleothyris.acadiana,
		670	Protorothyris.archeri,
		671	Spinoaequalis.schultzei,
		672	Petrolacosaurus.kansensis,
		673	Araeoscelis.casei,
		674	Claudiosaurus.germaini,
		675	Coelurosauravus.spp,
		676	Longisquama.insignis,
		677	Acerosodontosaurus.piveteaui,
		678	Tangasaurus.mennelli,
		679	Youngina.capensis,
		680	Lanthanolania.ivakhnenkoi,
		681	Palaeagama.vielhaueri,
		682	Saurosternon.baini,
		683	CHORISTODERA,
		684	Paliguana.whitei,
		685	Kuehneosaurus.latus,
		686	Pamelina.polonica,
		687	Marmoretta.oxoniensis,
		688	Sophineta.cracoviensis,
		689	SQUAMATA,
		690	Gephyrosaurus.bridensis,
		691	Diphydontosaurus.avonis,
		692	Planocephalosaurus.robinsonae,
		693	Rebbanasaurus.jaini,
		694	Godavarisaurus.lateefi,
		695	Sphenocondor.gracilis,
		696	Brachyrhinodon.taylori,
		697	Clevosaurus.petilius,
		698	Clevosaurus.hudsoni,
		699	OTHER.CLEVOSAURUS,
		700	OTHER.RHYNCHOCEPHALIA,
		701	Odontochelys.semitestacea,
		702	Proganochelys.quenstedti,
		703	Palaeochersis.talampayensis,
		704	Australochelys.africanus,
		705	OTHER.CHELONIA,
		706	MEGAPLEURODIRA,
		707	Proterochersis.robusta,
		708	Eusaurosphargis.dalsassoi,
		709	Helveticosaurus.zollingeri,
		710	Paraplacodus.broilii,
		711	Placodus.spp,
		712	Henodus.chelyops,
		713	Cyamodus.kuhnschnyderi,
		714	Cyamodus.rostratus,
		715	Macroplacus.raeticus,
		716	Protenodontosaurus.italicus,
		717	Psephoderma.alpinum,
		718	Placochelys.placodonta,
		719	Serpianosaurus.mirigiolensis,
		720	Neusticosaurus.pusillus,
		721	Anarosaurus.spp,
		722	Keichousaurus.spp,
		723	Dactylosaurus.gracilis,
		724	Simosaurus.gaillardoti,
		725	Germanosaurus.schafferi,
		726	Nothosaurus.mirabilis,
		727	Lariosaurus.balsami,
		728	Lariosaurus.curionii,
		729	Lariosaurus.buzzi,
		730	Lariosaurus.valceresii,
		731	Lariosaurus.calcagnii,
		732	Lariosaurus.xingyiensis,
		733	Cymatosaurus.spp,
		734	Corosaurus.alcovensis,
		735	Yunguisaurus.liae,
		736	Pistosaurus.longaevus,
		737	Bobosaurus.forojuliensis,
		738	Augustasaurus.hangdorni,
		739	Plesiopterys.wildi,
		740	Thalassiodracon.hawkinsi,
		741	PLESIOSAUROIDEA,
		742	RHOMALEOSAURIDAE,
		743	Endennesaurus.acutirostris,
		744	Anshunsaurus.wushaensis,
		745	Anshunsaurus.huangguoshuensis,
		746	Miodentosaurus.brevis,
		747	Askeptosaurus.italicus,
		748	Nectosaurus.halius,
		749	Xinpusaurus.suni,
		750	Xinpusaurus.baomaolinensis,
		751	Agkistrognathus.campbelli,
		752	Paralonectes.merriami,
		753	Thalattosaurus.borealis,
		754	Thalattosaurus.alexandrae,
		755	Hescherleria.ruebeli,
		756	Clarazia.schinzi,
		757	Hupehsuchus.nanchangensis,
		758	Utatsusaurus.hataii,
		759	Xinminosaurus.catactes,
		760	Quasianosteosaurus.vikinghoegdai,
		761	Parvinatator.wapitiensis,
		762	Chaohusaurus.geishanensis,
		763	Grippia.longirostris,
		764	Mixosaurus.maotaiensis,
		765	Wimanius.odontopalatus,
		766	Mixosaurus.panxianensis,
		767	Mixosaurus.kuhnschnyderi,
		768	Mixosaurus.cornalianus,
		769	Contectopalatus.atavus,
		770	Phalarodon.callawayi,
		771	Phalarodon.major,
		772	Phalarodon.fraasi,
		773	Qianichthyosaurus.zhoui,
		774	Toretocnemus.spp,
		775	Cymbospondylus.buchseri,
		776	Phantomosaurus.neubigi,
		777	Cymbospondylus.petrinus,
		778	Besanosaurus.leptorhyncus,
		779	Shastasaurus.spp,
		780	Shonisaurus.popularis,
		781	Mikadocephalus.gracilirostris,
		782	Callawayia.spp,
		783	Californosaurus.perrini,
		784	Macgowania.janiceps,
		785	Hudsonelpidia.brevirostris,
		786	Temnodontosaurus.platyodon,
		787	Temnodontosaurus.burgundiae,
		788	Suevoleviathan.disinteger,
		789	Platypterygius.spp,
		790	Leptonectes.spp,
		791	OTHER.LEPTONECTIDAE,
		792	Ichthyosaurus.spp,
		793	OPTHALMOSAURIA,
		794	Prolacertoides.jimusarensis,
		795	Trilophosaurus.buettneri,
		796	Mesosuchus.browni,
		797	Howesia.browni,
		798	Bentonyx.sidensis,
		799	Rhynchosaurus.brodiei,
		800	Stenaulorhynchus.stockleyi,
		801	Rhynchosaurus.articeps,
		802	Fodonyx.spenceri,
		803	Isalorhynchus.genovefae,
		804	Ammorhynchus.navajoi,
		805	Teyumbaita.sulcognathus,
		806	Hyperodapedon.huenei,
		807	Hyperodapedon.mariensis,
		808	Hyperodapedon.sanjuanensis,
		809	Hyperodapedon.huxleyi,
		810	Hyperodapedon.gordoni,
		811	Prolacerta.broomi,
		812	Protorosaurus.speneri,
		813	Vallesaurus.cenensis,
		814	Hypuronector.limnaios,
		815	Drepanosaurus.unguicaudatus,
		816	Dolabrosaurus.aquatilis,
		817	Megalancosaurus.spp,
		818	Macrocnemus.spp,
		819	Langobardisaurus.spp,
		820	Cosesaurus.aviceps,
		821	Tanystropheus.meridensis,
		822	Tanytrachelos.ahynis,
		823	Tanystropheus.longobardicus,
		824	Archosaurus.rossicus,
		825	Fugusuchus.hejiapensis,
		826	Proterosuchus.spp,
		827	Sarmatosuchus.otschevi,
		828	Osmolskina.czatkowicensis,
		829	Koilamasuchus.gonzalezdiazi,
		830	Shansisuchus.shansisuchus,
		831	Vjushkovia.triplocostata,
		832	Erythrosuchus.africanus,
		833	Vancleavea.campi,
		834	Euparkeria.capensis,
		835	Tarjadia.ruthae,
		836	Archeopelta.arborensis,
		837	Doswellia.spp,
		838	Proterochampsa.bonapartei,
		839	Cerritosaurus.binsfeldi,
		840	Tropidosuchus.romeri,
		841	Chanaresuchus.spp,
		842	Gualosuchus.reigi,
		843	Parasuchus.hislopi,
		844	Mystriosuchus.westphali,
		845	Redondasaurus.bermani,
		846	Redondasaurus.gregorii,
		847	Pseudpopalatus.jablonskiae,
		848	Pseudopalatus.mccauleyi,
		849	Pseudopalatus.buceros,
		850	Pseudopalatus.pristinus,
		851	Paleorhinus.scurriensis,
		852	Paleorhinus.bransoni,
		853	Paleorhinus.sawini,
		854	Angistorhinus.spp,
		855	Brachysuchus.megalodon,
		856	Protome.batalaria,
		857	Machaeroprosopus.zunii,
		858	Rutiodon.carolinensis,
		859	Phytosaurus.doughtyi,
		860	Leptosuchus.studeri,
		861	Leptosuchus.crosbiensis,
		862	Pravusuchus.hortus,
		863	Smilosuchus.lithodendrorum,
		864	Smilosuchus.gregorii,
		865	Smilosuchus.adamanensis,
		866	Revueltosaurus.spp,
		867	Aetosaurus.spp,
		868	Aetosauroides.scaglia,
		869	Stagonolepis.robertsoni,
		870	Stagonolepis.wellesi,
		871	Coahomasuchus.kahleorum,
		872	Typothorax.spp,
		873	Redondasuchus.spp,
		874	Neoaetosauroides.engaeus,
		875	Tecovasuchus.chatterjeei,
		876	Heliocanthus.chamaensis,
		877	Paratypothorax.andressorum,
		878	Longosuchus.meadei,
		879	Lucasuchus.hunti,
		880	Acaenasuchus.geoffroyi,
		881	Desmatosuchus.smalli,
		882	Desmatosuchus.haplocerus,
		883	Ticinosuchus.ferox,
		884	Riojasuchus.tenuisceps,
		885	Ornithosuchuslongidens,
		886	Gracilisuchus.stipanicicorum,
		887	Erpetosuchus.granti,
		888	Dromichosuchus.grallator,
		889	Hesperosuchus.agilis,
		890	Terrestrisuchus.gracilis,
		891	SPHENOSUCHIDAE,
		892	OTHER.CROCODYLIMORPHA,
		893	Stagonosuchus.nyassicus,
		894	Decuriasuchus.quartacolonia,
		895	Fasolasuchus.tenax,
		896	Saurosuchus.galilei,
		897	Prestosuchus.chiniquensis,
		898	Batrachotomus.kupferzellensis,
		899	Postosuchus.alisonae,
		900	Tikisuchus.romeri,
		901	Polonosuchus.silesiacus,
		902	Teratosaurus.suevicus,
		903	Rauisuchus.tiradentes,
		904	Postosuchus.kirkpatricki,
		905	Diandongosuchus.fuyuanensis,
		906	Qianosuchus.mixtus,
		907	Lotosaurus.adentus,
		908	Poposaurus.gracilis,
		909	Sillosuchus.longicervix,
		910	Effigia.okeeffeae,
		911	Shuvosaurus.inexpectatus,
		912	Xilousuchus.sapingensis,
		913	Bromsgroveia.walkeri,
		914	Ctenosauriscus.koeneni,
		915	Hypselorhachis.mirabilis,
		916	Arizonasaurus.babbitti,
		917	ANUROGNATHIDAE,
		918	Sordes.pilosus,
		919	Scaphognathus.crassirostris,
		920	Dorygnathus.bathensis,
		921	Dimorphodon.macronyx,
		922	OTHER.BREVIQUARTOSSA,
		923	Campylognathoides.liasicus,
		924	Carniadactylus.rosenfeldi,
		925	Peteinosaurus.zambelli,
		926	Austriadactylus.cristatus,
		927	Eudimorphodon.ranzii,
		928	Scleromochlus.taylori,
		929	Lagerpeton.chanarenis,
		930	Dromomeron.gregorii,
		931	Dromomeron.romeri,
		932	Marasuchus.lilloensis,
		933	Pseudolagosuchus.major,
		934	Lewisuchus.admixtus,
		935	Asilisaurus.kongwe,
		936	Eucoelophysis.baldwini,
		937	Sacisaurus.agudoensis,
		938	Silesaurus.opolensis,
		939	Pisanosaurus.mertii,
		940	GENASAURIA,
		941	Eoraptor.lunensis,
		942	Chindesaurus.bryansmalli,
		943	Staurikosaurus.pricei,
		944	Herrerasaurus.ischigualastensis,
		945	Eodromaeus.murphi,
		946	Cryolophosaurus.ellioti,
		947	Tawa.hallae,
		948	COELUROSAURIA,
		949	CERATOSAURIA,
		950	Dilophosaurus.wetherilli,
		951	Zupaysaurus.rougieri,
		952	Liliensternus.liliensterni,
		953	Megapnosaurus.kayentakatae,
		954	Coelophysis.bauri,
		955	Coelophysis.rhodesiensis,
		956	Panphagia.protos,
		957	Guaibasaurus.candelariensis,
		958	Agnosphitys.cromhallensis,
		959	Chromogisaurus.novasi,
		960	Saturnalia.tupiniquim,
		961	Thecodontosaurus.antiquus,
		962	Pantydraco.caducus,
		963	Efraasia.minor,
		964	Plateosauruavus.cullingworthi,
		965	Ruehleia.bedheimensis,
		966	Riojasaurus.incertus,
		967	Eucnemesaurus.fortis,
		968	Coloradisaurus.brevis,
		969	Massospondylus.spp,
		970	LUFENGOSAURINAE,
		971	Unaysaurus.tolentinoi,
		972	Plateosaurus.gracilis,
		973	Plateosaurus.ingens,
		974	Plateosaurus.engelhardti,
		975	Anchisaurus.polyzelus,
		976	Euskelosaurus.browni,
		977	Melanorosaurus.spp,
		978	Antetonitrus.ingenipes,
		979	Isanosaurus.attavipachi,
		980	Kotasaurus.yamanpalliensis,
		981	Blikanasaurus.cromptoni,
		982	GRAVISAURIA,
		983	Seymouria.sanjuanensis,
		984	Seymouria.grandis,
		985	Seymouria.baylorensis,
		986	Trimerorhachis.greggi,
		987	Trimerorhachis.mesops,
		988	Trimerorhachis.rogersi,
		989	Bolosaurus.major,
		990	Belebey.augustodunensis,
		991	Apateon.flagrifer,
		992	Apateon.intermedius,
		993	Apateon.umbrosus,
		994	Chelydosaurus.marahomensis,
		995	Kashmirosaurus.ornatus,
		996	Lysipterygium.risinense,
		997	Eryops.grandis,
		998	Diplocaulus.brevirostris,
		999	Diplocaulus.primus,
		1000	Diplocaulus.recurvatus,
		1001	Diplocaulus.salamandroides,
		1002	Dimetrodon.angelensis,
		1003	Dimetrodon.booneorum,
		1004	Dimetrodon.dollovianus,
		1005	Dimetrodon.gigashomogenes,
		1006	Dimetrodon.grandis,
		1007	Dimetrodon.loomisi,
		1008	Dimetrodon.macrospondylus,
		1009	Dimetrodon.natalis,
		1010	Dimetrodon.occidentalis,
		1011	Dimetrodon.teutonis,
		1012	Edaphosaurus.credneri,
		1013	Edaphosaurus.microdus,
		1014	Edaphosaurus.mirabilis,
		1015	Clamorosaurus.borealis,
		1016	Dvinosaurus.secundus,
		1017	Baldwinonus.dunkardensis,
		1018	Baldwinonus.trux,
		1019	Bathygnathus.borealis,
		1020	Ctenospondylus.ninevehensis,
		1021	Sphenacodon.britannicus,
		1022	Sphenacodon.ferocior,
		1023	Lysorophus.dunkardensis,
		1024	Lysorophus.tricarinatus,
		1025	Brachydectes.newberryi,
		1026	Ophiacodon.uniformis,
		1027	Ophiacodon.retroversus,
		1028	Ophiacodon.navajovicus,
		1029	Ophiacodon.major,
		1030	Ophiacodon.hilli,
		1031	Onchiodon.thuringiensis,
		1032	Onchiodon.manebachensis,
		1033	Onchiodon.langenhani,
		1034	Onchiodon.credneri,
		1035	Protorothyris.morani,
		1036	Adelospondylus.watsoni,
		1037	Acheloma.dunni,
		1038	Angelosaurus.greeni,
		1039	Anthracosaurus.lancifer,
		1040	Araeoscelis.gracilis,
		1041	Archeria.victori,
		1042	Aspidosaurus.chiton,
		1043	Aspidosaurus.glascocki,
		1044	Aspidosaurus.novomexicanus,
		1045	Baphetes.orientalis,
		1046	Baphetes.planiceps,
		1047	Batropetes.appelensis,
		1048	Batropetes.niederkirchensis,
		1049	Batropetes.palatinus,
		1050	Branchierpeton.reinholdi,
		1051	Branchierpeton.saalense,
		1052	Branchiosaurus.gracilis,
		1053	Broiliellus.arroyoensis,
		1054	Captorhinikos.parvus,
		1055	Captorhinikos.valensis,
		1056	Casea.halselli,
		1057	Casea.nicholsi,
		1058	Cheliderpeton.lellbachae,
		1059	Varanosaurus.wichitaensis,
		1060	Gephyrostegus.watsoni,
		1061	Secodontosaurus.willistoni,
		1062	Sclerocephalus.nobilis,
		1063	Scincosaurus.spinosus,
		1064	Sauropleura.pectinata,
		1065	Ptyonius.olisthmonaias,
		1066	Platyrhinops.fritschi,
		1067	Phonerpeton.whitei,
		1068	Parioxys.bolli,
		1069	Oestocephalus.vicinum,
		1070	Micromelerpeton.ulmetense,
		1071	Micromelerpeton.boyi,
		1072	Leptorophus.raischi,
		1073	Limnoscelis.dynatis,
		1074	Keraterpeton.longtoni,
		1075	Haptodus.baylei,
		1076	Euryodus.bonneri,
		1077	Euryodus.dalyae,
		1078	Diadectes.carinatus,
		1079	Diadectes.lentus,
		1080	Diadectes.zenos,
		1081	Dendrerpeton.rugosum,
		1082	Stegops.newberryi,
		1083	Eimerisaurus.graumanni,
		1084	Eimerisaurus.guembeli,
		1085	Echinerpeton.intermedium,
		1086	Caseopsis.agilis,
		1087	Ctenorhachis.jacksoni,
		1088	Ophiderpeton.brownriggi,
		1089	Ophiderpeton.kirktonense,
		1090	Ophiderpeton.swisshelmense,
		1091	Coloraderpeton.brilli,
		1092	Dolichosoma.emersoni,
		1093	Sillerpeton.permianum,
		1094	Limnostygis.relictus,
		1095	Vaughnictis.smithae,
		1096	Tambacarnifex.unguifalcatus,
		1097	taxon_1097,
		1098	taxon_1098,
		1099	taxon_1099,
		1100	taxon_1100,
		1101	taxon_1101;
	TREE 'Untitled Tree+' = (1,(283,((4,(5,6)),(3,(2,((7,((8,1045,1046),9)),(((((((((((((((((((((((((((((((10,11),12),13),(14,15)),16),17),(((18,19),20),21)),22),((((((23,24),25),26),27),28),29)),(((30,31,32),33),34)),(((((35,36),37),38),(39,40)),(41,42),43,44,45,46,47),48),49),((((((((((50,51),52),(53,54),55),(56,57)),((58,59),(60,61),62,63)),(64,65)),66),67),68),(69,70,71,72,73,74))),((((((((((((((…
END;
