# Supplementary material for: Diversity change during the rise of tetrapods and the impact of the ‘Carboniferous rainforest collapse’
Source: Proc Biol Sci. 2018 Feb 7;285(1872):20172730. doi: 10.1098/rspb.2017.2730 (PMC5829207; doi:10.1098/rspb.2017.2730)
Supplement: Standardised diversity using iNEXT [file rspb20172730supp5.txt]

# ===========================================================
#
#   Example Script for using the iNEXT package
#   to estimate coverage-standardised richness
#
#   Dunne et al. (2018) Proceedings of the Royal Society: B
# 
# ===========================================================

## Further information on using the iNEXT R package can be found in Hsieh et al. (2016)


## install iNEXT package from CRAN
install.packages("iNEXT")

## packages used
library(iNEXT)
library(devtools)
library(pbmcapply)
library(ggplot2)


#===== 1 Coverage-standardised diversity curve 

## Using estimateD function of iNEXT package


quorum_levels <- round(seq(from = 0.1, to = 0.9, by = 0.1), 1) #define quorum levels

estD <- pbmclapply(1:length(quorum_levels), function(i) {
  estD <- estimateD(incidence_data, datatype="incidence_raw", base="coverage", level=quorum_levels[i])
  estD <- estD[estD$order == 0, ] #filter to just species richness
  estD$reference_t <- sapply(incidence_data, sum) 
  estD[which(estD$t >= 2 * estD$reference_t), c("qD","qD.LCL","qD.UCL")] <- rep(NA, 3) #no more than twice reference sample size
  estD$quorum_level <- quorum_levels[i] 
  estD
}, mc.cores = detectCores(), mc.preschedule = T, mc.cleanup = T) #for parallel processing


estD <- bind_rows(estD) #binds lists of dataframes

estD <- estD %>% rename(bin = site) %>% full_join(., intervals, by = "bin") %>% rename(stage_int = bin) #intervals is a dataframe containing interval names, midpoints, and max and min Ma

estD[which(estD$stage_int %in% intervals$bin[1:4]), "period_int"] <- "Permian"
estD[which(estD$stage_int %in% intervals$bin[5:11]), "period_int"] <- "Carboniferous"

estD$stages <- as.factor(estD$stages)
estD$quorum_level <- as.factor(estD$quorum_level) 


estD_plot <- ggplot(filter(estD0, quorum_level %in% quorum_levels[4:7]), aes(x = midpoint, y = qD, ymin = qD.LCL, ymax = qD.UCL, colour = quorum_level)) + 
  geom_segment(aes(x = 298.9, xend = 298.9, y = 0, yend = Inf), linetype = "longdash", colour = "grey80", size = 0.7) +
  geom_line(size = 1.1) +
  geom_point(aes(pch = method), size = 4.5) +
  scale_shape_manual(values=c(15, 16, 17)) +
  scale_colour_manual(values = rev(c("grey20", "grey40", "grey60", "grey75"))) +
  scale_x_reverse(expand=c(0,0), limits = c(323, 273), breaks = c(323.2, 315.2, 307, 303.7, 298.9, 295.5, 290.1, 279.2, 272)) +
  scale_y_continuous(breaks = c(10, 50, 100, 150, 200), limits = c(0, 230), expand=c(0,0)) +
  labs(x = "", y = "Coverage rarified richness (log scale)") +
  theme(panel.background = element_blank(),
        panel.grid.minor.y = element_line(colour = "grey90"),
        panel.grid.minor.x = element_blank(),
        panel.grid.major.y = element_line(colour = "grey90"),
        panel.grid.major.x = element_line(colour = "grey90"),
        panel.border = element_rect(colour = "black", fill = NA),
        axis.text.x = element_text(size=14, angle=0, hjust=0.5),
        axis.text.y = element_text(size=14),
        axis.title = element_text(size=12),
        aspect.ratio=1)
estD_plot


#===== 2 Coverage-based rarefaction for each interval


species_data <- filter(PBDB_data, accepted_rank == "species") #alternatively, genus data can be used


incidence_data <- lapply(1:nrow(intervals), function(i) { #intervals is a dataframe containing interval names, midpoints, and max and min Ma
  tmp_data <- species_data %>% filter(ma_max > intervals[i,"LAD"] & ma_min < intervals[i,"FAD"]) #include occurrences if they overlap with time bin at all
  incidence_raw <- tmp_data %>% .[,c("collection_no","accepted_name")] %>% table %>% t
  incidence_raw <- as.data.frame.matrix(incidence_raw)
  incidence_raw[incidence_raw > 1] <- rep(1, length(incidence_raw[incidence_raw > 1]))
  incidence_raw
})
names(incidence_data) <- intervals$bin


inc.data <- iNEXT(incidence_data, q = 0, datatype = "incidence_raw", knots = 100) #apply iNEXT function

cov_rare <- inc.data$iNextEst #extract iNEXT estimates

for(i in 1:length(cov_rare)) {
  
  cov_rare[[i]]$stage_int <- names(cov_rare)[i]
  
}

cov_rare <- do.call(rbind, cov_rare) %>% tbl_df() #convert to tibble for ease of plotting

cov_rare[which(cov_rare$stage_int %in% intervals$bin[1:4]), "Period"] <- "Permian" #add period names for labelling
cov_rare[which(cov_rare$stage_int %in% intervals$bin[5:11]), "Period"] <- "Carboniferous"


cov_rare_plot <- ggplot(data = cov_rare, aes(x = SC, y = qD, ymin = qD.LCL, ymax = qD.UCL, fill = stage_int, colour = Period, lty = method)) + 
  geom_line(size = 1) + 
  scale_linetype_manual(values=c("dotted", "solid", "dotdash")) +
  scale_colour_manual(values = c("#20B2AA", "brown2")) +
  geom_point(data = filter(test1, method == "observed"), aes(x = SC, y = qD, pch = Period, colour = Period), size = 3, inherit.aes = F) + 
  theme(panel.background = element_blank(),
        legend.position="none",
        panel.grid.minor.y = element_line(colour = "grey90"),
        panel.grid.minor.x = element_line(colour = "grey90"),
        panel.grid.major.y = element_line(colour = "grey90"),
        panel.grid.major.x = element_line(colour = "grey90"),
        panel.border = element_rect(colour = "black", fill = NA),
        axis.text.x = element_text(size=12, angle=0, hjust=0.5),
        axis.text.y = element_text(size=16),
        axis.title = element_text(size=14)) + 
  labs(x = "Coverage", y = "Species richness") +
  scale_x_continuous(limits = c(0, 1), expand=c(0,0), breaks = seq(0, 1, 0.25)) +
  scale_y_continuous(limits = c(0, 180), expand=c(0,0), breaks = seq(0, 180, 30))
cov_rare_plot
